# Supplementary material for: Uncovering the Changing Gene Expression Profile of Honeybee (Apis mellifera) Worker Larvae Transplanted to Queen Cells
Source: Front Genet. 2018 Oct 24;9:416. doi: 10.3389/fgene.2018.00416 (PMC6207841; doi:10.3389/fgene.2018.00416)
Supplement: FILE S1 — Primer sequences of DEGs identified in various pathways in RNASeq for qRT-PCR validation. [file Table_1.XLSX]

## Sheet: Gene-specific Primers
Primer sequences of DEGs identified in various pathways in RNASeq for qRT-PCR validation
Gene ID	Annotation	Primer		Amplicon length
		F	R
XM_001119986.4	LOC724216	GTGTTTGGACATAGGTTGC	CGTTCCTCGTCGTGATAC	144
XM_006570167.2	Cyp314a1	AGATTCACGACGCTTACAA	TGACGGGAGAAGACAGAG	100
XM_006567225.2	LOC408791	ACAGCAAAGACAAAGCAGC	GCAGGCACTTTATCAACCA	191
XM_006561366.2	LOC412529	GACAACCTTTTAATGCTACTCG	TACCACGTCCTGCACCACA	115
XM_016915229.1	LOC724501	ACATTTTCAGCAGATAGCG	ATAATCAGATGGCACGGA	111
XM_006566288.2	LOC412172	TCCACCAGTTCCACCTTT	TACCAGTTTCTGCCCATT	167
XM_006558096.2	LOC726842	CCTCCTGTTGGACATCGT	ACATCCTCTTCGGCATTT	104
XM_016914939.1	LOC412108	ACTAAATCTACATCGACGGC	TGACTCCTCGTGGGTTTCC	160
XM_016914906.1	LOC100576392	AGGAACACTCTGAGCGACC	TCCCAACCTATCCCACTT	135
	β-actin	TCCTGCTATGTATGTCGC	AGTTGCCATTTCCTGTTC

## Sheet: Validation by qPCR
Validation of selected genes operating in different pathways expressed in RNAseq by qRT-PCR
GeneID	baseMean_control_Sample_L1	baseMean_case_Sample_L2	log2FoldChange(L2/L1)	pval(L2/L1)	padj(L2/L1)	up_down(L2/L1)	baseMean_control_Sample_L1	baseMean_case_Sample_L3	log2FoldChange(L3/L1)	pval(L3/L1)	padj(L3/L1)	up_down(L3/L1)	gene	gene_product	GO_id	GO_term	pathway	pathway_description
XM_001119986.4	16322.4	3093.85	-2.39938	8.43e-37	1.34e-33	Down	16322.4	1309.46	-3.66918	6.72892e-134	1.22175e-130	Down	LOC724216	juvenile hormone acid O-methyltransferase	GO:0005737,GO:0019010,GO:0035049,GO:0006718,GO:0008049	cytoplasm|farnesoic acid O-methyltransferase activity|juvenile hormone acid methyltransferase activity|juvenile hormone biosynthetic process|male courtship behavior	path:ame00981	Insect hormone biosynthesis
XM_006570167.2	157.412	34.9083	-2.17291	8.19e-06	0.000288431	Down	157.412	68.5884	-1.22808	0.00423044	0.0378456	Down	Cyp314a1	cytochrome P450 314A1, transcript variant X1	GO:0031966,GO:0005739,GO:0004501,GO:0020037,GO:0005506,GO:0007298,GO:0007417,GO:0007391,GO:0045456,GO:0007295,GO:0008258,GO:0007494,GO:0035074	mitochondrial membrane|mitochondrion|ecdysone 20-monooxygenase activity|heme binding|iron ion binding|border follicle cell migration|central nervous system development|dorsal closure|ecdysteroid biosynthetic process|growth of a germarium-derived egg chamber|head involution|midgut development|pupation	path:ame00981	Insect hormone biosynthesis
XM_006567225.2	95.6736	29.907	-1.67764	0.0146886	0.146207	Down	95.6736	34.8859	-1.48474	0.0121305	0.0880361	Down	LOC408791	1-phosphatidylinositol 4,5-bisphosphate phosphodiesterase classes I and II, transcript variant X3	GO:0005622,GO:0005509,GO:0004435,GO:0004871,GO:0007629,GO:0035556,GO:0016042,GO:0070050,GO:1900073	intracellular|calcium ion binding|phosphatidylinositol phospholipase C activity|signal transducer activity|flight behavior|intracellular signal transduction|lipid catabolic process|neuron cellular homeostasis|regulation of neuromuscular synaptic transmission	path:ame00562,path:ame04070,path:ame04310,path:ame04745,path:ame04933	Inositol phosphate metabolism|Phosphatidylinositol signaling system|Wnt signaling pathway|Phototransduction - fly|AGE-RAGE signaling pathway in diabetic complications
XM_006561366.2	156.367	52.5213	-1.57397	0.0019737	0.0306324	Down	156.367	76.4635	-1.06141	0.0205862	0.133938	Down	LOC412529	tyrosine-protein phosphatase corkscrew, transcript variant X3	GO:0005737,GO:0005829,GO:0005739,GO:0005634,GO:0043234,GO:0016303,GO:0005158,GO:0004726,GO:0046934,GO:0004721,GO:0004725,GO:0005070,GO:0033277,GO:0000187,GO:0036302,GO:0007409,GO:0060020,GO:0007420,GO:0021697,GO:0000077,GO:0048013,GO:0007173,GO:0038127,GO:0060325,GO:0008543,GO:0048806,GO:0042593,GO:0007507,GO:0048873,GO:0042445,GO:0009755,GO:0048839,GO:0007229,GO:0061582,GO:0050900,GO:0035855,GO:…	cytoplasm|cytosol|mitochondrion|nucleus|protein complex|1-phosphatidylinositol-3-kinase activity|insulin receptor binding|non-membrane spanning protein tyrosine phosphatase activity|phosphatidylinositol-4,5-bisphosphate 3-kinase activity|phosphoprotein phosphatase activity|protein tyrosine phosphatase activity|SH3/SH2 adaptor activity|abortive mitotic cell cycle|activation of MAPK activity|atriov…	path:ame04013	MAPK signaling pathway - fly
XM_016915229.1	83.5153	31.3206	-1.41493	0.0194238	0.178891	Down	83.5153	26.4623	-1.68742	0.00734898	0.0590586	Down	LOC724501	Axis inhibition protein, transcript variant X4	GO:0031410,GO:0007275,GO:0030111,GO:0016055	cytoplasmic vesicle|multicellular organism development|regulation of Wnt signaling pathway|Wnt signaling pathway	path:ame04310	Wnt signaling pathway
XM_006566288.2	502.356	222.872	-1.1725	0.000380297	0.00787729	Down	502.356	215.298	-1.25168	2.41558e-05	0.00042517	Down	LOC412172	SHC-transforming protein 1, transcript variant X3	GO:0005737,GO:0001525,GO:0035556,GO:0040008	cytoplasm|angiogenesis|intracellular signal transduction|regulation of growth	path:ame04013	MAPK signaling pathway - fly
XM_006558096.2	49.4182	119.694	1.27624	0.0110509	0.117503	Up	49.4182	124.995	1.30914	0.0294076	0.174302	Up	LOC726842	optomotor-blind protein-like, transcript variant X2	GO:0005634,GO:0003677,GO:0000978,GO:0003700,GO:0001745,GO:0048066,GO:0007476,GO:0000122,GO:0035265,GO:0006355,GO:0006351,GO:0048100,GO:0007472	nucleus|DNA binding|RNA polymerase II core promoter proximal region sequence-specific DNA binding|transcription factor activity, sequence-specific DNA binding|compound eye morphogenesis|developmental pigmentation|imaginal disc-derived wing morphogenesis|negative regulation of transcription from RNA polymerase II promoter|organ growth|regulation of transcription, DNA-templated|transcription, DNA-t…	path:ame04013	MAPK signaling pathway - fly
XM_016914939.1	70.6892	183.075	1.37287	0.000715961	0.013388	Up	70.6892	216.17	1.58321	5.47095e-05	0.000888499	Up	LOC412108	casein kinase I-like, transcript variant X2	GO:0005737,GO:0005829,GO:0030426,GO:0030529,GO:0043025,GO:0005654,GO:0005634,GO:0005524,GO:0044822,GO:0004672,GO:0004674,GO:0034613,GO:1990090,GO:0048512,GO:0032922,GO:0007623,GO:0006897,GO:0032091,GO:0030178,GO:0018105,GO:1902004,GO:0090263,GO:2000052,GO:0032436,GO:0030177,GO:0006468,GO:0008360,GO:1903827,GO:0042752,GO:0016055	cytoplasm|cytosol|growth cone|intracellular ribonucleoprotein complex|neuronal cell body|nucleoplasm|nucleus|ATP binding|poly(A) RNA binding|protein kinase activity|protein serine/threonine kinase activity|cellular protein localization|cellular response to nerve growth factor stimulus|circadian behavior|circadian regulation of gene expression|circadian rhythm|endocytosis|negative regulation of pr…	path:ame04068,path:ame04310,path:ame04341,path:ame04391,path:ame04392,path:ame04711	FoxO signaling pathway|Wnt signaling pathway|Hedgehog signaling pathway - Fly|Hippo signaling pathway -fly|Hippo signaling pathway - multiple species|Circadian rhythm - fly
XM_016914906.1	39.4298	126.032	1.67643	0.00693323	0.0826319	Up	39.4298	137.455	1.77271	0.000829071	0.00966185	Up	LOC100576392	transcriptional regulator Myc-B, transcript variant X2			path:ame04310,path:ame04350,path:ame04391	Wnt signaling pathway|TGF-beta signaling pathway|Hippo signaling pathway -fly
RNASeq
GeneID	log2FoldChange(L2/L1)	up_down(L2/L1)	log2FoldChange(L3/L1)	up_down(L3/L1)
XM_001119986.4	-2.39938	Down	-3.66918	Down
XM_006570167.2	-2.17291	Down	-1.22808	Down
XM_006567225.2	-1.67764	Down	-1.48474	Down
XM_006561366.2	-1.57397	Down	-1.06141	Down
XM_016915229.1	-1.41493	Down	-1.68742	Down
XM_006566288.2	-1.1725	Down	-1.25168	Down
XM_006558096.2	1.27624	Up	1.30914	Up
XM_016914939.1	1.37287	Up	1.58321	Up
XM_016914906.1	1.67643	Up	1.77271	Up
qRT-PCR
GeneID	sampleL2/L1	STDEV	sampleL3/L1	STDEV	Gene Name
XM_001119986.4	0.402154	0.0828334	0.286298	0.0795331	juvenile hormone acid O-methyltransferase
XM_006570167.2	0.707231	0.102915	0.784241	0.0641315	cytochrome P450 314A1, transcript variant X1
XM_006567225.2	0.845361	0.128219	0.9667	0.0879875	1-phosphatidylinositol 4,5-bisphosphate phosphodiesterase classes I and II, transcript variant X3
XM_006561366.2	0.828997	0.138789	0.8948	0.0949654	tyrosine-protein phosphatase corkscrew, transcript variant X3
XM_016915229.1	0.909486	0.134081	0.872446	0.138186	Axis inhibition protein, transcript variant X4
XM_006566288.2	0.786298	0.123795	0.688466	0.0960597	SHC-transforming protein 1, transcript variant X3
XM_006558096.2	1.39969	0.360535	1.50648	0.187478	optomotor-blind protein-like, transcript variant X2
XM_016914939.1	1.04078	0.0780829	1.18251	0.0764693	casein kinase I-like, transcript variant X2
XM_016914906.1	1.4063	0.209974	2.6107	0.182164	transcriptional regulator Myc-B, transcript variant X2
