# Supplementary material for: Uncovering the Changing Gene Expression Profile of Honeybee (Apis mellifera) Worker Larvae Transplanted to Queen Cells
Source: Front Genet. 2018 Oct 24;9:416. doi: 10.3389/fgene.2018.00416 (PMC6207841; doi:10.3389/fgene.2018.00416)
Supplement: FILE S2 — The common DEGs in L1 vs. L2 and L1 vs. L3. The information of the DEGs both up/down regulated in L2 and L3 compared with L1, including the change-fold, ID, and the product of the DEGs. [file Table_2.XLSX]

## Sheet: L1 VS L2
id	baseMean	baseMean_control_Sample_L1	baseMean_case_Sample_L2	foldChange	log2FoldChange	pval	padj	up_down	fpkm_Sample_L1_1	fpkm_Sample_L1_2	fpkm_Sample_L1_3	fpkm_Sample_L2_1	fpkm_Sample_L2_2	fpkm_Sample_L2_3	length	gene_id	gene	gene_product	GO_id	GO_term	pathway	pathway_description
XM_006560801.2	24134	48198.7	69.2921	0.00143764	-9.44209	1.04774e-174	4.07646e-171	Down	1021.14	1072.89	839.179	1.65007	1.74502	1.8242	1942	102654184	LOC102654184	plectin-like
XM_006572154.2	53.5418	106.143	0.940278	0.00885857	-6.81871	4.91e-14	8.12e-12	Down	1.27964	0.733844	1.02343	0.000228133	0.0348367	1.88e-05	4223	727370	LOC727370	uncharacterized LOC727370, transcript variant X2	GO:0005829,GO:0005096,GO:0046872,GO:0005547,GO:0051056,GO:0007165	cytosol|GTPase activator activity|metal ion binding|phosphatidylinositol-3,4,5-trisphosphate binding|regulation of small GTPase mediated signal transduction|signal transduction
XM_001123066.4	78.8424	156.215	1.46996	0.00940989	-6.73161	0.00195837	0.0304467	Down	11.1233	17.3535	8.43e-05	0.329991	2.77e-05	9.5e-11	657	727357	LOC727357	fatty acid hydroxylase domain-containing protein 2-like	GO:0016021,GO:0005506,GO:0016491,GO:0006633	integral component of membrane|iron ion binding|oxidoreductase activity|fatty acid biosynthetic process	path:ame00100	Steroid biosynthesis
XR_001703003.1	24.832	49.0372	0.626852	0.0127832	-6.28961	5.87e-05	0.00160901	Down	0.933706	0.530218	0.193786	1.28e-14	0.0218535	0.00533851	3560	100578665	LOC100578665	uncharacterized LOC100578665, transcript variant X19
XM_006571014.2	160.314	316.392	4.23584	0.013388	-6.22292	2.85e-36	4.06e-33	Down	3.9193	4.47404	3.55294	0.105588	0.0593275	0.0253224	3196	413558	LOC413558	photoreceptor-specific nuclear receptor, transcript variant X1	GO:0005634,GO:0005667,GO:0004879,GO:0043565,GO:0003707,GO:0003700,GO:0008270,GO:0042462,GO:0008285,GO:0000122,GO:0045872,GO:0045944,GO:0060041,GO:0006351	nucleus|transcription factor complex|RNA polymerase II transcription factor activity, ligand-activated sequence-specific DNA binding|sequence-specific DNA binding|steroid hormone receptor activity|transcription factor activity, sequence-specific DNA binding|zinc ion binding|eye photoreceptor cell development|negative regulation of cell proliferation|negative regulation of transcription from RNA p…
XR_001704049.1	8.13081	15.9482	0.313426	0.0196527	-5.66913	0.0141587	0.142661	Down	0.141954	0.378526	0.202092	0	0.0180783	0	2650	107964890	LOC107964890	uncharacterized LOC107964890
XM_003251114.2	50.7054	99.3106	2.10016	0.0211474	-5.56338	2.94e-11	2.96e-09	Down	0.990915	1.59209	1.03932	0.0620974	2.48e-06	0.021181	3309	100576198	LOC100576198	bromodomain-containing protein DDB_G0270170-like, transcript variant X3
XM_006566784.2	14.7402	28.8535	0.626852	0.0217253	-5.52448	0.00631891	0.0770719	Down	0.779557	0.0931621	1.45965	0.0048996	0.0666194	0.000173204	1503	724557	LOC724557	plant intracellular Ras-group-related LRR protein 7-like, transcript variant X4
XM_006568231.2	1246.74	2428.5	64.9786	0.0267567	-5.22396	4.11e-31	3.48e-28	Down	32.0709	43.996	30.3186	1.37365	1.8572	0.0700777	2750	724187	LOC724187	toll-like receptor 4, transcript variant X2	GO:0016021,GO:0051965	integral component of membrane|positive regulation of synapse assembly
XM_003250037.3	27.5245	53.5401	1.50883	0.0281813	-5.14912	0.00440031	0.0579174	Down	6.44519	8.69244	0.291084	0.257407	0.258381	0	415	100576444	LOC100576444	chymotrypsin inhibitor	GO:0005576,GO:0004867	extracellular region|serine-type endopeptidase inhibitor activity
XM_006568230.2	2173.32	4220.32	126.326	0.0299329	-5.06213	7.11e-22	2.97e-19	Down	47.0905	62.6456	37.8438	1.78269	2.63553	0.719339	3444	724187	LOC724187	toll-like receptor 4, transcript variant X1	GO:0016021,GO:0051965	integral component of membrane|positive regulation of synapse assembly
XM_016912658.1	1106.57	2135.74	77.3891	0.0362352	-4.78646	1.83e-158	4.96e-154	Down	51.7213	49.181	48.3374	1.35212	2.7542	2.22832	1728	409708	LOC409708	glucosylceramidase-like, transcript variant X1	GO:0070062,GO:0005615,GO:0043202,GO:0005765,GO:0004348,GO:0005102,GO:0005975,GO:0009267,GO:0071356,GO:0046513,GO:0006680,GO:0006687,GO:0050728,GO:0032715,GO:0043407,GO:1901215,GO:0032463,GO:0016239,GO:1904457,GO:0043243,GO:0035307,GO:1903061,GO:0051247,GO:1903052,GO:0032268,GO:1905165,GO:0016241,GO:0032434,GO:0033561,GO:0043627,GO:0051384,GO:0009268,GO:0033574,GO:0097066,GO:0043589,GO:0046512,GO:…	extracellular exosome|extracellular space|lysosomal lumen|lysosomal membrane|glucosylceramidase activity|receptor binding|carbohydrate metabolic process|cellular response to starvation|cellular response to tumor necrosis factor|ceramide biosynthetic process|glucosylceramide catabolic process|glycosphingolipid metabolic process|negative regulation of inflammatory response|negative regulation of in…	path:ame00511,path:ame00600,path:ame04142	Other glycan degradation|Sphingolipid metabolism|Lysosome
XM_003251051.3	45.1745	86.6346	3.71451	0.0428756	-4.5437	9.36e-05	0.00239815	Down	1.12594	4.50263	3.13355	0.120752	0.0715733	0.260578	1190	100577335	LOC100577335	protein rolling stone-like, transcript variant X1	GO:0016021,GO:0016020,GO:0007275,GO:0007520	integral component of membrane|membrane|multicellular organism development|myoblast fusion
XM_006567945.2	69.8181	133.265	6.37152	0.0478111	-4.38651	1.16e-11	1.26e-09	Down	2.78232	4.39893	3.43197	0.288433	0.240799	0.0628433	1516	102653881	LOC102653881	glucose dehydrogenase [FAD, quinone]-like	GO:0005576,GO:0050660,GO:0016614	extracellular region|flavin adenine dinucleotide binding|oxidoreductase activity, acting on CH-OH group of donors
XM_016911401.1	49.7819	95.0179	4.54592	0.0478428	-4.38555	1.97e-08	1.2e-06	Down	0.549912	0.560869	1.07142	0.0606738	0.0575589	0.0020206	5272	410944	LOC410944	ATP-binding cassette sub-family C member Sur, transcript variant X8	GO:0016021,GO:0005886,GO:0005524,GO:0042626,GO:0005267,GO:0008281	integral component of membrane|plasma membrane|ATP binding|ATPase activity, coupled to transmembrane movement of substances|potassium channel activity|sulfonylurea receptor activity
XR_408897.2	13.0516	24.8688	1.23427	0.0496312	-4.33261	0.00528148	0.0668478	Down	0.980447	0.236116	0.678146	0.0197545	0.08389	0	1575	102656658	LOC102656658	uncharacterized LOC102656658, transcript variant X4
XM_016916247.1	65.8706	124.562	7.17911	0.0576348	-4.11692	3.99e-05	0.00116148	Down	1.12124	1.59709	3.11681	0.290547	0.0278716	0.0728687	2581	726392	LOC726392	sodium-independent sulfate anion transporter, transcript variant X3	GO:0005783,GO:0070062,GO:0005794,GO:0016021,GO:0005887,GO:0043231,GO:0005765,GO:0005654,GO:0005886,GO:0008509,GO:0015301,GO:0015106,GO:0005254,GO:0019531,GO:0008271,GO:0015116,GO:0015701,GO:1902476,GO:0051453,GO:0042391,GO:0008272	endoplasmic reticulum|extracellular exosome|Golgi apparatus|integral component of membrane|integral component of plasma membrane|intracellular membrane-bounded organelle|lysosomal membrane|nucleoplasm|plasma membrane|anion transmembrane transporter activity|anion:anion antiporter activity|bicarbonate transmembrane transporter activity|chloride channel activity|oxalate transmembrane transporter ac…
XM_006564981.2	472.36	893.087	51.6335	0.0578146	-4.11242	4.06e-16	8.73e-14	Down	10.2294	13.9999	8.46614	1.0898	0.773453	0.345483	3288	552425	LOC552425	glucose dehydrogenase [FAD, quinone], transcript variant X1	GO:0005576,GO:0050660,GO:0016614	extracellular region|flavin adenine dinucleotide binding|oxidoreductase activity, acting on CH-OH group of donors
XR_408905.2	39.8312	75.2525	4.40989	0.0586013	-4.09292	3.73e-05	0.00110263	Down	5.85591	10.0081	3.67545	1.31626	0	0	463	100577773	LOC100577773	uncharacterized LOC100577773
XR_001705651.1	15.9731	30.0589	1.88724	0.0627847	-3.99344	0.00311671	0.043968	Down	1.24169	1.61165	2.67868	0	0.118486	0.250241	657	107965573	LOC107965573	uncharacterized LOC107965573
XM_003250709.3	9.38305	17.5901	1.17597	0.066854	-3.90284	0.0342322	0.265495	Down	0.557187	0.662557	0.00018279	0.105702	0.000194931	0.000483334	1704	100577226	LOC100577226	odorant receptor 4-like, transcript variant X2	GO:0030425,GO:0032590,GO:0016021,GO:0043025,GO:0005886,GO:0005549,GO:0004984,GO:0050911,GO:0042048,GO:0008104,GO:0019233,GO:0007608	dendrite|dendrite membrane|integral component of membrane|neuronal cell body|plasma membrane|odorant binding|olfactory receptor activity|detection of chemical stimulus involved in sensory perception of smell|olfactory behavior|protein localization|sensory perception of pain|sensory perception of smell
XM_392698.6	23.7264	44.3963	3.05653	0.0688463	-3.86048	0.00164249	0.0265243	Down	0.36914	1.61281	0.953794	0.0852062	0.133757	0	1807	409173	LOC409173	esterase FE4-like	GO:0052689	carboxylic ester hydrolase activity
XR_001702148.1	17.9352	33.4213	2.44911	0.0732799	-3.77044	0.00628366	0.076711	Down	0.0922272	0.578571	0.339239	0.0283757	0.0591418	0.00196132	3965	102656852	LOC102656852	uncharacterized LOC102656852, transcript variant X3
NM_001136209.1	67117.2	124952	9282.14	0.0742856	-3.75077	5.39e-33	5.41e-30	Down	4993.74	5585.75	4061.17	513.991	681.885	64.4631	1029	100192202	Fibroin4	silk fibroin 4
NM_001136207.1	79369.7	147131	11608.9	0.078902	-3.6638	4.01e-33	4.18e-30	Down	6383.73	7318.51	5371.27	740.047	894.279	110.99	930	100192200	Fibroin2	silk fibroin 2
XM_006564665.2	107.687	199.276	16.0986	0.0807853	-3.62976	1.73e-13	2.58e-11	Down	2.31617	1.47436	1.58626	0.251869	0.180788	0.0677612	4489	551663	LOC551663	disintegrin and metalloproteinase domain-containing protein 11, transcript variant X18	GO:0016021,GO:0004222	integral component of membrane|metalloendopeptidase activity
XM_016913299.1	20.7257	38.3171	3.13426	0.081798	-3.61179	0.00151898	0.0248405	Down	1.34809	0.784109	1.07046	5.48e-07	0.289752	0.000365581	1440	409360	LOC409360	fatty acid hydroxylase domain-containing protein 2, transcript variant X5	GO:0016021,GO:0005506,GO:0016491,GO:0006633	integral component of membrane|iron ion binding|oxidoreductase activity|fatty acid biosynthetic process	path:ame00100	Steroid biosynthesis
XM_006567745.2	234.783	433.778	35.7875	0.0825019	-3.59943	6.19e-27	4e-24	Down	4.51259	3.81822	4.82851	0.487789	0.568215	0.202432	3986	411657	LOC411657	arylsulfatase B-like, transcript variant X2	GO:0009986,GO:0070062,GO:0005794,GO:0005764,GO:0005739,GO:0005791,GO:0004065,GO:0046872,GO:0003943,GO:0008484,GO:0006914,GO:0007417,GO:0061580,GO:0008152,GO:0010976,GO:0010632,GO:0043627,GO:0051597,GO:0007584,GO:0009268	cell surface|extracellular exosome|Golgi apparatus|lysosome|mitochondrion|rough endoplasmic reticulum|arylsulfatase activity|metal ion binding|N-acetylgalactosamine-4-sulfatase activity|sulfuric ester hydrolase activity|autophagy|central nervous system development|colon epithelial cell migration|metabolic process|positive regulation of neuron projection development|regulation of epithelial cell m…
XM_623988.5	42.2072	77.8688	6.54557	0.084059	-3.57245	0.00452265	0.0590974	Down	0.356574	0.135624	0.670884	0.091185	0.0218794	0.00212696	8109	551597	LOC551597	cysteine-rich venom protein-like, transcript variant X1	GO:0005576,GO:0030133	extracellular region|transport vesicle
XM_006558092.2	13.6716	25.1815	2.1618	0.0858487	-3.54206	0.0365474	0.278873	Down	0.892947	0.517833	0.0147474	0.0363151	0.0246486	0.0960115	2109	411186	LOC411186	synaptic vesicle glycoprotein 2C, transcript variant X3	GO:0030054,GO:0016021,GO:0043005,GO:0008021,GO:0030672,GO:0022857,GO:0001504	cell junction|integral component of membrane|neuron projection|synaptic vesicle|synaptic vesicle membrane|transmembrane transporter activity|neurotransmitter uptake
NM_001136206.1	75655.6	139333	11978.2	0.0859683	-3.54005	2.14e-30	1.57e-27	Down	5693.62	6405.26	4666.48	700.061	865.972	105.228	1002	724771	Fibroin1	silk fibroin 1
XR_001702945.1	15.3042	28.1787	2.42967	0.0862237	-3.53577	0.00884172	0.0995447	Down	1.68298	1.59931	1.28982	0.211978	0.219597	0	750	107964442	LOC107964442	uncharacterized LOC107964442
XM_016913988.1	35.3639	65.0861	5.64167	0.0866801	-3.52816	3.62e-05	0.00107488	Down	1.18416	0.948727	0.787315	0.00129404	0.287149	3.79e-07	2692	410748	LOC410748	glucose dehydrogenase [FAD, quinone], transcript variant X1	GO:0005576,GO:0050660,GO:0016614	extracellular region|flavin adenine dinucleotide binding|oxidoreductase activity, acting on CH-OH group of donors
XM_006568215.2	26.6952	49.109	4.28139	0.0871813	-3.51984	0.000423362	0.00862437	Down	1.21084	1.93443	0.9884	0.1624	0.068054	0.177104	1430	408690	LOC408690	calmodulin-like, transcript variant X4	GO:0005509	calcium ion binding
NM_001136208.1	92295.5	169231	15360.3	0.0907657	-3.46171	1.18e-33	1.28e-30	Down	7003.1	7571.52	5671.36	884.587	1092.21	154.449	1008	100192201	Fibroin3	silk fibroin 3
XM_016914157.1	201.655	369.74	33.5708	0.0907957	-3.46123	1.46e-18	4.21e-16	Down	5.8373	8.74743	8.25197	0.0788402	0.808527	1.56436	1953	409409	LOC409409	serine/threonine-protein kinase ICK, transcript variant X3	GO:0036064,GO:0097546,GO:0097542,GO:0005929,GO:0005829,GO:0005634,GO:0005524,GO:0004693,GO:0000287,GO:0004674,GO:0060271,GO:0035556,GO:0035720,GO:0035721,GO:0042073,GO:0007275,GO:0006468,GO:0007165	ciliary basal body|ciliary base|ciliary tip|cilium|cytosol|nucleus|ATP binding|cyclin-dependent protein serine/threonine kinase activity|magnesium ion binding|protein serine/threonine kinase activity|cilium assembly|intracellular signal transduction|intraciliary anterograde transport|intraciliary retrograde transport|intraciliary transport|multicellular organism development|protein phosphorylatio…
XM_016914586.1	13.0113	23.8269	2.19565	0.0921502	-3.43987	0.0185179	0.172531	Down	0.0267802	0.185093	0.106156	2.2e-08	0.0278352	0.00666733	9016	100578783	LOC100578783	uncharacterized LOC100578783, transcript variant X2
XM_016915301.1	12.9654	23.7251	2.20568	0.0929681	-3.42712	0.0294186	0.241057	Down	0.472594	1.20606	0.192018	2.05e-18	0.0113797	0.202778	1494	102656805	LOC102656805	uncharacterized LOC102656805, transcript variant X2
XM_016915320.1	55905.5	102055	9756.23	0.0955979	-3.38688	8.98e-114	8.12e-110	Down	3577.98	3340.79	3189.36	428.766	599.487	91.1972	1219	107965285	LOC107965285	uncharacterized LOC107965285
XM_016912659.1	934.075	1703.18	164.972	0.0968614	-3.36793	8.11e-83	5.49e-79	Down	41.7599	38.4506	37.0346	4.7027	4.87668	3.68661	1754	409708	LOC409708	glucosylceramidase-like, transcript variant X5	GO:0070062,GO:0005615,GO:0043202,GO:0005765,GO:0004348,GO:0005102,GO:0005975,GO:0009267,GO:0071356,GO:0046513,GO:0006680,GO:0006687,GO:0050728,GO:0032715,GO:0043407,GO:1901215,GO:0032463,GO:0016239,GO:1904457,GO:0043243,GO:0035307,GO:1903061,GO:0051247,GO:1903052,GO:0032268,GO:1905165,GO:0016241,GO:0032434,GO:0033561,GO:0043627,GO:0051384,GO:0009268,GO:0033574,GO:0097066,GO:0043589,GO:0046512,GO:…	extracellular exosome|extracellular space|lysosomal lumen|lysosomal membrane|glucosylceramidase activity|receptor binding|carbohydrate metabolic process|cellular response to starvation|cellular response to tumor necrosis factor|ceramide biosynthetic process|glucosylceramide catabolic process|glycosphingolipid metabolic process|negative regulation of inflammatory response|negative regulation of in…	path:ame00511,path:ame00600,path:ame04142	Other glycan degradation|Sphingolipid metabolism|Lysosome
XM_006558069.2	51.928	94.3317	9.52437	0.100967	-3.30805	0.00193161	0.0301865	Down	0.790887	1.38865	0.39202	0.240538	0.0575567	0.000610021	4402	412896	LOC412896	octopamine receptor beta-2R, transcript variant X4	GO:0016021,GO:0005887,GO:0008227,GO:0004993,GO:0004989,GO:0043565,GO:0003700,GO:0007189,GO:0009566,GO:0007186,GO:0030728,GO:0010579,GO:0045887,GO:0007210	integral component of membrane|integral component of plasma membrane|G-protein coupled amine receptor activity|G-protein coupled serotonin receptor activity|octopamine receptor activity|sequence-specific DNA binding|transcription factor activity, sequence-specific DNA binding|adenylate cyclase-activating G-protein coupled receptor signaling pathway|fertilization|G-protein coupled receptor signali…
XM_003251949.3	24.9052	45.084	4.72645	0.104836	-3.25379	0.0294589	0.241241	Down	3.58329	4.74092	0.174298	1.12e-07	4.08e-10	1.06733	639	100577227	LOC100577227	uncharacterized LOC100577227
XM_003249471.3	24.7891	44.8618	4.71642	0.105132	-3.24972	0.00289073	0.0413393	Down	0.621231	0.115011	0.539227	0.00396748	0.0632338	0.0992603	4240	100578337	LOC100578337	uncharacterized LOC100578337, transcript variant X7	GO:0005730,GO:0005634,GO:0003723	nucleolus|nucleus|RNA binding
XR_411905.2	169.233	305.466	33.0004	0.108033	-3.21046	4.43e-17	1.03e-14	Down	9.02412	6.30489	8.23479	0.791453	1.35533	0.823557	1568	102656621	LOC102656621	uncharacterized LOC102656621, transcript variant X1
XM_006572699.2	52.5807	94.8691	10.2923	0.108489	-3.20438	3.51e-06	0.000134831	Down	3.93626	4.02268	4.23298	0.820965	0.575306	0.123867	937	406115	LOC406115	apidaecin	GO:0005576,GO:0042742,GO:0045087	extracellular region|defense response to bacterium|innate immune response
XM_001121093.4	5225.55	9389.31	1061.8	0.113086	-3.14451	9.92e-80	5.38e-76	Down	168.695	154.238	142.987	18.7018	31.3542	11.2153	2433	725217	LOC725217	uncharacterized protein PFB0145c-like, transcript variant X2
XM_003251379.3	677.214	1216.6	137.823	0.113285	-3.14197	1.76e-06	7.1e-05	Down	32.8045	46.7065	20.9887	4.56428	4.59869	4.21237	1456	100576760	LOC100576760	uncharacterized LOC100576760, transcript variant X1
XM_006567821.2	26.5562	47.5496	5.56288	0.116991	-3.09553	0.00142362	0.0235367	Down	1.29507	1.02251	1.27443	0.129131	0.0639701	0.326268	1602	411099	LOC411099	protein yippee-like 1, transcript variant X2	GO:0005634,GO:0046872	nucleus|metal ion binding
XM_006565398.2	34404.8	61418.8	7390.86	0.120335	-3.05487	3.24e-50	1.1e-46	Down	1101.4	1046.82	884.676	163.001	184.151	77.7276	2444	725217	LOC725217	uncharacterized protein PFB0145c-like, transcript variant X1
NM_001242970.1	40.3679	71.9281	8.80767	0.122451	-3.02972	8.7e-05	0.00225574	Down	2.15476	2.19071	2.08015	0.00147425	0.303854	0.643036	1355	100577786	Or30	odorant receptor 30
XM_006567153.2	28.0962	50.0016	6.19079	0.123812	-3.01378	0.00354674	0.0489645	Down	0.512455	0.207541	0.829598	0.0431189	0.1753	7.55e-10	3911	726335	LOC726335	protein CBFA2T2, transcript variant X1	GO:0005634,GO:0046872,GO:0003714,GO:0003700,GO:0050768,GO:0010977,GO:0045892,GO:0006351	nucleus|metal ion binding|transcription corepressor activity|transcription factor activity, sequence-specific DNA binding|negative regulation of neurogenesis|negative regulation of neuron projection development|negative regulation of transcription, DNA-templated|transcription, DNA-templated
XM_016914155.1	49.7555	88.5296	10.9814	0.124042	-3.0111	8.36e-05	0.00218162	Down	1.84855	2.48542	0.951487	0.346289	0.0447842	0.382255	2018	409409	LOC409409	serine/threonine-protein kinase ICK, transcript variant X2	GO:0036064,GO:0097546,GO:0097542,GO:0005929,GO:0005829,GO:0005634,GO:0005524,GO:0004693,GO:0000287,GO:0004674,GO:0060271,GO:0035556,GO:0035720,GO:0035721,GO:0042073,GO:0007275,GO:0006468,GO:0007165	ciliary basal body|ciliary base|ciliary tip|cilium|cytosol|nucleus|ATP binding|cyclin-dependent protein serine/threonine kinase activity|magnesium ion binding|protein serine/threonine kinase activity|cilium assembly|intracellular signal transduction|intraciliary anterograde transport|intraciliary retrograde transport|intraciliary transport|multicellular organism development|protein phosphorylatio…
NM_001011629.1	17.7619	31.5658	3.95794	0.125387	-2.99554	0.0131417	0.134716	Down	0.0416459	0.119679	0.10096	0.0185397	0.0202181	0.000438788	14440	408521	Mblk-1	transcription factor mblk-1-like	GO:0005634,GO:0042803,GO:0043565,GO:0007613,GO:0045893,GO:0006351	nucleus|protein homodimerization activity|sequence-specific DNA binding|memory|positive regulation of transcription, DNA-templated|transcription, DNA-templated	path:ame04214	Apoptosis - fly
XM_016913806.1	83.7451	148.371	19.119	0.128859	-2.95613	2.59e-05	0.000799967	Down	4.7416	2.21915	4.95872	0.00787371	1.7596	0.000678373	1507	551572	LOC551572	uncharacterized LOC551572, transcript variant X3
XM_006564668.2	12.8657	22.7721	2.95936	0.129956	-2.94391	0.0418301	0.306309	Down	0.396498	0.222902	0.107647	0.0956991	0.00832153	3.64e-14	3766	551663	LOC551663	disintegrin and metalloproteinase domain-containing protein 11, transcript variant X21	GO:0016021,GO:0004222	integral component of membrane|metalloendopeptidase activity
XM_006568268.2	31.876	56.3253	7.42673	0.131854	-2.92298	0.00349924	0.0483826	Down	0.904054	2.28183	0.963862	0.126716	0.487697	0.028538	1635	725804	LOC725804	cuticle protein 18.7-like
XM_016912174.1	1681.71	2963.75	399.661	0.13485	-2.89058	1.32e-61	5.1e-58	Down	26.8347	28.6564	28.8586	5.84073	0.714616	6.88617	4241	409882	LOC409882	TLD domain-containing protein 2, transcript variant X3
XM_016911475.1	354.68	625.06	84.2995	0.134866	-2.8904	5.69e-28	3.76e-25	Down	29.2706	32.7137	28.5712	4.98069	6.87651	2.28314	833	100578666	LOC100578666	uncharacterized LOC100578666
NM_001011620.1	26805	47196.7	6413.2	0.135882	-2.87957	1.88e-13	2.76e-11	Down	1459.02	2228.35	2260.8	391.024	427.177	121.389	957	406147	LOC406147	short-chain dehydrogenase/reductase	GO:0005576,GO:0016491	extracellular region|oxidoreductase activity
XM_006559893.2	13254	23330.7	3177.3	0.136186	-2.87635	2.27e-154	3.07e-150	Down	72.6264	69.3989	67.1851	13.148	13.8852	6.13046	13464	102655889	LOC102655889	uncharacterized protein PF11_0213-like
XM_006569790.2	122.704	215.923	29.4843	0.13655	-2.8725	7.29e-05	0.0019479	Down	7.00666	7.90833	2.99049	0.939315	1.22223	0.685078	1452	100576760	LOC100576760	uncharacterized LOC100576760, transcript variant X2
XR_001703803.1	14.8163	26.043	3.58955	0.137832	-2.85902	0.0314201	0.251233	Down	1.74777	1.07665	1.87466	0.569215	0.0921821	0.106874	663	107964779	LOC107964779	uncharacterized LOC107964779, transcript variant X2
XR_412107.2	156.626	275.105	38.147	0.138664	-2.85034	3.06e-13	4.32e-11	Down	2.57145	3.63707	2.50733	0.42631	0.698134	0.289189	3799	102656710	LOC102656710	uncharacterized LOC102656710
XM_016911886.1	53.4111	93.4506	13.3716	0.143087	-2.80504	2.88e-05	0.000880924	Down	1.4874	3.05762	2.06716	0.526087	0.434946	0.125872	1704	100577614	LOC100577614	uncharacterized LOC100577614, transcript variant X2	GO:0016021,GO:0031902,GO:0005886,GO:0031201,GO:0005774,GO:0005773,GO:0005484,GO:0000149,GO:0006887,GO:0046909,GO:0061025,GO:0015031,GO:0009737,GO:0009651,GO:0010118,GO:0006906	integral component of membrane|late endosome membrane|plasma membrane|SNARE complex|vacuolar membrane|vacuole|SNAP receptor activity|SNARE binding|exocytosis|intermembrane transport|membrane fusion|protein transport|response to abscisic acid|response to salt stress|stomatal movement|vesicle fusion
XM_016910734.1	308.855	539.667	78.0423	0.144612	-2.78974	1.05e-11	1.14e-09	Down	3.254	3.99196	2.42412	0.433651	0.694507	0.513064	6726	408718	LOC408718	leukocyte tyrosine kinase receptor, transcript variant X2	GO:0030424,GO:0044297,GO:0070062,GO:0005887,GO:0005886,GO:0043234,GO:0005524,GO:0004713,GO:0004714,GO:0000187,GO:0030534,GO:0007420,GO:0021766,GO:0048666,GO:0016310,GO:0046777,GO:0042127,GO:0060159,GO:0090648,GO:0036269,GO:0007169	axon|cell body|extracellular exosome|integral component of plasma membrane|plasma membrane|protein complex|ATP binding|protein tyrosine kinase activity|transmembrane receptor protein tyrosine kinase activity|activation of MAPK activity|adult behavior|brain development|hippocampus development|neuron development|phosphorylation|protein autophosphorylation|regulation of cell proliferation|regulation…
XM_006565354.2	85.9601	150.018	21.9019	0.145995	-2.77601	5.21e-06	0.000192312	Down	1.25268	1.12035	2.2079	0.22161	0.172175	0.385923	3972	410031	LOC410031	transcription factor SPT20 homolog, transcript variant X2	GO:0000124,GO:0003712,GO:0007369	SAGA complex|transcription cofactor activity|gastrulation
XM_016910735.1	127.174	221.816	32.5317	0.14666	-2.76945	1.39e-10	1.28e-08	Down	1.46342	1.00001	1.59065	0.329762	0.25571	0.104827	6618	408718	LOC408718	leukocyte tyrosine kinase receptor, transcript variant X3	GO:0030424,GO:0044297,GO:0070062,GO:0005887,GO:0005886,GO:0043234,GO:0005524,GO:0004713,GO:0004714,GO:0000187,GO:0030534,GO:0007420,GO:0021766,GO:0048666,GO:0016310,GO:0046777,GO:0042127,GO:0060159,GO:0090648,GO:0036269,GO:0007169	axon|cell body|extracellular exosome|integral component of plasma membrane|plasma membrane|protein complex|ATP binding|protein tyrosine kinase activity|transmembrane receptor protein tyrosine kinase activity|activation of MAPK activity|adult behavior|brain development|hippocampus development|neuron development|phosphorylation|protein autophosphorylation|regulation of cell proliferation|regulation…
XM_006564023.2	1146.12	1995.32	296.917	0.148807	-2.74849	9e-25	4.88e-22	Down	52.8	43.7167	38.4552	10.6371	8.3643	4.39369	1785	727037	LOC727037	phospholipase A1 member A-like, transcript variant X2	GO:0005576,GO:0016020,GO:0052689,GO:0016042	extracellular region|membrane|carboxylic ester hydrolase activity|lipid catabolic process
XM_392773.6	76745.5	133600	19891.2	0.148887	-2.74771	4.15e-48	1.25e-44	Down	3544.62	3776.15	3193.26	677.514	850.466	293.054	1533	409250	LOC409250	beta-ureidopropionase	GO:0005737,GO:0003837,GO:0046872,GO:0019483	cytoplasm|beta-ureidopropionase activity|metal ion binding|beta-alanine biosynthetic process	path:ame00240,path:ame00410,path:ame00770,path:ame00983	Pyrimidine metabolism|beta-Alanine metabolism|Pantothenate and CoA biosynthesis|Drug metabolism - other enzymes
XM_392977.6	69.4621	120.803	18.1216	0.15001	-2.73687	2.12e-06	8.42e-05	Down	1.45531	2.10603	1.46253	0.0693093	0.432442	0.376759	2897	409467	LOC409467	sodium-coupled monocarboxylate transporter 2-like, transcript variant X2	GO:0016324,GO:0070062,GO:0005887,GO:0015129,GO:0015355,GO:0015293,GO:0006814	apical plasma membrane|extracellular exosome|integral component of plasma membrane|lactate transmembrane transporter activity|secondary active monocarboxylate transmembrane transporter activity|symporter activity|sodium ion transport
XM_016917932.1	80.1386	139.105	21.1725	0.152206	-2.71591	0.00367292	0.0500441	Down	3.30907	2.79211	0.795412	0.682143	0.436995	0.109418	2427	725456	LOC725456	sodium-dependent nutrient amino acid transporter 1-like, transcript variant X2	GO:0005887,GO:0042943,GO:0005328,GO:0015175,GO:0005283,GO:0042940,GO:0015804,GO:0006814	integral component of plasma membrane|D-amino acid transmembrane transporter activity|neurotransmitter:sodium symporter activity|neutral amino acid transmembrane transporter activity|sodium:amino acid symporter activity|D-amino acid transport|neutral amino acid transport|sodium ion transport
XM_001121864.4	101.954	176.873	27.0346	0.152848	-2.70983	1.94e-08	1.19e-06	Down	5.41419	3.66076	3.95671	1.52253	0.595222	0.185832	1640	726097	LOC726097	uncharacterized LOC726097, transcript variant X1	GO:0032590,GO:0016021,GO:0005886,GO:0005549,GO:0004984,GO:0050911	dendrite membrane|integral component of membrane|plasma membrane|odorant binding|olfactory receptor activity|detection of chemical stimulus involved in sensory perception of smell
XM_016911399.1	717.76	1245.04	190.48	0.152992	-2.70848	4.59e-08	2.63e-06	Down	8.86112	10.319	5.43566	1.57926	1.18921	1.66458	6092	410944	LOC410944	ATP-binding cassette sub-family C member Sur, transcript variant X6	GO:0016021,GO:0005886,GO:0005524,GO:0042626,GO:0005267,GO:0008281	integral component of membrane|plasma membrane|ATP binding|ATPase activity, coupled to transmembrane movement of substances|potassium channel activity|sulfonylurea receptor activity
XM_003250521.3	23.3849	40.5513	6.21857	0.153351	-2.70509	0.0075893	0.0885444	Down	0.459331	0.358256	0.667629	0.0374078	0.156334	0.0639852	3289	552425	LOC552425	glucose dehydrogenase [FAD, quinone], transcript variant X2	GO:0005576,GO:0050660,GO:0016614	extracellular region|flavin adenine dinucleotide binding|oxidoreductase activity, acting on CH-OH group of donors
XM_016913284.1	208.734	361.847	55.6217	0.153716	-2.70166	1.52e-06	6.18e-05	Down	8.94255	14.4674	8.07489	1.30359	3.14731	1.20494	1383	409360	LOC409360	fatty acid hydroxylase domain-containing protein 2, transcript variant X1	GO:0016021,GO:0005506,GO:0016491,GO:0006633	integral component of membrane|iron ion binding|oxidoreductase activity|fatty acid biosynthetic process	path:ame00100	Steroid biosynthesis
XM_016912986.1	17.3823	30.0566	4.70807	0.15664	-2.67447	0.02387	0.208412	Down	0.264917	0.42483	0.407569	4.82e-19	0.141169	0.0558812	3303	552040	LOC552040	transcription activator MSS11-like, transcript variant X1	GO:0030054,GO:0048471,GO:0005886,GO:0045211,GO:0008104,GO:0007165	cell junction|perinuclear region of cytoplasm|plasma membrane|postsynaptic membrane|protein localization|signal transduction
XR_001706504.1	28.5016	49.2708	7.73241	0.156937	-2.67174	0.00339124	0.0472265	Down	4.71257	4.54539	2.25507	0.489138	0.962255	0.681934	516	107966089	LOC107966089	uncharacterized LOC107966089
XM_003251768.3	160.112	276.363	43.8613	0.158709	-2.65554	0.000237677	0.00533474	Down	18.4901	13.5023	6.67686	2.64335	1.12143	3.4809	862	100578392	LOC100578392	uncharacterized LOC100578392
XM_006562684.2	13.6511	23.5295	3.77281	0.160344	-2.64076	0.049387	0.343191	Down	0.245336	0.175628	0.0955391	0.00045866	0.0362974	0.0579279	5553	100577492	LOC100577492	uncharacterized LOC100577492, transcript variant X1	GO:0016323,GO:0005923,GO:0005737,GO:0005856,GO:0005545,GO:0070830	basolateral plasma membrane|bicellular tight junction|cytoplasm|cytoskeleton|1-phosphatidylinositol binding|bicellular tight junction assembly
XM_006565271.2	16.6472	28.6902	4.60422	0.160481	-2.63953	0.029748	0.242579	Down	1.32305	0.550809	0.39465	0.13383	0.289666	4.42e-24	1538	726471	LOC726471	protein msta-like, transcript variant X2	GO:0000790,GO:0042826,GO:0008757,GO:0034968,GO:0010629	nuclear chromatin|histone deacetylase binding|S-adenosylmethionine-dependent methyltransferase activity|histone lysine methylation|negative regulation of gene expression
XM_006567220.2	352.362	607.24	97.4833	0.160535	-2.63904	3.67e-10	3.09e-08	Down	10.4868	7.9988	13.4193	2.33514	3.27836	0.326709	2303	408790	LOC408790	protein croquemort, transcript variant X2	GO:0016021,GO:0005886,GO:0005044,GO:0006915,GO:0048102,GO:0006955,GO:0002433,GO:0042116,GO:0006909,GO:0006911,GO:0090382,GO:0050764,GO:0035071	integral component of membrane|plasma membrane|scavenger receptor activity|apoptotic process|autophagic cell death|immune response|immune response-regulating cell surface receptor signaling pathway involved in phagocytosis|macrophage activation|phagocytosis|phagocytosis, engulfment|phagosome maturation|regulation of phagocytosis|salivary gland cell autophagic cell death
XM_016915072.1	20.8314	35.8986	5.7641	0.160566	-2.63876	0.0150014	0.148223	Down	0.697565	0.715532	0.2571	0.152008	0.112388	0.0294759	2606	107965219	LOC107965219	feline leukemia virus subgroup C receptor-related protein 2-like, transcript variant X2	GO:0016021,GO:0005886,GO:0020037,GO:0015232,GO:0055085	integral component of membrane|plasma membrane|heme binding|heme transporter activity|transmembrane transport
XM_016912358.1	278.002	478.419	77.5847	0.162169	-2.62443	1.79e-10	1.62e-08	Down	5.15234	7.17851	4.62092	0.735063	1.66734	0.801564	3398	552523	LOC552523	L-threonine ammonia-lyase, transcript variant X1	GO:0005737,GO:0016597,GO:0003941,GO:0004794,GO:0030170,GO:0008652,GO:0009097,GO:0006565,GO:0006567	cytoplasm|amino acid binding|L-serine ammonia-lyase activity|L-threonine ammonia-lyase activity|pyridoxal phosphate binding|cellular amino acid biosynthetic process|isoleucine biosynthetic process|L-serine catabolic process|threonine catabolic process	path:ame00260,path:ame00290,path:ame01200,path:ame01230	Glycine, serine and threonine metabolism|Valine, leucine and isoleucine biosynthesis|Carbon metabolism|Biosynthesis of amino acids
XR_001702083.1	37.8709	65.0874	10.6544	0.163693	-2.61093	0.000831662	0.0151442	Down	1.73464	3.0853	2.32176	0.0743543	0.401388	0.929523	1096	107964029	LOC107964029	uncharacterized LOC107964029
XR_001705820.1	17.7504	30.4742	5.02651	0.164943	-2.59996	0.0248328	0.214431	Down	0.572962	0.122403	0.415634	0.00162485	0.117627	0.092021	3319	102655928	LOC102655928	uncharacterized LOC102655928, transcript variant X5
XM_016918050.1	17.4037	29.8375	4.96988	0.166565	-2.58584	0.0281292	0.233956	Down	0.892282	0.360703	0.707558	0.0733287	0.113306	0.199827	1838	100577068	LOC100577068	odorant receptor 4-like	GO:0030425,GO:0032590,GO:0016021,GO:0043025,GO:0005886,GO:0005549,GO:0004984,GO:0050911,GO:0042048,GO:0008104,GO:0019233,GO:0007608	dendrite|dendrite membrane|integral component of membrane|neuronal cell body|plasma membrane|odorant binding|olfactory receptor activity|detection of chemical stimulus involved in sensory perception of smell|olfactory behavior|protein localization|sensory perception of pain|sensory perception of smell
XM_393208.6	10195.8	17473.5	2918.17	0.167006	-2.58203	6.87e-26	4.33e-23	Down	483.941	359.924	427.873	99.5935	113.5	33.2852	1661	409709	LOC409709	putative glucosylceramidase 4	GO:0070062,GO:0005615,GO:0043202,GO:0005765,GO:0004348,GO:0016787,GO:0005102,GO:1905037,GO:0005975,GO:0009267,GO:0071356,GO:0046513,GO:0006680,GO:0098779,GO:0032269,GO:0032715,GO:0043407,GO:1901215,GO:0032463,GO:1904457,GO:0032436,GO:0043243,GO:0035307,GO:1903061,GO:0051247,GO:1903052,GO:0032268,GO:0051246,GO:0033561,GO:0043627,GO:0051384,GO:0009268,GO:0033574,GO:0097066,GO:0043589,GO:0046512,GO:…	extracellular exosome|extracellular space|lysosomal lumen|lysosomal membrane|glucosylceramidase activity|hydrolase activity|receptor binding|autophagosome organization|carbohydrate metabolic process|cellular response to starvation|cellular response to tumor necrosis factor|ceramide biosynthetic process|glucosylceramide catabolic process|mitophagy in response to mitochondrial depolarization|negati…	path:ame00511,path:ame00600,path:ame04142	Other glycan degradation|Sphingolipid metabolism|Lysosome
XM_624899.4	109.089	186.747	31.4309	0.168308	-2.57083	2.83e-08	1.68e-06	Down	3.47544	4.75066	2.9799	1.24768	0.681819	0.28041	2006	552523	LOC552523	L-threonine ammonia-lyase, transcript variant X2	GO:0005737,GO:0016597,GO:0003941,GO:0004794,GO:0030170,GO:0008652,GO:0009097,GO:0006565,GO:0006567	cytoplasm|amino acid binding|L-serine ammonia-lyase activity|L-threonine ammonia-lyase activity|pyridoxal phosphate binding|cellular amino acid biosynthetic process|isoleucine biosynthetic process|L-serine catabolic process|threonine catabolic process	path:ame00260,path:ame00290,path:ame01200,path:ame01230	Glycine, serine and threonine metabolism|Valine, leucine and isoleucine biosynthesis|Carbon metabolism|Biosynthesis of amino acids
XR_001704930.1	16.3812	28.0359	4.72645	0.168586	-2.56845	0.034695	0.268778	Down	0.138064	0.481476	0.294891	0.00184005	0.00201179	0.180022	3694	100578524	LOC100578524	uncharacterized LOC100578524, transcript variant X9
XM_016912377.1	32.5768	55.714	9.43953	0.169428	-2.56125	0.00227976	0.034057	Down	0.473862	0.581024	0.298321	2.69e-09	0.0739839	0.20677	4958	412858	LOC412858	hemicentin-2-like, transcript variant X3	GO:0005604,GO:0005938,GO:0030054,GO:0032154,GO:0070062,GO:0005509,GO:0007049,GO:0051301,GO:0050896,GO:0007601	basement membrane|cell cortex|cell junction|cleavage furrow|extracellular exosome|calcium ion binding|cell cycle|cell division|response to stimulus|visual perception
XM_006567746.2	210.375	359.417	61.3336	0.170647	-2.55091	1.96e-08	1.2e-06	Down	3.89667	6.48004	6.7912	1.42682	1.48432	0.486334	2528	551758	LOC551758	arylsulfatase B-like, transcript variant X1	GO:0009986,GO:0070062,GO:0005764,GO:0004065,GO:0046872,GO:0003943,GO:0061580,GO:0008152,GO:0010976,GO:0010632	cell surface|extracellular exosome|lysosome|arylsulfatase activity|metal ion binding|N-acetylgalactosamine-4-sulfatase activity|colon epithelial cell migration|metabolic process|positive regulation of neuron projection development|regulation of epithelial cell migration
XM_006563979.2	1513.12	2583.37	442.865	0.171429	-2.54431	7.06e-21	2.49e-18	Down	86.3802	74.5028	60.2687	16.1394	14.7849	13.4351	1410	102653935	LOC102653935	uncharacterized LOC102653935
XR_411526.2	104.107	177.368	30.8455	0.173907	-2.52361	8.01e-08	4.3e-06	Down	7.5012	8.27914	6.43679	1.82829	1.93778	0.707959	961	102656862	LOC102656862	uncharacterized LOC102656862
XM_006560908.2	348.473	593.342	103.605	0.174612	-2.51778	3.42e-22	1.49e-19	Down	3.79425	3.63008	3.98569	0.671369	0.477032	1.19903	6280	410944	LOC410944	ATP-binding cassette sub-family C member Sur, transcript variant X2	GO:0016021,GO:0005886,GO:0005524,GO:0042626,GO:0005267,GO:0008281	integral component of membrane|plasma membrane|ATP binding|ATPase activity, coupled to transmembrane movement of substances|potassium channel activity|sulfonylurea receptor activity
XM_006558093.2	99.1114	168.654	29.569	0.175324	-2.51191	1.43e-07	7.24e-06	Down	2.79998	3.27266	2.78772	0.217185	1.27879	0.320875	2295	411186	LOC411186	synaptic vesicle glycoprotein 2C, transcript variant X4	GO:0030054,GO:0016021,GO:0043005,GO:0008021,GO:0030672,GO:0022857,GO:0001504	cell junction|integral component of membrane|neuron projection|synaptic vesicle|synaptic vesicle membrane|transmembrane transporter activity|neurotransmitter uptake
XM_016912133.1	60.4933	102.838	18.1486	0.176477	-2.50245	4.68e-05	0.00132939	Down	1.7014	1.41976	1.53794	0.314017	0.190657	0.468064	2672	409924	LOC409924	synaptic vesicle glycoprotein 2B, transcript variant X3	GO:0030054,GO:0016021,GO:0043005,GO:0008021,GO:0030672,GO:0022857,GO:0007268,GO:0001504	cell junction|integral component of membrane|neuron projection|synaptic vesicle|synaptic vesicle membrane|transmembrane transporter activity|chemical synaptic transmission|neurotransmitter uptake	path:ame04512	ECM-receptor interaction
XM_006558090.2	627.08	1063.75	190.409	0.178998	-2.48199	7.58e-18	1.9e-15	Down	21.4894	18.6695	14.685	4.06664	4.35679	3.03892	2341	411186	LOC411186	synaptic vesicle glycoprotein 2C, transcript variant X2	GO:0030054,GO:0016021,GO:0043005,GO:0008021,GO:0030672,GO:0022857,GO:0001504	cell junction|integral component of membrane|neuron projection|synaptic vesicle|synaptic vesicle membrane|transmembrane transporter activity|neurotransmitter uptake
XM_006560191.2	98.146	166.456	29.8363	0.179244	-2.48	0.0337555	0.263835	Down	1.16564	1.33534	0.166481	0.0707601	0.48049	0.00164906	7493	102653655	LOC102653655	mucin-19-like, transcript variant X2	GO:0005576,GO:0005507,GO:0007596	extracellular region|copper ion binding|blood coagulation
XM_395035.6	1767.29	2994.77	539.815	0.180252	-2.47191	1.81e-14	3.24e-12	Down	45.0479	52.6051	35.0578	9.58384	10.5633	7.84726	2720	411564	LOC411564	nose resistant to fluoxetine protein 6-like, transcript variant X1	GO:0016021,GO:0008289,GO:0016747,GO:0006869,GO:0007275	integral component of membrane|lipid binding|transferase activity, transferring acyl groups other than amino-acyl groups|lipid transport|multicellular organism development
XM_006563239.2	91.3968	154.75	28.0434	0.181218	-2.46421	0.00113146	0.019653	Down	1.62941	1.06848	0.584734	0.295954	0.37055	0.020232	5687	414021	LOC414021	uncharacterized LOC414021, transcript variant X1	GO:0005829,GO:0004115,GO:0046872,GO:0006198,GO:0007165	cytosol|3',5'-cyclic-AMP phosphodiesterase activity|metal ion binding|cAMP catabolic process|signal transduction
XR_001702147.1	18.3212	30.9981	5.64416	0.182081	-2.45735	0.0350504	0.270679	Down	0.358491	0.385257	0.200749	0.167209	0.0303271	0.00204436	3962	102656852	LOC102656852	uncharacterized LOC102656852, transcript variant X2
XM_006558925.2	46.7305	78.9733	14.4876	0.183449	-2.44655	0.000534388	0.0104996	Down	2.32779	2.52983	1.90303	0.856535	0.474749	0.119868	1412	406067	Mrjp8	major royal jelly protein 8, transcript variant X3	GO:0005576,GO:0048650,GO:0050832,GO:0050829,GO:0050830,GO:0031640	extracellular region|caste determination, influence by environmental factors|defense response to fungus|defense response to Gram-negative bacterium|defense response to Gram-positive bacterium|killing of cells of other organism
XM_016911397.1	64.5454	109.059	20.0321	0.183682	-2.44472	3.17e-05	0.000958887	Down	0.877651	0.619879	0.702229	0.0121306	0.400088	0.0535399	6002	410944	LOC410944	ATP-binding cassette sub-family C member Sur, transcript variant X4	GO:0016021,GO:0005886,GO:0005524,GO:0042626,GO:0005267,GO:0008281	integral component of membrane|plasma membrane|ATP binding|ATPase activity, coupled to transmembrane movement of substances|potassium channel activity|sulfonylurea receptor activity
XR_001704048.1	70.7384	119.406	22.0704	0.184834	-2.4357	1.8e-05	0.000584596	Down	0.792474	1.08683	1.00503	0.226293	0.247733	0.157043	5002	107964888	LOC107964888	uncharacterized LOC107964888
XM_016910733.1	71.4114	120.431	22.3915	0.185928	-2.42718	0.0120848	0.12622	Down	1.15901	0.241908	0.79027	0.162421	0.24111	0.0680035	6681	408718	LOC408718	leukocyte tyrosine kinase receptor, transcript variant X1	GO:0030424,GO:0044297,GO:0070062,GO:0005887,GO:0005886,GO:0043234,GO:0005524,GO:0004713,GO:0004714,GO:0000187,GO:0030534,GO:0007420,GO:0021766,GO:0048666,GO:0016310,GO:0046777,GO:0042127,GO:0060159,GO:0090648,GO:0036269,GO:0007169	axon|cell body|extracellular exosome|integral component of plasma membrane|plasma membrane|protein complex|ATP binding|protein tyrosine kinase activity|transmembrane receptor protein tyrosine kinase activity|activation of MAPK activity|adult behavior|brain development|hippocampus development|neuron development|phosphorylation|protein autophosphorylation|regulation of cell proliferation|regulation…
XM_006565340.2	47.7063	80.3965	15.0162	0.186777	-2.42061	0.000545342	0.0106672	Down	0.684803	0.752794	0.591708	0.300675	5.92e-05	0.140114	4768	100577669	LOC100577669	uncharacterized LOC100577669, transcript variant X5
XM_016915623.1	290.128	488.917	91.3388	0.186819	-2.42029	1.41e-17	3.35e-15	Down	11.5306	13.368	10.4946	3.16329	2.7127	1.83445	1666	412797	LOC412797	facilitated trehalose transporter Tret1-like	GO:0016021,GO:0005886,GO:0015574,GO:0015771	integral component of membrane|plasma membrane|trehalose transmembrane transporter activity|trehalose transport
XM_006567954.2	64.1777	108.089	20.2665	0.187498	-2.41505	0.0032625	0.0457154	Down	0.260319	0.55506	0.864679	0.127981	0.0812549	0.165967	7764	551168	LOC551168	protein sidekick, transcript variant X2	GO:0005887,GO:0098595,GO:0007155,GO:0042675,GO:0046533,GO:0050931	integral component of plasma membrane|perivitelline space|cell adhesion|compound eye cone cell differentiation|negative regulation of photoreceptor cell differentiation|pigment cell differentiation
XM_016918008.1	37.0333	62.3695	11.697	0.187544	-2.4147	0.00216071	0.0326928	Down	0.959371	0.929165	0.789037	0.181964	0.214682	0.195681	2815	102654452	LOC102654452	uncharacterized LOC102654452
XM_016916286.1	391.371	658.695	124.047	0.188322	-2.40872	8.13e-06	0.000286927	Down	5.2765	2.89272	4.49484	2.17578	0.110203	0.493377	6295	727235	LOC727235	protein enabled, transcript variant X3	GO:0005912,GO:0030424,GO:0031252,GO:0005911,GO:0005856,GO:0005829,GO:0030425,GO:0032433,GO:0030027,GO:0071212,GO:0003779,GO:0017124,GO:0030036,GO:0007015,GO:0007411,GO:0007409,GO:0007298,GO:0048749,GO:0007303,GO:0007010,GO:0048813,GO:0007391,GO:0003382,GO:0046847,GO:0060288,GO:0007390,GO:0035262,GO:0008258,GO:0045886,GO:0030335,GO:0031346,GO:0051491,GO:0032956,GO:0008064,GO:0008360,GO:0051489,GO:…	adherens junction|axon|cell leading edge|cell-cell junction|cytoskeleton|cytosol|dendrite|filopodium tip|lamellipodium|subsynaptic reticulum|actin binding|SH3 domain binding|actin cytoskeleton organization|actin filament organization|axon guidance|axonogenesis|border follicle cell migration|compound eye development|cytoplasmic transport, nurse cell to oocyte|cytoskeleton organization|dendrite mor…
XM_001119986.4	9708.11	16322.4	3093.85	0.189546	-2.39938	8.43e-37	1.34e-33	Down	506.311	564.634	510.887	145.589	156.35	46.5477	1245	724216	LOC724216	juvenile hormone acid O-methyltransferase	GO:0005737,GO:0019010,GO:0035049,GO:0006718,GO:0008049	cytoplasm|farnesoic acid O-methyltransferase activity|juvenile hormone acid methyltransferase activity|juvenile hormone biosynthetic process|male courtship behavior	path:ame00981	Insect hormone biosynthesis
XM_392183.6	4656.86	7828.77	1484.95	0.189679	-2.39837	7.42e-18	1.9e-15	Down	129.897	152.3	108.08	24.0295	26.756	36.3159	2418	408643	LOC408643	uncharacterized LOC408643, transcript variant X1	GO:0005829,GO:0004022,GO:0008270,GO:0006091	cytosol|alcohol dehydrogenase (NAD) activity|zinc ion binding|generation of precursor metabolites and energy
XM_016918047.1	32.4544	54.5549	10.3539	0.189789	-2.39753	0.00480014	0.0617708	Down	0.663367	1.3051	2.0644	0.414152	0.342568	0.128451	1629	100577334	LOC100577334	odorant receptor 33, transcript variant X2	GO:0030425,GO:0032590,GO:0016021,GO:0043025,GO:0005886,GO:0005549,GO:0004984,GO:0050911,GO:0042048,GO:0008104,GO:0019233,GO:0007608	dendrite|dendrite membrane|integral component of membrane|neuronal cell body|plasma membrane|odorant binding|olfactory receptor activity|detection of chemical stimulus involved in sensory perception of smell|olfactory behavior|protein localization|sensory perception of pain|sensory perception of smell
XR_001705633.1	83.2741	139.896	26.6518	0.190511	-2.39205	3.45e-06	0.000133667	Down	1.80754	1.59428	1.84135	0.0177722	0.895581	0.261554	3223	408529	Adar	adenosine deaminase acting on RNA, transcript variant X1	GO:0005622,GO:0003726,GO:0003725,GO:0046872,GO:0006382,GO:0030534,GO:0008344,GO:0045475,GO:0007626,GO:0008049,GO:0016556,GO:0006397,GO:0042752,GO:0060964,GO:0010906,GO:0042391,GO:0009408,GO:0001666,GO:0006979,GO:0009451	intracellular|double-stranded RNA adenosine deaminase activity|double-stranded RNA binding|metal ion binding|adenosine to inosine editing|adult behavior|adult locomotory behavior|locomotor rhythm|locomotory behavior|male courtship behavior|mRNA modification|mRNA processing|regulation of circadian rhythm|regulation of gene silencing by miRNA|regulation of glucose metabolic process|regulation of me…
XM_016914158.1	530.885	891.295	170.474	0.191265	-2.38635	1.62e-29	1.1e-26	Down	18.8013	16.6674	19.7356	2.07396	5.95431	4.3121	1951	409409	LOC409409	serine/threonine-protein kinase ICK, transcript variant X4	GO:0036064,GO:0097546,GO:0097542,GO:0005929,GO:0005829,GO:0005634,GO:0005524,GO:0004693,GO:0000287,GO:0004674,GO:0060271,GO:0035556,GO:0035720,GO:0035721,GO:0042073,GO:0007275,GO:0006468,GO:0007165	ciliary basal body|ciliary base|ciliary tip|cilium|cytosol|nucleus|ATP binding|cyclin-dependent protein serine/threonine kinase activity|magnesium ion binding|protein serine/threonine kinase activity|cilium assembly|intracellular signal transduction|intraciliary anterograde transport|intraciliary retrograde transport|intraciliary transport|multicellular organism development|protein phosphorylatio…
XM_006563155.2	149.77	250.998	48.5412	0.193393	-2.37039	1.16e-09	9.04e-08	Down	7.0116	4.8484	7.12584	1.79965	1.3317	1.14632	1598	100577516	LOC100577516	venom acid phosphatase Acph-1-like	GO:0005576,GO:0003993	extracellular region|acid phosphatase activity
XM_016918037.1	27.5002	46.0348	8.96563	0.194758	-2.36025	0.00979566	0.107617	Down	1.38003	0.818143	1.03193	0.181218	0.0535081	0.510055	1735	100577747	LOC100577747	odorant receptor 32, transcript variant X3	GO:0016021,GO:0005549,GO:0004984	integral component of membrane|odorant binding|olfactory receptor activity
XM_016917701.1	244.575	409.27	79.8792	0.195175	-2.35716	1.33e-14	2.4e-12	Down	19.1148	22.442	18.5032	4.41908	6.00334	3.27765	821	102655007	LOC102655007	alkylglycerol monooxygenase-like	GO:0005783,GO:0005789,GO:0016021,GO:0050479,GO:0005506,GO:0046485,GO:0006633,GO:0006643,GO:0019432	endoplasmic reticulum|endoplasmic reticulum membrane|integral component of membrane|glyceryl-ether monooxygenase activity|iron ion binding|ether lipid metabolic process|fatty acid biosynthetic process|membrane lipid metabolic process|triglyceride biosynthetic process
XM_006568626.2	62.9887	105.304	20.6737	0.196325	-2.34868	8.58e-05	0.00222944	Down	2.06656	3.01001	2.65042	0.474039	0.573277	0.731689	1641	408592	LOC408592	acyl-coenzyme A:6-aminopenicillanic-acid-acyltransferase 40 kDa form, transcript variant X3	GO:0050640,GO:0017000	isopenicillin-N N-acyltransferase activity|antibiotic biosynthetic process
XM_006565339.2	67.5944	112.866	22.323	0.197783	-2.33801	4.71e-05	0.00133525	Down	0.924503	1.06191	0.825828	0.115528	0.36517	0.163817	4849	100577669	LOC100577669	uncharacterized LOC100577669, transcript variant X4
XM_016912273.1	16.8118	28.0625	5.56121	0.198172	-2.33517	0.0492683	0.342616	Down	0.199605	0.106846	0.0975205	0.0247477	0.0155024	0.0512597	8508	100578665	LOC100578665	uncharacterized LOC100578665, transcript variant X15
XM_006563266.2	147.16	244.524	49.7958	0.203644	-2.29588	0.000399228	0.00818191	Down	5.60047	3.28222	2.37833	0.845375	1.09906	0.725457	2625	100576547	LOC100576547	glucose dehydrogenase [FAD, quinone]-like, transcript variant X1	GO:0005576,GO:0050660,GO:0016614	extracellular region|flavin adenine dinucleotide binding|oxidoreductase activity, acting on CH-OH group of donors	path:ame00260	Glycine, serine and threonine metabolism
XM_016911400.1	125.11	207.848	42.3726	0.203863	-2.29433	4.78e-08	2.72e-06	Down	1.26771	1.47115	1.37812	0.135677	0.253008	0.609475	6090	410944	LOC410944	ATP-binding cassette sub-family C member Sur, transcript variant X7	GO:0016021,GO:0005886,GO:0005524,GO:0042626,GO:0005267,GO:0008281	integral component of membrane|plasma membrane|ATP binding|ATPase activity, coupled to transmembrane movement of substances|potassium channel activity|sulfonylurea receptor activity
XM_016915318.1	603.312	1002.14	204.482	0.204045	-2.29304	0.000193028	0.00444669	Down	13.3309	31.1071	22.6834	5.66025	6.89236	3.46471	1796	727037	LOC727037	phospholipase A1 member A-like, transcript variant X3	GO:0005576,GO:0016020,GO:0052689,GO:0016042	extracellular region|membrane|carboxylic ester hydrolase activity|lipid catabolic process
XM_016911932.1	39.6774	65.8056	13.5492	0.205897	-2.28001	0.0391709	0.292181	Down	1.52813	3.31152	0.961245	1.51e-05	7.64e-06	1.44192	1363	724781	LOC724781	uncharacterized LOC724781, transcript variant X6
XR_001702749.1	187.045	309.714	64.3767	0.207859	-2.26633	0.0195487	0.179798	Down	4.54796	2.11401	1.19223	0.414843	0.826633	0.669496	4764	408766	LOC408766	phosphatidylcholine:ceramide cholinephosphotransferase 2-like, transcript variant X2	GO:0030176,GO:0030173,GO:0005887,GO:0047493,GO:0016301,GO:0033188,GO:0006915,GO:0016049,GO:0046513,GO:0006954,GO:0043066,GO:0006686	integral component of endoplasmic reticulum membrane|integral component of Golgi membrane|integral component of plasma membrane|ceramide cholinephosphotransferase activity|kinase activity|sphingomyelin synthase activity|apoptotic process|cell growth|ceramide biosynthetic process|inflammatory response|negative regulation of apoptotic process|sphingomyelin biosynthetic process	path:ame00600	Sphingolipid metabolism
XM_392108.6	4850.13	8029.01	1671.26	0.208152	-2.26429	9.25e-35	1.09e-31	Down	111.393	124.965	107.219	34.1861	33.3672	15.7966	2819	408564	LOC408564	long-chain fatty acid transport protein 4-like, transcript variant X1	GO:0031526,GO:0005783,GO:0005789,GO:0016021,GO:0016020,GO:0005902,GO:0005886,GO:0004467,GO:0000166,GO:0031957,GO:0006631,GO:0044539,GO:0001676,GO:0015909,GO:0001579,GO:0007584,GO:0043588,GO:0042760,GO:0000038	brush border membrane|endoplasmic reticulum|endoplasmic reticulum membrane|integral component of membrane|membrane|microvillus|plasma membrane|long-chain fatty acid-CoA ligase activity|nucleotide binding|very long-chain fatty acid-CoA ligase activity|fatty acid metabolic process|long-chain fatty acid import|long-chain fatty acid metabolic process|long-chain fatty acid transport|medium-chain fatty…
XM_001120351.3	44.8932	74.2707	15.5156	0.208906	-2.25907	0.00155435	0.0253578	Down	2.95237	5.38156	3.36807	1.32186	0.889832	0.627791	765	725309	LOC725309	keratin-associated protein 19-2-like
XM_006566475.2	39.4895	65.3296	13.6495	0.208932	-2.25889	0.00297164	0.0422955	Down	1.5461	0.545873	1.5554	0.451594	0.270672	0.143468	2173	725462	LOC725462	vesicular glutamate transporter 2.1, transcript variant X1	GO:0030054,GO:0016021,GO:0043005,GO:0030672,GO:0005313,GO:0015293,GO:0007268,GO:0089711,GO:0006836,GO:0050896,GO:0006814,GO:0007601	cell junction|integral component of membrane|neuron projection|synaptic vesicle membrane|L-glutamate transmembrane transporter activity|symporter activity|chemical synaptic transmission|L-glutamate transmembrane transport|neurotransmitter transport|response to stimulus|sodium ion transport|visual perception
XM_016913805.1	78.5132	129.838	27.1886	0.209404	-2.25564	0.00369915	0.0503255	Down	4.24469	4.32156	1.34218	0.630713	0.545533	1.28304	1577	551572	LOC551572	uncharacterized LOC551572, transcript variant X1
XR_001703802.1	41.0938	67.9315	14.2561	0.209859	-2.25251	0.00232148	0.0345659	Down	1.73981	3.14509	2.6265	0.349166	1.17083	0.341138	1087	107964779	LOC107964779	uncharacterized LOC107964779, transcript variant X1
XM_001121709.4	1169.2	1932.09	406.313	0.210297	-2.2495	1.84e-35	2.37e-32	Down	33.3149	38.5791	36.6418	9.56127	12.0859	4.9407	2148	725922	LOC725922	mitochondrial basic amino acids transporter-like, transcript variant X1	GO:0016021,GO:0005743,GO:0015227	integral component of membrane|mitochondrial inner membrane|acyl carnitine transmembrane transporter activity
XM_006570451.2	54.0115	89.2279	18.7951	0.210641	-2.24714	0.010485	0.113444	Down	0.874446	0.247102	1.00763	0.0161399	0.350482	0.15093	5090	408331	LOC408331	histone deacetylase 5, transcript variant X11	GO:0031672,GO:0042641,GO:0005737,GO:0005829,GO:0000118,GO:0031594,GO:0005654,GO:0005634,GO:0043234,GO:0017053,GO:0030018,GO:0033613,GO:0003682,GO:0001047,GO:0004407,GO:0042826,GO:0032041,GO:0030955,GO:0033558,GO:0070491,GO:0001025,GO:0003714,GO:0008134,GO:0008270,GO:0042113,GO:0030183,GO:0014898,GO:0071260,GO:0071374,GO:0071356,GO:0006338,GO:0016575,GO:0070932,GO:0070933,GO:0006954,GO:0008285,GO:…	A band|actomyosin|cytoplasm|cytosol|histone deacetylase complex|neuromuscular junction|nucleoplasm|nucleus|protein complex|transcriptional repressor complex|Z disc|activating transcription factor binding|chromatin binding|core promoter binding|histone deacetylase activity|histone deacetylase binding|NAD-dependent histone deacetylase activity (H3-K14 specific)|potassium ion binding|protein deacety…
XM_016914303.1	301.647	496.749	106.545	0.214485	-2.22105	5.06e-05	0.00141381	Down	11.7509	12.2814	14.1068	0.019247	9.37682	0.00066305	1573	107965038	LOC107965038	zinc transporter 2-like, transcript variant X2	GO:0005737,GO:0016021,GO:0005770,GO:0005765,GO:0005886,GO:0005385,GO:0061090,GO:0061088,GO:0010043	cytoplasm|integral component of membrane|late endosome|lysosomal membrane|plasma membrane|zinc ion transmembrane transporter activity|positive regulation of sequestering of zinc ion|regulation of sequestering of zinc ion|response to zinc ion
XM_006565270.2	26.5926	43.7293	9.45583	0.216236	-2.20932	0.0178581	0.168302	Down	1.02432	0.869995	1.41049	0.360371	0.261866	0.191233	1606	726471	LOC726471	protein msta-like, transcript variant X1	GO:0000790,GO:0042826,GO:0008757,GO:0034968,GO:0010629	nuclear chromatin|histone deacetylase binding|S-adenosylmethionine-dependent methyltransferase activity|histone lysine methylation|negative regulation of gene expression
XR_410262.2	761.57	1250.77	272.373	0.217765	-2.19916	2.59e-34	2.92e-31	Down	62.0263	70.0232	66.0099	19.9941	19.4875	10.825	762	100578675	LOC100578675	uncharacterized LOC100578675	GO:0005737,GO:0031012,GO:0005578,GO:0004860,GO:0019221,GO:0046426,GO:0006469	cytoplasm|extracellular matrix|proteinaceous extracellular matrix|protein kinase inhibitor activity|cytokine-mediated signaling pathway|negative regulation of JAK-STAT cascade|negative regulation of protein kinase activity
XM_006569899.2	43.2574	70.9072	15.6075	0.220112	-2.18369	0.00221179	0.0332799	Down	2.44512	2.43834	2.97539	0.183045	1.00191	0.822941	1087	100576522	LOC100576522	odorant receptor 13a-like, transcript variant X1
XM_006570167.2	96.1604	157.412	34.9083	0.221763	-2.17291	8.19e-06	0.000288431	Down	3.66985	3.74789	1.99748	0.630212	0.556045	1.26161	2014	411057	Cyp314a1	cytochrome P450 314A1, transcript variant X1	GO:0031966,GO:0005739,GO:0004501,GO:0020037,GO:0005506,GO:0007298,GO:0007417,GO:0007391,GO:0045456,GO:0007295,GO:0008258,GO:0007494,GO:0035074	mitochondrial membrane|mitochondrion|ecdysone 20-monooxygenase activity|heme binding|iron ion binding|border follicle cell migration|central nervous system development|dorsal closure|ecdysteroid biosynthetic process|growth of a germarium-derived egg chamber|head involution|midgut development|pupation	path:ame00981	Insect hormone biosynthesis
XR_001706510.1	93.7293	153.417	34.042	0.221892	-2.17207	1.08e-05	0.000366241	Down	14.0664	7.07986	9.49218	2.80043	2.90921	2.18526	607	107966092	LOC107966092	uncharacterized LOC107966092
XM_001123230.4	8779.22	14355.5	3202.91	0.223113	-2.16415	1.06e-36	1.6e-33	Down	746.654	708.39	607.523	207.016	191.3	139.218	840	727522	LOC727522	protein G12-like
XM_006559974.2	83.5052	136.523	30.4875	0.223314	-2.16285	2.6e-05	0.000801389	Down	1.78223	2.08396	1.63761	0.437816	0.27812	0.729	2992	408547	LOC408547	toxin 3FTx-Lei1
XM_006558590.2	3017.37	4932.8	1101.94	0.22339	-2.16236	2.8e-30	2e-27	Down	32.37	36.8003	32.6997	9.38725	12.2426	4.8621	5842	100578066	LOC100578066	glycogen-binding subunit 76A, transcript variant X4	GO:0008157	protein phosphatase 1 binding
XM_006558588.2	85.4954	139.541	31.4501	0.225383	-2.14955	0.0035838	0.0492256	Down	0.544316	1.05002	1.45153	0.572908	0.0458504	0.179686	5523	100578066	LOC100578066	glycogen-binding subunit 76A, transcript variant X2	GO:0008157	protein phosphatase 1 binding
XR_001703469.1	205.015	333.752	76.2775	0.228546	-2.12945	1.01e-10	9.45e-09	Down	25.6759	23.9341	24.7345	6.16044	7.54016	6.19475	542	107964622	LOC107964622	uncharacterized LOC107964622
XM_016912627.1	331.749	538.876	124.623	0.231265	-2.11238	6.5e-16	1.39e-13	Down	10.6196	9.18624	9.20701	2.6431	3.0961	2.08774	2245	100576547	LOC100576547	glucose dehydrogenase [FAD, quinone]-like, transcript variant X2	GO:0005576,GO:0050660,GO:0016614	extracellular region|flavin adenine dinucleotide binding|oxidoreductase activity, acting on CH-OH group of donors	path:ame00260	Glycine, serine and threonine metabolism
XR_001702240.1	28.9002	46.8257	10.9747	0.234373	-2.09312	0.0183865	0.171789	Down	0.821305	0.675048	0.660496	0.264052	0.106522	0.221937	2612	107964083	LOC107964083	uncharacterized LOC107964083
XM_003251665.3	109.651	177.64	41.6622	0.234531	-2.09215	3.08e-06	0.000120575	Down	4.90766	5.14987	3.8625	1.38169	1.57631	0.820901	1538	100578060	LOC100578060	uncharacterized LOC100578060
XR_001703187.1	72.1518	116.621	27.6821	0.237367	-2.07481	0.000293363	0.00632292	Down	1.25732	2.11824	1.04604	0.386837	0.354136	0.48946	3170	100578444	LOC100578444	uncharacterized LOC100578444
XM_006560092.2	772.285	1248.22	296.35	0.237418	-2.0745	0.00607107	0.0746849	Down	24.9967	47.6216	18.3758	6.75221	12.0279	6.55663	1648	102653832	LOC102653832	uncharacterized LOC102653832, transcript variant X1	GO:0042302	structural constituent of cuticle
XM_016912970.1	310.065	500.91	119.219	0.238005	-2.07094	2.31e-12	2.76e-10	Down	8.63096	8.52326	5.98622	2.61566	1.65653	2.19887	2609	411223	LOC411223	esterase FE4-like, transcript variant X3	GO:0052689	carboxylic ester hydrolase activity
XR_001705894.1	61.7836	99.7928	23.7744	0.238237	-2.06953	0.000541794	0.010622	Down	1.41431	0.800173	1.05913	0.405151	0.310849	0.194105	3692	107965668	LOC107965668	uncharacterized LOC107965668, transcript variant X3
XR_407726.2	597.614	961.507	233.721	0.243077	-2.04051	1.09e-14	1.99e-12	Down	90.2927	100.304	72.8231	30.4512	27.7526	16.5206	440	102656392	LOC102656392	uncharacterized LOC102656392
XM_016916802.1	52.7078	84.7963	20.6192	0.243161	-2.04001	0.00140521	0.0233318	Down	1.48782	1.34865	0.74386	0.114752	0.0733292	0.855322	2857	551984	LOC551984	coiled-coil domain-containing protein R3HCC1L-like, transcript variant X4	GO:0035145,GO:0000166	exon-exon junction complex|nucleotide binding
XM_394471.4	434.387	697.366	171.408	0.245793	-2.02449	1.28e-07	6.57e-06	Down	23.7942	20.3445	14.0526	5.3812	7.69435	3.58743	1446	410996	LOC410996	tubulin beta chain	GO:0005737,GO:0005874,GO:0005525,GO:0003924,GO:0005200,GO:0007017	cytoplasm|microtubule|GTP binding|GTPase activity|structural constituent of cytoskeleton|microtubule-based process	path:ame04145	Phagosome
XM_016917966.1	36.4469	58.462	14.4318	0.246858	-2.01825	0.00972913	0.106948	Down	1.18549	1.15592	0.771963	0.293889	0.456626	0.132933	2264	100577714	Or35	odorant receptor 35, transcript variant X1	GO:0016021,GO:0005549,GO:0004984	integral component of membrane|odorant binding|olfactory receptor activity
XM_394697.6	257.891	413.451	102.331	0.247506	-2.01447	1.54e-10	1.42e-08	Down	7.02662	4.45205	6.90367	1.74188	1.60788	1.9609	2721	411223	LOC411223	esterase FE4-like, transcript variant X2	GO:0052689	carboxylic ester hydrolase activity
XM_016918117.1	51.7877	82.9213	20.6541	0.249081	-2.00531	0.00571732	0.0712078	Down	0.38226	0.972237	0.600683	0.04222	0.186495	0.346071	5109	410803	LOC410803	solute carrier family 41 member 1-like, transcript variant X10	GO:0016323,GO:0016021,GO:0043234,GO:0015095,GO:0061768,GO:0010961,GO:0071286,GO:0015693	basolateral plasma membrane|integral component of membrane|protein complex|magnesium ion transmembrane transporter activity|magnesium:sodium antiporter activity|cellular magnesium ion homeostasis|cellular response to magnesium ion|magnesium ion transport
XR_001702960.1	97.0343	154.782	39.2866	0.253819	-1.97813	3.29e-05	0.000988642	Down	12.7515	14.2225	10.0539	4.96221	3.75614	2.16664	505	107964451	LOC107964451	uncharacterized LOC107964451
XM_016911712.1	112.647	179.38	45.9135	0.255956	-1.96603	8.49e-05	0.00221099	Down	1.20844	2.24179	1.67474	0.564003	0.781394	0.174663	4210	410997	LOC410997	organic cation transporter 1-like, transcript variant X1	GO:0016021,GO:0005887,GO:0005275,GO:0015226,GO:0015101,GO:0008340,GO:0015695	integral component of membrane|integral component of plasma membrane|amine transmembrane transporter activity|carnitine transmembrane transporter activity|organic cation transmembrane transporter activity|determination of adult lifespan|organic cation transport
XM_016915281.1	565.875	900.898	230.853	0.256248	-1.96439	4.14e-22	1.78e-19	Down	23.5794	26.1692	23.2803	7.78198	8.4765	5.59881	1488	413551	LOC413551	mitochondrial coenzyme A transporter SLC25A42, transcript variant X2	GO:0016021,GO:0005743,GO:0005739,GO:0043262,GO:0015217,GO:0080122,GO:0005347,GO:0015228,GO:0015866,GO:0080121,GO:0015867,GO:0035349	integral component of membrane|mitochondrial inner membrane|mitochondrion|adenosine-diphosphatase activity|ADP transmembrane transporter activity|AMP transmembrane transporter activity|ATP transmembrane transporter activity|coenzyme A transmembrane transporter activity|ADP transport|AMP transport|ATP transport|coenzyme A transmembrane transport
XM_016917652.1	121.666	193.245	50.0878	0.259194	-1.9479	0.000241662	0.00538851	Down	19.2674	15.3819	28.1159	6.58667	0.435943	12.1698	373	107965921	LOC107965921	cytochrome P450 6B2-like	GO:0005789,GO:0031090,GO:0070330,GO:0020037,GO:0005506	endoplasmic reticulum membrane|organelle membrane|aromatase activity|heme binding|iron ion binding
XR_001705620.1	27.2611	43.2879	11.2342	0.259523	-1.94607	0.0329787	0.25956	Down	1.2868	1.14402	0.771337	0.486683	0.378622	0.113953	1633	100576803	LOC100576803	uncharacterized LOC100576803, transcript variant X5
XR_411776.2	173.699	275.711	71.6867	0.260006	-1.94338	6.32e-08	3.49e-06	Down	3.66151	5.56648	4.95734	1.54125	2.10203	0.653052	2346	102654418	LOC102654418	uncharacterized LOC102654418
XM_003249771.3	845.601	1342.2	349	0.260021	-1.9433	1.97e-30	1.49e-27	Down	22.2016	23.0924	20.1902	6.282	7.15108	6.50665	2473	100578420	LOC100578420	uncharacterized LOC100578420, transcript variant X1	GO:0045177,GO:0005911,GO:0005737,GO:0005783,GO:0005576,GO:0043005,GO:0005634,GO:0014069,GO:0007155,GO:0035556	apical part of cell|cell-cell junction|cytoplasm|endoplasmic reticulum|extracellular region|neuron projection|nucleus|postsynaptic density|cell adhesion|intracellular signal transduction
XM_006565950.2	648.654	1027.95	269.356	0.262031	-1.93219	3.89e-24	1.92e-21	Down	11.8215	12.2365	10.3142	3.63264	4.24475	2.64104	3609	410197	Cry2	cryptochrome 2, transcript variant X4	GO:0005829,GO:0005739,GO:0005654,GO:0005634,GO:0001047,GO:0001046,GO:0003690,GO:0042826,GO:0019900,GO:0035257,GO:0000166,GO:0019902,GO:0009881,GO:0019901,GO:0000989,GO:0008134,GO:0043130,GO:0032922,GO:0007623,GO:0006975,GO:0043153,GO:0006094,GO:0042593,GO:0019915,GO:0042754,GO:0045744,GO:2000323,GO:2000850,GO:0031397,GO:0000122,GO:0045892,GO:0018298,GO:0042752,GO:2000001,GO:0033762,GO:0032868,GO:…	cytosol|mitochondrion|nucleoplasm|nucleus|core promoter binding|core promoter sequence-specific DNA binding|double-stranded DNA binding|histone deacetylase binding|kinase binding|nuclear hormone receptor binding|nucleotide binding|phosphatase binding|photoreceptor activity|protein kinase binding|transcription factor activity, transcription factor binding|transcription factor binding|ubiquitin bin…
XR_001705882.1	193.683	306.219	81.1463	0.264994	-1.91597	1.21e-08	7.75e-07	Down	1.9394	2.46908	2.61502	0.687988	0.902754	0.585718	5260	551799	LOC551799	putative mediator of RNA polymerase II transcription subunit 26, transcript variant X4
XM_003249434.3	1919.63	3034.16	805.101	0.265345	-1.91406	1.35e-24	7.16e-22	Down	142.729	179.164	154.533	51.2473	52.8952	43.8138	768	100576736	LOC100576736	uncharacterized LOC100576736
XM_394472.6	669.219	1056.97	281.469	0.266298	-1.90889	1.62e-09	1.21e-07	Down	11.5755	11.2974	7.74074	3.04799	4.12849	2.3414	4165	410997	LOC410997	organic cation transporter 1-like, transcript variant X3	GO:0016021,GO:0005887,GO:0005275,GO:0015226,GO:0015101,GO:0008340,GO:0015695	integral component of membrane|integral component of plasma membrane|amine transmembrane transporter activity|carnitine transmembrane transporter activity|organic cation transmembrane transporter activity|determination of adult lifespan|organic cation transport
XM_016916076.1	43.9911	69.399	18.5832	0.267773	-1.90092	0.0315809	0.251848	Down	0.491046	0.561686	0.219122	0.374347	0.00412076	0.0124829	6599	410514	LOC410514	uncharacterized LOC410514, transcript variant X2
XM_006563325.2	27.7106	43.6734	11.7478	0.268992	-1.89436	0.0371028	0.281794	Down	0.0773946	0.0603805	0.0770507	0.0416338	0.0138748	0.0105921	24524	408521	Mblk-1	transcription factor mblk-1-like, transcript variant X3	GO:0005634,GO:0042803,GO:0043565,GO:0007613,GO:0045893,GO:0006351	nucleus|protein homodimerization activity|sequence-specific DNA binding|memory|positive regulation of transcription, DNA-templated|transcription, DNA-templated	path:ame04214	Apoptosis - fly
XM_006565903.2	102.007	160.731	43.2832	0.269289	-1.89277	3.84e-05	0.00112974	Down	5.22969	4.11184	3.17612	1.33635	1.52519	1.08292	1550	102656907	LOC102656907	odorant receptor 4-like	GO:0016021,GO:0005549,GO:0004984	integral component of membrane|odorant binding|olfactory receptor activity
XM_016910736.1	132.46	208.549	56.3698	0.270295	-1.88739	3.5e-06	0.000134831	Down	1.21738	1.42191	1.26954	0.536554	0.607798	0.0791505	6435	408718	LOC408718	leukocyte tyrosine kinase receptor, transcript variant X4	GO:0030424,GO:0044297,GO:0070062,GO:0005887,GO:0005886,GO:0043234,GO:0005524,GO:0004713,GO:0004714,GO:0000187,GO:0030534,GO:0007420,GO:0021766,GO:0048666,GO:0016310,GO:0046777,GO:0042127,GO:0060159,GO:0090648,GO:0036269,GO:0007169	axon|cell body|extracellular exosome|integral component of plasma membrane|plasma membrane|protein complex|ATP binding|protein tyrosine kinase activity|transmembrane receptor protein tyrosine kinase activity|activation of MAPK activity|adult behavior|brain development|hippocampus development|neuron development|phosphorylation|protein autophosphorylation|regulation of cell proliferation|regulation…
XM_006561690.2	842.203	1324.42	359.985	0.271805	-1.87936	2.82e-25	1.66e-22	Down	47.6254	45.5995	43.6968	14.5266	20.7218	8.01248	1168	725026	LOC725026	retinol dehydrogenase 10-A-like, transcript variant X2	GO:0005789,GO:0016021,GO:0031090,GO:0052650,GO:0002138	endoplasmic reticulum membrane|integral component of membrane|organelle membrane|NADP-retinol dehydrogenase activity|retinoic acid biosynthetic process
XM_016915624.1	301.924	473.966	129.882	0.274032	-1.86759	4.84e-12	5.4e-10	Down	20.8845	19.5333	19.2305	5.85231	5.95617	7.3814	959	551248	LOC551248	tetraspanin-31-A, transcript variant X2	GO:0016021	integral component of membrane
XM_001121634.4	1439.92	2259.95	619.889	0.274293	-1.86621	3.9e-19	1.19e-16	Down	58.5744	69.6809	56.5055	23.6837	21.7336	13.7384	1475	725832	LOC725832	beta-1,3-glucan-binding protein 1	GO:0005576,GO:0030246,GO:0004553,GO:0005975,GO:0042742,GO:0045087,GO:0045088	extracellular region|carbohydrate binding|hydrolase activity, hydrolyzing O-glycosyl compounds|carbohydrate metabolic process|defense response to bacterium|innate immune response|regulation of innate immune response
XM_016912665.1	187.881	294.614	81.149	0.275442	-1.86018	0.0017162	0.0274142	Down	2.03762	1.05501	2.60377	0.359638	1.02056	0.435114	6272	409053	LOC409053	protein PF14_0175-like, transcript variant X1
XM_006558324.2	27.6966	43.4232	11.9699	0.275657	-1.85905	0.0384424	0.288493	Down	1.0767	1.35397	1.22342	0.416907	0.438005	0.351325	1426	724462	LOC724462	odorant receptor 13a, transcript variant X1	GO:0016021,GO:0005549,GO:0004984	integral component of membrane|odorant binding|olfactory receptor activity
XM_006563911.2	1215.96	1906.25	525.659	0.275755	-1.85854	3.35e-37	5.67e-34	Down	53.7647	55.9852	56.426	22.9099	18.8399	11.6669	1385	412929	LOC412929	androgen-induced gene 1 protein-like, transcript variant X3	GO:0012505,GO:0016021	endomembrane system|integral component of membrane
XM_016912888.1	156.125	243.576	68.6742	0.281941	-1.82653	0.000537196	0.0105471	Down	3.3343	3.93263	1.9264	1.24816	1.43748	0.325245	3192	100578239	LOC100578239	cilia- and flagella-associated protein 70, transcript variant X1	GO:0005929,GO:0070062	cilium|extracellular exosome
XM_016914118.1	474.035	739.199	208.871	0.282563	-1.82335	4.88e-06	0.000181262	Down	60.2463	59.9747	96.704	29.6834	24.5244	17.1837	412	726721	LOC726721	protein transport protein Sec61 subunit gamma, transcript variant X2	GO:0005789,GO:0016021,GO:0015450,GO:0008565,GO:0045047	endoplasmic reticulum membrane|integral component of membrane|P-P-bond-hydrolysis-driven protein transmembrane transporter activity|protein transporter activity|protein targeting to ER	path:ame03060,path:ame04141,path:ame04145	Protein export|Protein processing in endoplasmic reticulum|Phagosome
XM_016912945.1	2855.01	4444.56	1265.47	0.284724	-1.81236	5.9e-25	3.26e-22	Down	89.1992	88.106	77.5175	30.2747	36.3374	17.9498	2105	551544	LOC551544	peroxidase	GO:0042600,GO:0005576,GO:0020037,GO:0046872,GO:0004601,GO:0007306,GO:0042744,GO:0022008,GO:0006909,GO:0045471,GO:0006979	chorion|extracellular region|heme binding|metal ion binding|peroxidase activity|eggshell chorion assembly|hydrogen peroxide catabolic process|neurogenesis|phagocytosis|response to ethanol|response to oxidative stress
XM_016916245.1	67.8488	105.564	30.134	0.285458	-1.80865	0.00156386	0.0254816	Down	1.46009	2.08768	1.1522	0.970548	0.242372	0.360277	2706	726392	LOC726392	sodium-independent sulfate anion transporter, transcript variant X1	GO:0005783,GO:0070062,GO:0005794,GO:0016021,GO:0005887,GO:0043231,GO:0005765,GO:0005654,GO:0005886,GO:0008509,GO:0015301,GO:0015106,GO:0005254,GO:0019531,GO:0008271,GO:0015116,GO:0015701,GO:1902476,GO:0051453,GO:0042391,GO:0008272	endoplasmic reticulum|extracellular exosome|Golgi apparatus|integral component of membrane|integral component of plasma membrane|intracellular membrane-bounded organelle|lysosomal membrane|nucleoplasm|plasma membrane|anion transmembrane transporter activity|anion:anion antiporter activity|bicarbonate transmembrane transporter activity|chloride channel activity|oxalate transmembrane transporter ac…
XM_006570548.2	423.588	659	188.175	0.285546	-1.8082	1.59e-07	7.96e-06	Down	15.1739	15.3622	12.0704	4.59518	8.22894	1.27126	1865	409708	LOC409708	glucosylceramidase-like, transcript variant X3	GO:0005765,GO:0004348,GO:0005975,GO:0006665	lysosomal membrane|glucosylceramidase activity|carbohydrate metabolic process|sphingolipid metabolic process	path:ame00511,path:ame00600,path:ame04142	Other glycan degradation|Sphingolipid metabolism|Lysosome
XM_016915547.1	5821.34	9048.78	2593.9	0.286658	-1.8026	8.05e-15	1.5e-12	Down	83.65	94.4411	96.3238	32.9654	44.8372	13.6081	3980	551869	LOC551869	vitamin K-dependent gamma-carboxylase	GO:0005789,GO:0016021,GO:0008488,GO:0017187	endoplasmic reticulum membrane|integral component of membrane|gamma-glutamyl carboxylase activity|peptidyl-glutamic acid carboxylation	path:ame00130	Ubiquinone and other terpenoid-quinone biosynthesis
XM_016917778.1	1196.67	1859.73	533.601	0.286924	-1.80126	1.87e-15	3.82e-13	Down	90.7436	80.4327	71.0409	35.2662	30.4205	15.2625	927	100577249	LOC100577249	peroxidase-like	GO:0042600,GO:0005576,GO:0020037,GO:0046872,GO:0004601,GO:0007306,GO:0042744,GO:0022008,GO:0006909,GO:0045471,GO:0006979	chorion|extracellular region|heme binding|metal ion binding|peroxidase activity|eggshell chorion assembly|hydrogen peroxide catabolic process|neurogenesis|phagocytosis|response to ethanol|response to oxidative stress
XM_006567407.2	531.361	825.26	237.462	0.287743	-1.79715	5.49e-18	1.47e-15	Down	16.3275	15.5405	16.8471	6.32182	5.42136	4.61789	2047	409409	LOC409409	serine/threonine-protein kinase ICK, transcript variant X6	GO:0036064,GO:0097546,GO:0097542,GO:0005929,GO:0005829,GO:0005634,GO:0005524,GO:0004693,GO:0000287,GO:0004674,GO:0060271,GO:0035556,GO:0035720,GO:0035721,GO:0042073,GO:0007275,GO:0006468,GO:0007165	ciliary basal body|ciliary base|ciliary tip|cilium|cytosol|nucleus|ATP binding|cyclin-dependent protein serine/threonine kinase activity|magnesium ion binding|protein serine/threonine kinase activity|cilium assembly|intracellular signal transduction|intraciliary anterograde transport|intraciliary retrograde transport|intraciliary transport|multicellular organism development|protein phosphorylatio…
XM_016913589.1	858.293	1332.51	384.079	0.288238	-1.79467	1.4e-09	1.06e-07	Down	18.449	24.1837	16.9586	8.48554	5.79414	5.83224	2695	726871	LOC726871	synaptic vesicle glycoprotein 2B, transcript variant X2	GO:0001669,GO:0030054,GO:0016021,GO:0043005,GO:0008021,GO:0030672,GO:0022857,GO:0007268,GO:0001504	acrosomal vesicle|cell junction|integral component of membrane|neuron projection|synaptic vesicle|synaptic vesicle membrane|transmembrane transporter activity|chemical synaptic transmission|neurotransmitter uptake	path:ame04512	ECM-receptor interaction
XM_016911611.1	165.075	255.915	74.2352	0.290077	-1.78549	7.95e-07	3.47e-05	Down	6.81162	7.08393	5.74145	2.28094	3.02893	1.34485	1571	413590	LOC413590	alkylglycerol monooxygenase-like	GO:0005783,GO:0005789,GO:0016021,GO:0050479,GO:0005506,GO:0046485,GO:0006633,GO:0006643,GO:0019432	endoplasmic reticulum|endoplasmic reticulum membrane|integral component of membrane|glyceryl-ether monooxygenase activity|iron ion binding|ether lipid metabolic process|fatty acid biosynthetic process|membrane lipid metabolic process|triglyceride biosynthetic process
XM_003249302.3	169.276	262.346	76.2056	0.290478	-1.7835	6.46e-07	2.87e-05	Down	3.4554	4.40482	4.04725	1.56292	1.19592	1.29105	2659	100576700	LOC100576700	class A basic helix-loop-helix protein 15-like, transcript variant X3	GO:0005737,GO:0005634,GO:0003677,GO:0061101,GO:0046887,GO:0002793,GO:0045944,GO:0006355,GO:0006351,GO:0007419	cytoplasm|nucleus|DNA binding|neuroendocrine cell differentiation|positive regulation of hormone secretion|positive regulation of peptide secretion|positive regulation of transcription from RNA polymerase II promoter|regulation of transcription, DNA-templated|transcription, DNA-templated|ventral cord development
XR_001706066.1	27.7318	42.9741	12.4896	0.290631	-1.78274	0.0471809	0.333402	Down	0.688389	0.622873	0.584702	0.281243	0.269842	0.0849213	2735	107965722	LOC107965722	uncharacterized LOC107965722, transcript variant X2
XM_006564361.2	47.1218	72.8119	21.4318	0.294345	-1.76442	0.00953045	0.105215	Down	0.523101	0.78757	0.720012	0.260156	0.330668	0.105074	4302	551736	LOC551736	nephrin, transcript variant X7	GO:0042995,GO:0070062,GO:0016021,GO:0005887,GO:0005622,GO:0005886,GO:0036057,GO:0017022,GO:0007155,GO:0032836,GO:0072015,GO:0007254,GO:0000165,GO:0007520,GO:0030838,GO:0035418,GO:0044062,GO:0007519	cell projection|extracellular exosome|integral component of membrane|integral component of plasma membrane|intracellular|plasma membrane|slit diaphragm|myosin binding|cell adhesion|glomerular basement membrane development|glomerular visceral epithelial cell development|JNK cascade|MAPK cascade|myoblast fusion|positive regulation of actin filament polymerization|protein localization to synapse|reg…
NM_001270829.1	122.178	188.605	55.7507	0.295594	-1.75831	3.99e-05	0.00116148	Down	5.68945	8.42781	5.09861	1.36873	3.16234	2.12534	1181	725509	CPR27	cuticular protein 27
XM_006559389.2	329.901	508.651	151.15	0.297159	-1.75069	1.36e-11	1.46e-09	Down	3.04963	3.14926	3.46956	1.19062	1.26321	0.890595	6357	552019	LOC552019	rootletin, transcript variant X2	GO:0015629,GO:0005814,GO:0005813,GO:0035253,GO:0005737,GO:0070062,GO:0001917,GO:0005886,GO:0003779,GO:0019894,GO:0005198,GO:0007049,GO:0010457,GO:0051297,GO:0032053,GO:0010669,GO:0051656,GO:0045494,GO:0008104,GO:0033365	actin cytoskeleton|centriole|centrosome|ciliary rootlet|cytoplasm|extracellular exosome|photoreceptor inner segment|plasma membrane|actin binding|kinesin binding|structural molecule activity|cell cycle|centriole-centriole cohesion|centrosome organization|ciliary basal body organization|epithelial structure maintenance|establishment of organelle localization|photoreceptor cell maintenance|protein …
XM_006569191.2	30.2282	46.6023	13.854	0.297282	-1.75009	0.0434395	0.314169	Down	0.285861	0.43793	0.168297	0.189735	0.11669	0.00362598	6247	408278	LOC408278	tyrosine-protein kinase Drl, transcript variant X3	GO:0005737,GO:0016021,GO:0016020,GO:0005634,GO:0005886,GO:0005524,GO:0005109,GO:0004672,GO:0004888,GO:0042813,GO:0017147,GO:0007411,GO:0007409,GO:0061643,GO:0036518,GO:0071679,GO:0022038,GO:1904948,GO:0050919,GO:0048843,GO:0030182,GO:0031175,GO:1904938,GO:0043410,GO:0048705,GO:0016055,GO:1904953	cytoplasm|integral component of membrane|membrane|nucleus|plasma membrane|ATP binding|frizzled binding|protein kinase activity|transmembrane signaling receptor activity|Wnt-activated receptor activity|Wnt-protein binding|axon guidance|axonogenesis|chemorepulsion of axon|chemorepulsion of dopaminergic neuron axon|commissural neuron axon guidance|corpus callosum development|midbrain dopaminergic ne…
XR_412207.2	76.0946	117.309	34.8799	0.297332	-1.74985	0.00092431	0.0166302	Down	0.585072	0.549561	0.463246	0.144543	0.213639	0.203414	8861	102654279	LOC102654279	uncharacterized LOC102654279
XM_006560194.2	300.956	463.274	138.637	0.299255	-1.74055	8.85e-11	8.36e-09	Down	2.27009	2.16029	2.45626	0.519731	1.1312	0.754105	8131	102653655	LOC102653655	mucin-19-like, transcript variant X5	GO:0005576,GO:0005507,GO:0007596	extracellular region|copper ion binding|blood coagulation
XM_006568150.2	584.799	899.688	269.909	0.300003	-1.73695	2.15e-18	6.02e-16	Down	30.5585	37.6131	31.9848	12.4244	11.9454	10.8475	1083	408689	Fabp	fatty acid binding protein, transcript variant X2	GO:0005737,GO:0070062,GO:0043209,GO:0015485,GO:0005504,GO:0005215,GO:0061024	cytoplasm|extracellular exosome|myelin sheath|cholesterol binding|fatty acid binding|transporter activity|membrane organization
XM_016913285.1	250.361	384.777	115.945	0.301331	-1.73058	3.65e-09	2.51e-07	Down	11.2286	8.75709	9.76812	2.80653	4.90071	2.7515	1563	409360	LOC409360	fatty acid hydroxylase domain-containing protein 2, transcript variant X2	GO:0016021,GO:0005506,GO:0016491,GO:0006633	integral component of membrane|iron ion binding|oxidoreductase activity|fatty acid biosynthetic process	path:ame00100	Steroid biosynthesis
NM_001163715.1	2956.08	4543.03	1369.12	0.301368	-1.7304	4.98e-21	1.8e-18	Down	231.63	217.058	193.437	83.6659	94.0029	47.826	854	727472	PGRP-S3	peptidoglycan recognition protein S3	GO:0005576,GO:0032500,GO:0008233,GO:0042834,GO:0016019,GO:0008329,GO:0008270,GO:0050830,GO:0006955,GO:0045087,GO:0009253,GO:0006965,GO:0008592,GO:0032494,GO:0008063	extracellular region|muramyl dipeptide binding|peptidase activity|peptidoglycan binding|peptidoglycan receptor activity|signaling pattern recognition receptor activity|zinc ion binding|defense response to Gram-positive bacterium|immune response|innate immune response|peptidoglycan catabolic process|positive regulation of biosynthetic process of antibacterial peptides active against Gram-positive …
XM_006568149.2	1353.44	2078.87	628.01	0.302092	-1.72694	1.22e-35	1.66e-32	Down	82.0591	87.1288	91.9774	33.1973	34.9232	23.9904	961	408689	Fabp	fatty acid binding protein, transcript variant X1	GO:0005737,GO:0008289,GO:0005215	cytoplasm|lipid binding|transporter activity
XR_411686.2	44.0579	67.5881	20.5277	0.303717	-1.7192	0.0292655	0.240489	Down	3.32846	0.82764	2.21532	0.831521	0.71382	0.693964	1290	102655438	LOC102655438	uncharacterized LOC102655438, transcript variant X2
XM_006563358.2	327.39	501.738	153.043	0.305026	-1.71299	1.28e-06	5.34e-05	Down	48.9922	60.7835	42.0641	23.4078	23.9511	6.60106	398	725202	LOC725202	chymotrypsin inhibitor-like, transcript variant X3
XM_016911885.1	1885.62	2887.51	883.724	0.30605	-1.70816	3.64e-14	6.09e-12	Down	62.6676	69.9301	71.949	27.1826	34.2355	11.346	1704	100577614	LOC100577614	uncharacterized LOC100577614, transcript variant X1	GO:0016021,GO:0031902,GO:0005886,GO:0031201,GO:0005774,GO:0005773,GO:0005484,GO:0000149,GO:0006887,GO:0046909,GO:0061025,GO:0015031,GO:0009737,GO:0009651,GO:0010118,GO:0006906	integral component of membrane|late endosome membrane|plasma membrane|SNARE complex|vacuolar membrane|vacuole|SNAP receptor activity|SNARE binding|exocytosis|intermembrane transport|membrane fusion|protein transport|response to abscisic acid|response to salt stress|stomatal movement|vesicle fusion
NM_001098717.1	228195	349270	107120	0.306696	-1.70512	3.34e-41	6.96e-38	Down	6147.1	6787.19	6230.98	2533.56	2556.95	1775.41	2199	409354	Hex70c	hexamerin 70c	GO:0005615,GO:0045735	extracellular space|nutrient reservoir activity
XM_006570549.1	255.083	390.276	119.89	0.307192	-1.70279	5.09e-06	0.000188136	Down	10.3516	9.00202	6.36087	4.68409	2.61631	1.933	1832	409708	LOC409708	glucosylceramidase-like, transcript variant X4	GO:0005765,GO:0004348,GO:0005975,GO:0006665	lysosomal membrane|glucosylceramidase activity|carbohydrate metabolic process|sphingolipid metabolic process	path:ame00511,path:ame00600,path:ame04142	Other glycan degradation|Sphingolipid metabolism|Lysosome
XM_016911396.1	33.221	50.8267	15.6153	0.307226	-1.70263	0.032457	0.256654	Down	0.52545	0.291773	0.18396	0.0289627	0.231818	0.0941614	6156	410944	LOC410944	ATP-binding cassette sub-family C member Sur, transcript variant X1	GO:0016021,GO:0005886,GO:0005524,GO:0042626,GO:0005267,GO:0008281	integral component of membrane|plasma membrane|ATP binding|ATPase activity, coupled to transmembrane movement of substances|potassium channel activity|sulfonylurea receptor activity
XM_006563935.2	162.753	248.99	76.5151	0.307301	-1.70227	0.0416273	0.305628	Down	4.18504	10.3746	3.88606	2.53633	2.37845	1.73056	1621	411893	LOC411893	cytochrome P450 315a1, mitochondrial, transcript variant X8	GO:0031966,GO:0005739,GO:0042768,GO:0020037,GO:0005506,GO:0016705,GO:0007417,GO:0007391,GO:0006697,GO:0008258,GO:0007494,GO:0008045	mitochondrial membrane|mitochondrion|ecdysteroid 2-hydroxylase activity|heme binding|iron ion binding|oxidoreductase activity, acting on paired donors, with incorporation or reduction of molecular oxygen|central nervous system development|dorsal closure|ecdysone biosynthetic process|head involution|midgut development|motor neuron axon guidance	path:ame00981	Insect hormone biosynthesis
XM_006566870.2	69.4558	106.193	32.7189	0.308109	-1.69849	0.00228593	0.0341115	Down	1.51639	1.74482	1.5127	0.684342	0.451254	0.574818	2681	410398	LOC410398	insulin-like growth factor 2 mRNA-binding protein 1, transcript variant X6	GO:0070937,GO:0010494,GO:0030175,GO:0030426,GO:0030027,GO:0005634,GO:0048471,GO:0003730,GO:0048027,GO:0003729,GO:0000166,GO:0045182,GO:0070934,GO:0051028,GO:0017148,GO:0097150,GO:0022013,GO:0010976,GO:0010610	CRD-mediated mRNA stability complex|cytoplasmic stress granule|filopodium|growth cone|lamellipodium|nucleus|perinuclear region of cytoplasm|mRNA 3'-UTR binding|mRNA 5'-UTR binding|mRNA binding|nucleotide binding|translation regulator activity|CRD-mediated mRNA stabilization|mRNA transport|negative regulation of translation|neuronal stem cell population maintenance|pallium cell proliferation in fo…
XM_623093.5	750.999	1147.85	354.152	0.308536	-1.69649	6.1e-18	1.59e-15	Down	33.5144	38.9222	30.1414	13.7531	11.6413	11.6893	1349	409360	LOC409360	fatty acid hydroxylase domain-containing protein 2, transcript variant X3	GO:0016021,GO:0005506,GO:0016491,GO:0006633	integral component of membrane|iron ion binding|oxidoreductase activity|fatty acid biosynthetic process	path:ame00100	Steroid biosynthesis
XR_411906.2	55.0875	84.1206	26.0544	0.309727	-1.69093	0.00671425	0.0805889	Down	12.8363	10.2983	9.88035	4.3153	4.48041	3.0709	309	102656641	LOC102656641	uncharacterized LOC102656641
XR_001702149.1	441.723	674.508	208.938	0.309763	-1.69076	1.53e-05	0.000501585	Down	9.91096	7.18706	11.2127	2.29689	6.0499	1.80951	2883	102656852	LOC102656852	uncharacterized LOC102656852, transcript variant X4
XM_016915130.1	42.5611	64.9566	20.1656	0.310447	-1.68758	0.0170685	0.163186	Down	0.528466	0.730447	0.426097	0.0937655	0.467744	0.0365349	4626	724835	LOC724835	protein eva-1, transcript variant X3	GO:0016021,GO:0005886,GO:0030246	integral component of membrane|plasma membrane|carbohydrate binding
XM_006562100.2	6310.82	9626.57	2995.07	0.311126	-1.68443	3.06e-35	3.77e-32	Down	187.99	191.988	224.079	78.356	79.3933	61.7435	1925	413705	LOC413705	acidic mammalian chitinase-like, transcript variant X1	GO:0005576,GO:0005615,GO:0005764,GO:0008061,GO:0004568,GO:0008843,GO:0004553,GO:0005975,GO:0006032,GO:0006955,GO:0000272,GO:0009617	extracellular region|extracellular space|lysosome|chitin binding|chitinase activity|endochitinase activity|hydrolase activity, hydrolyzing O-glycosyl compounds|carbohydrate metabolic process|chitin catabolic process|immune response|polysaccharide catabolic process|response to bacterium	path:ame00520	Amino sugar and nucleotide sugar metabolism
XR_001704081.1	86.4582	131.835	41.0815	0.311613	-1.68217	0.00882374	0.0994376	Down	1.14785	2.98976	1.86759	0.791617	0.650299	0.770048	2636	726953	LOC726953	secretin receptor-like, transcript variant X4	GO:0070062,GO:0005887,GO:0005622,GO:0004991,GO:0017046,GO:0043621,GO:0007189,GO:0007188,GO:0030282,GO:0045453,GO:0048469,GO:0007166,GO:0006874,GO:0002062,GO:0008285,GO:0002076,GO:0007200,GO:0008284	extracellular exosome|integral component of plasma membrane|intracellular|parathyroid hormone receptor activity|peptide hormone binding|protein self-association|adenylate cyclase-activating G-protein coupled receptor signaling pathway|adenylate cyclase-modulating G-protein coupled receptor signaling pathway|bone mineralization|bone resorption|cell maturation|cell surface receptor signaling pathwa…	path:ame04080	Neuroactive ligand-receptor interaction
XM_006567225.2	62.7903	95.6736	29.907	0.312594	-1.67764	0.0146886	0.146207	Down	0.364327	0.91098	0.655058	0.320741	0.00470596	0.390759	5970	408791	LOC408791	1-phosphatidylinositol 4,5-bisphosphate phosphodiesterase classes I and II, transcript variant X3	GO:0005622,GO:0005509,GO:0004435,GO:0004871,GO:0007629,GO:0035556,GO:0016042,GO:0070050,GO:1900073	intracellular|calcium ion binding|phosphatidylinositol phospholipase C activity|signal transducer activity|flight behavior|intracellular signal transduction|lipid catabolic process|neuron cellular homeostasis|regulation of neuromuscular synaptic transmission	path:ame00562,path:ame04070,path:ame04310,path:ame04745,path:ame04933	Inositol phosphate metabolism|Phosphatidylinositol signaling system|Wnt signaling pathway|Phototransduction - fly|AGE-RAGE signaling pathway in diabetic complications
NM_001242976.1	48.9921	74.6145	23.3696	0.313205	-1.67482	0.0112107	0.118737	Down	2.85993	2.34753	2.12575	0.825634	1.04936	0.780378	1231	100642169	Or51	odorant receptor 51	GO:0032590,GO:0016021,GO:0005886,GO:0005549,GO:0004984,GO:0050911,GO:0042048,GO:0007608	dendrite membrane|integral component of membrane|plasma membrane|odorant binding|olfactory receptor activity|detection of chemical stimulus involved in sensory perception of smell|olfactory behavior|sensory perception of smell
XM_006560093.2	50.6334	77.0216	24.2451	0.314784	-1.66757	0.0145185	0.145153	Down	2.41926	2.11216	1.11535	0.287592	1.59304	0.189363	1642	102653832	LOC102653832	uncharacterized LOC102653832, transcript variant X2	GO:0042302	structural constituent of cuticle
XM_006558552.2	1465.59	2228.96	702.232	0.315049	-1.66635	7.93e-16	1.67e-13	Down	37.9286	32.5566	30.6014	13.4469	15.9533	7.67507	2663	100576700	LOC100576700	class A basic helix-loop-helix protein 15-like, transcript variant X1	GO:0005737,GO:0005634,GO:0003677,GO:0061101,GO:0046887,GO:0002793,GO:0045944,GO:0006355,GO:0006351,GO:0007419	cytoplasm|nucleus|DNA binding|neuroendocrine cell differentiation|positive regulation of hormone secretion|positive regulation of peptide secretion|positive regulation of transcription from RNA polymerase II promoter|regulation of transcription, DNA-templated|transcription, DNA-templated|ventral cord development
XM_016916588.1	171.642	260.813	82.4697	0.316202	-1.66108	6.23e-06	0.000226347	Down	6.08402	5.29389	4.01631	2.93903	1.97526	0.741573	2045	102654111	LOC102654111	platelet glycoprotein V-like, transcript variant X1	GO:0005737,GO:0016021,GO:0005622,GO:0004860,GO:0007154,GO:0019221,GO:0046426,GO:0006469	cytoplasm|integral component of membrane|intracellular|protein kinase inhibitor activity|cell communication|cytokine-mediated signaling pathway|negative regulation of JAK-STAT cascade|negative regulation of protein kinase activity
XM_016913023.1	77.4069	117.337	37.4771	0.319398	-1.64657	0.0382796	0.28775	Down	2.6149	1.31905	0.806532	0.790054	0.665662	0.29982	2989	412810	LOC412810	V-type proton ATPase 116 kDa subunit a, transcript variant X1	GO:0005737,GO:0030659,GO:0070062,GO:0005794,GO:0016021,GO:0043231,GO:0042470,GO:0005654,GO:0005886,GO:0016471,GO:0000220,GO:0051117,GO:0046961,GO:0015991,GO:0015986,GO:0016241,GO:1901998,GO:0007035,GO:0070072	cytoplasm|cytoplasmic vesicle membrane|extracellular exosome|Golgi apparatus|integral component of membrane|intracellular membrane-bounded organelle|melanosome|nucleoplasm|plasma membrane|vacuolar proton-transporting V-type ATPase complex|vacuolar proton-transporting V-type ATPase, V0 domain|ATPase binding|proton-transporting ATPase activity, rotational mechanism|ATP hydrolysis coupled proton tra…	path:ame00190,path:ame04142,path:ame04145	Oxidative phosphorylation|Lysosome|Phagosome
XM_006563079.2	4838.79	7325.77	2351.82	0.321033	-1.6392	0.00011051	0.00272892	Down	42.3118	35.01	21.2833	12.3218	12.6172	12.1462	8963	410509	LOC410509	mucin-2-like
XM_006566318.2	481.568	728.911	234.225	0.321335	-1.63785	2.46e-14	4.37e-12	Down	6.63699	7.52543	6.89691	1.9457	2.87386	3.11719	4176	409095	LOC409095	protein apterous, transcript variant X1	GO:0005622,GO:0005634,GO:0003682,GO:0043565,GO:0001076,GO:0008270,GO:0048646,GO:0048675,GO:0007411,GO:0007420,GO:0021987,GO:0009953,GO:0001942,GO:0045199,GO:0007498,GO:2000678,GO:0007399,GO:0001843,GO:0022008,GO:0030182,GO:0021772,GO:0045944,GO:0045893,GO:0060041,GO:0021537,GO:0021978,GO:0006351	intracellular|nucleus|chromatin binding|sequence-specific DNA binding|transcription factor activity, RNA polymerase II transcription factor binding|zinc ion binding|anatomical structure formation involved in morphogenesis|axon extension|axon guidance|brain development|cerebral cortex development|dorsal/ventral pattern formation|hair follicle development|maintenance of epithelial cell apical/basal…
XM_006560321.2	321.644	486.835	156.454	0.321371	-1.63769	3.49e-10	2.96e-08	Down	12.873	11.9934	10.3579	4.94597	5.29257	2.95208	1669	102654608	LOC102654608	homeobox protein ceh-19-like	GO:0005634,GO:0000977,GO:0001077,GO:0001228,GO:0030901,GO:0043524,GO:0001764,GO:0006357,GO:0007605	nucleus|RNA polymerase II regulatory region sequence-specific DNA binding|transcriptional activator activity, RNA polymerase II core promoter proximal region sequence-specific binding|transcriptional activator activity, RNA polymerase II transcription regulatory region sequence-specific binding|midbrain development|negative regulation of neuron apoptotic process|neuron migration|regulation of tra…
XR_001703710.1	34.9577	52.869	17.0464	0.322427	-1.63296	0.0366626	0.279468	Down	1.77501	1.78934	1.51367	0.366889	1.09231	0.461856	1251	107964741	LOC107964741	uncharacterized LOC107964741
XR_001704800.1	135.65	204.361	66.9389	0.327552	-1.61021	4.37e-05	0.00125591	Down	1.19498	1.20356	0.896128	0.340715	0.446816	0.474294	7482	102654509	LOC102654509	uncharacterized LOC102654509
XM_396993.6	718.708	1081.39	356.022	0.329225	-1.60285	8.68e-19	2.57e-16	Down	26.5302	29.2184	29.5185	14.5402	10.4685	7.77559	1531	413551	LOC413551	mitochondrial coenzyme A transporter SLC25A42, transcript variant X1	GO:0016021,GO:0005743,GO:0005739,GO:0043262,GO:0015217,GO:0080122,GO:0005347,GO:0015228,GO:0015866,GO:0080121,GO:0015867,GO:0035349	integral component of membrane|mitochondrial inner membrane|mitochondrion|adenosine-diphosphatase activity|ADP transmembrane transporter activity|AMP transmembrane transporter activity|ATP transmembrane transporter activity|coenzyme A transmembrane transporter activity|ADP transport|AMP transport|ATP transport|coenzyme A transmembrane transport
XM_016912937.1	270.046	406.255	133.836	0.329438	-1.60192	0.0186131	0.173071	Down	8.66839	16.2048	6.44636	5.37953	3.45465	3.27588	1558	100576637	LOC100576637	trypsin 5G1-like	GO:0005615,GO:0004252,GO:0007586	extracellular space|serine-type endopeptidase activity|digestion
XM_006569139.2	74.1391	111.478	36.8001	0.330111	-1.59898	0.0348137	0.26943	Down	2.29141	2.24187	0.579783	0.70322	0.6174	0.657833	2622	724909	LOC724909	uncharacterized LOC724909, transcript variant X3	GO:0005730,GO:0005654,GO:0005634,GO:0005524,GO:0000824,GO:0008440,GO:0000823,GO:0032958,GO:0001841	nucleolus|nucleoplasm|nucleus|ATP binding|inositol tetrakisphosphate 3-kinase activity|inositol-1,4,5-trisphosphate 3-kinase activity|inositol-1,4,5-trisphosphate 6-kinase activity|inositol phosphate biosynthetic process|neural tube formation	path:ame00562,path:ame04070	Inositol phosphate metabolism|Phosphatidylinositol signaling system
XM_006564121.2	339.574	510.358	168.79	0.330729	-1.59628	0.000373117	0.0077404	Down	7.99132	14.4042	9.33478	2.95337	4.28679	5.11231	1937	409291	LOC409291	protein fem-1 homolog CG6966, transcript variant X2	GO:0005737,GO:0016567	cytoplasm|protein ubiquitination
XM_003251159.3	2221.49	3338.66	1104.33	0.33077	-1.5961	1.58e-09	1.19e-07	Down	73.9481	48.9516	59.4615	23.8819	27.2099	19.2426	2214	100576253	LOC100576253	DNA ligase 1, transcript variant X4
XM_016918069.1	52.3928	78.7117	26.0739	0.331258	-1.59397	0.0122791	0.127994	Down	0.516256	0.38222	0.24429	0.153521	0.17399	0.115067	8290	100577139	LOC100577139	AF4/FMR2 family member 4, transcript variant X2	GO:0005634,GO:0003677,GO:0003700,GO:0042051,GO:0007366,GO:0008361,GO:0051493,GO:0032368,GO:0006355,GO:0006351	nucleus|DNA binding|transcription factor activity, sequence-specific DNA binding|compound eye photoreceptor development|periodic partitioning by pair rule gene|regulation of cell size|regulation of cytoskeleton organization|regulation of lipid transport|regulation of transcription, DNA-templated|transcription, DNA-templated
XR_001705513.1	254.734	382.079	127.39	0.333413	-1.58462	4.61e-08	2.64e-06	Down	11.3297	9.3836	9.95078	3.53226	5.84019	2.53774	1505	727254	LOC727254	mitochondrial cardiolipin hydrolase, transcript variant X1	GO:0016021,GO:0016020,GO:0005741,GO:0035755,GO:0008808,GO:0004519,GO:0046872,GO:0042803,GO:0032049,GO:0043046,GO:0016042,GO:0007126,GO:0008053,GO:0030719,GO:0034587,GO:0007286	integral component of membrane|membrane|mitochondrial outer membrane|cardiolipin hydrolase activity|cardiolipin synthase activity|endonuclease activity|metal ion binding|protein homodimerization activity|cardiolipin biosynthetic process|DNA methylation involved in gamete generation|lipid catabolic process|meiotic nuclear division|mitochondrial fusion|P granule organization|piRNA metabolic process…
XM_006570515.2	33.8506	50.7619	16.9392	0.333699	-1.58338	0.0486335	0.340384	Down	0.217407	0.0848361	0.0911109	0.0425614	0.0901945	0.0205831	15643	408874	LOC408874	uncharacterized LOC408874, transcript variant X10	GO:0005813,GO:0005737,GO:0005915,GO:0070097,GO:0055007,GO:0090136,GO:0008016,GO:0045218	centrosome|cytoplasm|zonula adherens|delta-catenin binding|cardiac muscle cell differentiation|epithelial cell-cell adhesion|regulation of heart contraction|zonula adherens maintenance
XM_016914001.1	676.723	1014.75	338.695	0.333772	-1.58307	1.25e-17	3.02e-15	Down	12.4649	12.9658	11.7165	5.59415	5.40197	3.4806	3296	410747	LOC410747	glucose dehydrogenase [FAD, quinone], transcript variant X2	GO:0005576,GO:0050660,GO:0016614,GO:0006006,GO:0008364,GO:0019233,GO:0046693	extracellular region|flavin adenine dinucleotide binding|oxidoreductase activity, acting on CH-OH group of donors|glucose metabolic process|pupal chitin-based cuticle development|sensory perception of pain|sperm storage	path:ame00260	Glycine, serine and threonine metabolism
XM_006569466.2	1383.87	2073.93	693.808	0.334538	-1.57976	2.08e-10	1.85e-08	Down	26.8472	21.1642	21.8498	9.53296	12.6365	4.99789	3587	725966	LOC725966	fork head domain-containing protein crocodile	GO:0005634,GO:0003677,GO:0000981,GO:0043565,GO:0007380,GO:0006351	nucleus|DNA binding|RNA polymerase II transcription factor activity, sequence-specific DNA binding|sequence-specific DNA binding|specification of segmental identity, head|transcription, DNA-templated
XM_006561366.2	104.444	156.367	52.5213	0.335884	-1.57397	0.0019737	0.0306324	Down	2.00022	2.36287	2.34025	0.256453	0.322415	2.09793	2813	412529	LOC412529	tyrosine-protein phosphatase corkscrew, transcript variant X3	GO:0005737,GO:0005829,GO:0005739,GO:0005634,GO:0043234,GO:0016303,GO:0005158,GO:0004726,GO:0046934,GO:0004721,GO:0004725,GO:0005070,GO:0033277,GO:0000187,GO:0036302,GO:0007409,GO:0060020,GO:0007420,GO:0021697,GO:0000077,GO:0048013,GO:0007173,GO:0038127,GO:0060325,GO:0008543,GO:0048806,GO:0042593,GO:0007507,GO:0048873,GO:0042445,GO:0009755,GO:0048839,GO:0007229,GO:0061582,GO:0050900,GO:0035855,GO:…	cytoplasm|cytosol|mitochondrion|nucleus|protein complex|1-phosphatidylinositol-3-kinase activity|insulin receptor binding|non-membrane spanning protein tyrosine phosphatase activity|phosphatidylinositol-4,5-bisphosphate 3-kinase activity|phosphoprotein phosphatase activity|protein tyrosine phosphatase activity|SH3/SH2 adaptor activity|abortive mitotic cell cycle|activation of MAPK activity|atriov…	path:ame04013	MAPK signaling pathway - fly
NM_001270833.1	38.0494	56.9059	19.1929	0.337275	-1.568	0.0376228	0.284788	Down	5.0749	2.92631	3.36565	2.05973	1.04477	1.3499	606	726691	CPF2	cuticular protein CPF2, transcript variant 2
XM_006557676.2	50.3806	75.3295	25.4318	0.337607	-1.56658	0.0150092	0.148223	Down	1.64264	1.07316	1.74408	0.321285	0.886155	0.56718	2036	410052	Syt20	synaptotagmin 20, transcript variant X1	GO:0030424,GO:0030054,GO:0030425,GO:0032127,GO:0030173,GO:0030285,GO:0043231,GO:0048471,GO:0005886,GO:0030276,GO:0046872,GO:0001786,GO:0019905,GO:0007420,GO:0048791,GO:0045955,GO:0033604,GO:0050709,GO:0031339,GO:0045956,GO:1903861,GO:0006906	axon|cell junction|dendrite|dense core granule membrane|integral component of Golgi membrane|integral component of synaptic vesicle membrane|intracellular membrane-bounded organelle|perinuclear region of cytoplasm|plasma membrane|clathrin binding|metal ion binding|phosphatidylserine binding|syntaxin binding|brain development|calcium ion-regulated exocytosis of neurotransmitter|negative regulation…
NM_001167720.1	43.0671	64.2638	21.8704	0.340322	-1.55503	0.0282028	0.23428	Down	5.86786	3.2758	3.85056	2.48131	2.50309	0.168596	599	726526	NPF	neuropeptide F	GO:0005576,GO:0007218	extracellular region|neuropeptide signaling pathway
XM_016918035.1	73.1748	109.174	37.1756	0.340517	-1.5542	0.0110098	0.117159	Down	2.13727	3.52176	1.60768	0.91077	1.53756	0.425721	1802	100577747	LOC100577747	odorant receptor 32, transcript variant X1	GO:0016021,GO:0005549,GO:0004984	integral component of membrane|odorant binding|olfactory receptor activity
XM_006565862.2	1739.04	2591.24	886.838	0.342245	-1.5469	1.18e-30	9.41e-28	Down	18.8583	21.214	23.1013	9.00252	8.35277	7.94799	4952	408697	LOC408697	KN motif and ankyrin repeat domain-containing protein 3-like, transcript variant X2	GO:0005737,GO:0005634,GO:0005886,GO:0032587,GO:0008013,GO:0030837,GO:0030336,GO:0046627,GO:2000393,GO:0010977,GO:0035024,GO:1900028,GO:1900025,GO:0035413,GO:0030177,GO:0090303,GO:2000114,GO:0006355,GO:0006351	cytoplasm|nucleus|plasma membrane|ruffle membrane|beta-catenin binding|negative regulation of actin filament polymerization|negative regulation of cell migration|negative regulation of insulin receptor signaling pathway|negative regulation of lamellipodium morphogenesis|negative regulation of neuron projection development|negative regulation of Rho protein signal transduction|negative regulation …
XM_006561689.2	770.149	1143.57	396.727	0.34692	-1.52733	1.5e-18	4.28e-16	Down	37.1656	32.2995	31.5018	13.1103	16.8086	10.9606	1368	725026	LOC725026	retinol dehydrogenase 10-A-like, transcript variant X1	GO:0005789,GO:0016021,GO:0031090,GO:0052650,GO:0002138	endoplasmic reticulum membrane|integral component of membrane|organelle membrane|NADP-retinol dehydrogenase activity|retinoic acid biosynthetic process
XM_001121126.4	909.821	1350.44	469.199	0.347441	-1.52516	5.51e-21	1.96e-18	Down	22.5774	22.8449	25.1532	10.3077	11.4521	6.83391	2311	725254	LOC725254	endothelial zinc finger protein induced by tumor necrosis factor alpha	GO:0005634,GO:0003677,GO:0046872,GO:0003700,GO:0006355,GO:0006351	nucleus|DNA binding|metal ion binding|transcription factor activity, sequence-specific DNA binding|regulation of transcription, DNA-templated|transcription, DNA-templated
XM_016911531.1	224.914	333.752	116.077	0.347794	-1.52369	0.0295168	0.241569	Down	3.38496	8.29072	5.50766	3.31583	3.59935	0.0121905	2337	406107	Gfat2	glucosamine-fructose-6-phosphate aminotransferase 2, transcript variant X4	GO:0030246,GO:0004360,GO:0005975,GO:0006002,GO:0006541,GO:0006048,GO:0006047	carbohydrate binding|glutamine-fructose-6-phosphate transaminase (isomerizing) activity|carbohydrate metabolic process|fructose 6-phosphate metabolic process|glutamine metabolic process|UDP-N-acetylglucosamine biosynthetic process|UDP-N-acetylglucosamine metabolic process	path:ame00250,path:ame00520	Alanine, aspartate and glutamate metabolism|Amino sugar and nucleotide sugar metabolism
NM_001101023.1	439851	652560	227142	0.348078	-1.52252	2.15e-18	6.02e-16	Down	8128.19	9255.16	8576.62	4019.72	4216.52	2301.89	3033	551648	Hex110	hexamerin 110	GO:0005615,GO:0045735	extracellular space|nutrient reservoir activity
XM_006563140.2	176.036	261.138	90.9347	0.348225	-1.52191	0.00321732	0.0451992	Down	3.94457	2.05906	4.84005	1.49615	0.858777	2.06759	2920	408564	LOC408564	long-chain fatty acid transport protein 4-like, transcript variant X2	GO:0031526,GO:0005783,GO:0005789,GO:0016021,GO:0016020,GO:0005902,GO:0005886,GO:0004467,GO:0000166,GO:0031957,GO:0006631,GO:0044539,GO:0001676,GO:0015909,GO:0001579,GO:0007584,GO:0043588,GO:0042760,GO:0000038	brush border membrane|endoplasmic reticulum|endoplasmic reticulum membrane|integral component of membrane|membrane|microvillus|plasma membrane|long-chain fatty acid-CoA ligase activity|nucleotide binding|very long-chain fatty acid-CoA ligase activity|fatty acid metabolic process|long-chain fatty acid import|long-chain fatty acid metabolic process|long-chain fatty acid transport|medium-chain fatty…
XM_001120608.3	118.798	176.135	61.4612	0.348944	-1.51893	0.000323205	0.0068571	Down	6.04305	9.40725	10.933	3.52292	3.28401	3.9547	806	726323	LOC726323	uncharacterized LOC726323, transcript variant X1
XM_006562425.2	133.287	197.462	69.1117	0.350001	-1.51457	0.0071314	0.0845848	Down	3.46443	7.08305	3.87568	2.3707	1.50758	2.0465	1646	100578875	LOC100578875	beta-1,4-mannosyl-glycoprotein 4-beta-N-acetylglucosaminyltransferase, transcript variant X2	GO:0000139,GO:0016021,GO:0003830,GO:0016757,GO:0060070,GO:0006044,GO:0006487	Golgi membrane|integral component of membrane|beta-1,4-mannosylglycoprotein 4-beta-N-acetylglucosaminyltransferase activity|transferase activity, transferring glycosyl groups|canonical Wnt signaling pathway|N-acetylglucosamine metabolic process|protein N-linked glycosylation	path:ame00510	N-Glycan biosynthesis
XM_016914706.1	38.7693	57.4298	20.1087	0.350145	-1.51398	0.0430001	0.312073	Down	0.785279	0.859288	0.428797	0.382421	0.266632	0.201821	3331	551624	LOC551624	TOX high mobility group box family member 3-like, transcript variant X5	GO:0005634,GO:0003677	nucleus|DNA binding
XM_006571109.2	859.118	1272.45	445.791	0.350342	-1.51316	6.13e-13	8.06e-11	Down	34.5544	27.7671	30.0563	16.4479	13.582	7.681	1664	725458	LOC725458	hydroxylysine kinase, transcript variant X1	GO:0005759,GO:0047992,GO:0006554	mitochondrial matrix|hydroxylysine kinase activity|lysine catabolic process	path:ame00310	Lysine degradation
XM_006560195.2	802.237	1188.14	416.336	0.350411	-1.51288	1.05e-12	1.3e-10	Down	5.93705	7.01795	5.27838	2.76551	2.51384	2.2035	7857	102653655	LOC102653655	mucin-19-like, transcript variant X6	GO:0005576,GO:0005507,GO:0007596	extracellular region|copper ion binding|blood coagulation
XM_623297.5	215.727	319.472	111.982	0.350521	-1.51243	0.00157676	0.0256155	Down	9.87726	6.63908	6.16215	2.31974	5.703	1.17699	1703	408622	LOC408622	protein henna, transcript variant X1	GO:0005811,GO:0016597,GO:0005506,GO:0004505,GO:0004510,GO:0009072,GO:0006726,GO:0006559,GO:0007616,GO:0006909,GO:0042427	lipid particle|amino acid binding|iron ion binding|phenylalanine 4-monooxygenase activity|tryptophan 5-monooxygenase activity|aromatic amino acid family metabolic process|eye pigment biosynthetic process|L-phenylalanine catabolic process|long-term memory|phagocytosis|serotonin biosynthetic process	path:ame00360,path:ame00400,path:ame01230	Phenylalanine metabolism|Phenylalanine, tyrosine and tryptophan biosynthesis|Biosynthesis of amino acids
XM_006569509.2	44.0547	65.1632	22.9463	0.352136	-1.5058	0.0308115	0.248342	Down	1.71158	1.58088	1.36029	0.765355	0.495989	0.689782	1685	408859	LOC408859	pyrroline-5-carboxylate reductase 2, transcript variant X2	GO:0005739,GO:0004735,GO:0034599,GO:0055129,GO:0006561	mitochondrion|pyrroline-5-carboxylate reductase activity|cellular response to oxidative stress|L-proline biosynthetic process|proline biosynthetic process	path:ame00330,path:ame01230	Arginine and proline metabolism|Biosynthesis of amino acids
XM_006570709.2	385.477	570.107	200.847	0.352297	-1.50514	0.0102568	0.111374	Down	2.02358	4.51677	5.17085	1.7849	2.20426	0.817241	5868	412081	LOC412081	uncharacterized LOC412081, transcript variant X2	GO:0030424,GO:0009986,GO:0016021,GO:0005887,GO:0016020,GO:0043005,GO:0005886,GO:0005332,GO:0046872,GO:0005328,GO:0007268,GO:0051939,GO:0015812,GO:0007612,GO:0032229,GO:0006836,GO:0014054,GO:0051260,GO:0051592,GO:0042220,GO:0032355,GO:0010288,GO:0014074,GO:0009744,GO:0009636,GO:0006810	axon|cell surface|integral component of membrane|integral component of plasma membrane|membrane|neuron projection|plasma membrane|gamma-aminobutyric acid:sodium symporter activity|metal ion binding|neurotransmitter:sodium symporter activity|chemical synaptic transmission|gamma-aminobutyric acid import|gamma-aminobutyric acid transport|learning|negative regulation of synaptic transmission, GABAerg…
XM_016914705.1	113.889	168.235	59.5418	0.35392	-1.49851	0.00051142	0.0101364	Down	1.49599	1.92676	2.72203	0.879314	0.693857	0.970241	3305	551624	LOC551624	TOX high mobility group box family member 3-like, transcript variant X4	GO:0005634,GO:0003677	nucleus|DNA binding
XM_003250786.3	139.089	205.439	72.7381	0.354062	-1.49793	0.000130501	0.00315646	Down	15.2477	11.5673	10.795	7.26798	4.82768	3.43615	660	100577748	LOC100577748	uncharacterized LOC100577748, transcript variant X3
XM_006565983.2	657.712	970.657	344.766	0.355189	-1.49334	1.11e-15	2.3e-13	Down	36.5754	30.1302	29.9638	13.9778	15.6524	10.4648	1213	552556	LOC552556	arginase-1, transcript variant X3	GO:0005739,GO:0004053,GO:0046872,GO:0050998,GO:0006915,GO:0019547,GO:0006525,GO:0071549,GO:0071346,GO:0071353,GO:0071222,GO:0030324,GO:0060135,GO:0007494,GO:0051001,GO:0045988,GO:0010963,GO:0045428,GO:0014075,GO:0043200,GO:0048678,GO:0046686,GO:0042493,GO:0009749,GO:0009635,GO:0009725,GO:0001666,GO:0046689,GO:0007584,GO:0010269,GO:0033197,GO:0000050	mitochondrion|arginase activity|metal ion binding|nitric-oxide synthase binding|apoptotic process|arginine catabolic process to ornithine|arginine metabolic process|cellular response to dexamethasone stimulus|cellular response to interferon-gamma|cellular response to interleukin-4|cellular response to lipopolysaccharide|lung development|maternal process involved in female pregnancy|midgut develop…	path:ame00220,path:ame00330,path:ame01230	Arginine biosynthesis|Arginine and proline metabolism|Biosynthesis of amino acids
NM_001040224.1	7184.44	10591.6	3777.31	0.356633	-1.48749	3.52e-09	2.43e-07	Down	968.427	1232.69	999.289	519.486	543.268	268.499	399	677674	Obp13	odorant binding protein 13
XM_006557472.2	422.76	622.998	222.523	0.35718	-1.48528	1.05e-06	4.46e-05	Down	8.18775	9.6942	7.27454	5.37172	2.0404	3.13236	2985	724952	LOC724952	sodium-independent sulfate anion transporter-like, transcript variant X3	GO:0005783,GO:0070062,GO:0005794,GO:0016021,GO:0005887,GO:0043231,GO:0005765,GO:0005654,GO:0005886,GO:0008509,GO:0015301,GO:0015106,GO:0005254,GO:0019531,GO:0008271,GO:0015116,GO:0015701,GO:1902476,GO:0051453,GO:0042391,GO:0008272	endoplasmic reticulum|extracellular exosome|Golgi apparatus|integral component of membrane|integral component of plasma membrane|intracellular membrane-bounded organelle|lysosomal membrane|nucleoplasm|plasma membrane|anion transmembrane transporter activity|anion:anion antiporter activity|bicarbonate transmembrane transporter activity|chloride channel activity|oxalate transmembrane transporter ac…
XM_016914965.1	110.77	163.2	58.3399	0.357475	-1.48409	0.00327824	0.0459123	Down	2.00886	2.3172	1.23312	1.33873	0.340359	0.642936	3536	410332	LOC410332	breast cancer anti-estrogen resistance protein 3, transcript variant X1	GO:0005622,GO:0005085,GO:0005070,GO:0007165,GO:0007264	intracellular|guanyl-nucleotide exchange factor activity|SH3/SH2 adaptor activity|signal transduction|small GTPase mediated signal transduction
XR_001705176.1	42.9831	63.2385	22.7277	0.359397	-1.47635	0.044938	0.321431	Down	2.65315	1.27399	2.25648	0.441327	0.00997459	2.21798	1239	107965329	LOC107965329	uncharacterized LOC107965329, transcript variant X4
XM_016916027.1	56.5298	83.1016	29.958	0.360499	-1.47193	0.0158936	0.154127	Down	1.10863	0.580552	0.488285	0.369924	0.200141	0.346428	4630	408467	LOC408467	chloride channel protein 2, transcript variant X7	GO:0015629,GO:0016324,GO:0009925,GO:0034707,GO:0005887,GO:0005254,GO:0005247,GO:1902476,GO:0006821,GO:0003091,GO:0003097,GO:0030321,GO:0035377	actin cytoskeleton|apical plasma membrane|basal plasma membrane|chloride channel complex|integral component of plasma membrane|chloride channel activity|voltage-gated chloride channel activity|chloride transmembrane transport|chloride transport|renal water homeostasis|renal water transport|transepithelial chloride transport|transepithelial water transport
XM_016914665.1	267099	392479	141719	0.361087	-1.46958	3.17e-15	6.14e-13	Down	4615.04	5267.64	4781.94	2384.94	2484.8	1304.46	3229	551648	Hex110	hexamerin 110, transcript variant X1	GO:0005615,GO:0045735	extracellular space|nutrient reservoir activity
XM_006564958.2	245.888	360.999	130.777	0.362264	-1.46489	9.53e-05	0.00243263	Down	4.58772	5.29078	7.64298	3.26509	2.53224	1.59119	2489	725456	LOC725456	sodium-dependent nutrient amino acid transporter 1-like, transcript variant X1	GO:0005887,GO:0042943,GO:0005328,GO:0015175,GO:0005283,GO:0042940,GO:0015804,GO:0006814	integral component of plasma membrane|D-amino acid transmembrane transporter activity|neurotransmitter:sodium symporter activity|neutral amino acid transmembrane transporter activity|sodium:amino acid symporter activity|D-amino acid transport|neutral amino acid transport|sodium ion transport
XM_006565506.2	60.9592	89.487	32.4314	0.362414	-1.46429	0.0146513	0.14609	Down	1.89015	1.7298	1.67553	1.47241	0.74353	0.00142047	2044	408924	LOC408924	peptidoglycan-recognition protein LC, transcript variant X5	GO:0031240,GO:0005887,GO:0008745,GO:0042834,GO:0008270,GO:0019731,GO:0098542,GO:0008340,GO:0045087,GO:0046329,GO:0009253,GO:0061057,GO:0009617	external side of cell outer membrane|integral component of plasma membrane|N-acetylmuramoyl-L-alanine amidase activity|peptidoglycan binding|zinc ion binding|antibacterial humoral response|defense response to other organism|determination of adult lifespan|innate immune response|negative regulation of JNK cascade|peptidoglycan catabolic process|peptidoglycan recognition protein signaling pathway|r…
XM_006571710.2	188.225	276.207	100.242	0.362925	-1.46226	1.39e-05	0.000459217	Down	1.06153	1.41307	1.31479	0.565562	0.714042	0.325369	8785	412263	LOC412263	endoplasmic reticulum aminopeptidase 2-like, transcript variant X1	GO:0005788,GO:0005789,GO:0016021,GO:0005886,GO:0004175,GO:0070006,GO:0042277,GO:0008270,GO:0002250,GO:0019885,GO:0043171,GO:0006508,GO:0008217	endoplasmic reticulum lumen|endoplasmic reticulum membrane|integral component of membrane|plasma membrane|endopeptidase activity|metalloaminopeptidase activity|peptide binding|zinc ion binding|adaptive immune response|antigen processing and presentation of endogenous peptide antigen via MHC class I|peptide catabolic process|proteolysis|regulation of blood pressure
XR_001703470.1	255.747	375.233	136.262	0.36314	-1.4614	4.62e-07	2.12e-05	Down	9.09839	8.48081	11.226	4.54494	4.7028	2.94834	1574	107964623	LOC107964623	uncharacterized LOC107964623
XM_006564864.2	61.7314	90.5373	32.9255	0.363668	-1.45931	0.0126574	0.13094	Down	1.21785	2.19501	1.37438	0.646928	0.347015	1.05712	2278	410538	LOC410538	probable C-mannosyltransferase DPY19L1, transcript variant X2	GO:0005737,GO:0005789,GO:0016021,GO:0005637,GO:0048471,GO:0000030,GO:0005975,GO:0030154,GO:0008152,GO:0007399,GO:0018406	cytoplasm|endoplasmic reticulum membrane|integral component of membrane|nuclear inner membrane|perinuclear region of cytoplasm|mannosyltransferase activity|carbohydrate metabolic process|cell differentiation|metabolic process|nervous system development|protein C-linked glycosylation via 2'-alpha-mannosyl-L-tryptophan
XM_006566836.2	416.703	610.726	222.681	0.364617	-1.45555	2.25e-10	1.98e-08	Down	9.72468	9.51988	8.38348	4.07463	4.96345	2.71654	2668	726953	LOC726953	secretin receptor-like, transcript variant X2	GO:0005887,GO:0004991,GO:0017046,GO:0043621,GO:0007188,GO:0007166	integral component of plasma membrane|parathyroid hormone receptor activity|peptide hormone binding|protein self-association|adenylate cyclase-modulating G-protein coupled receptor signaling pathway|cell surface receptor signaling pathway	path:ame04080	Neuroactive ligand-receptor interaction
XM_395069.5	464.221	680.164	248.279	0.365028	-1.45392	2.58e-11	2.65e-09	Down	16.0536	19.3351	17.8424	7.06816	7.32774	8.43631	1541	411599	LOC411599	uridine phosphorylase 1, transcript variant X1	GO:0005737,GO:0004850,GO:0042149,GO:0009166,GO:0006220,GO:0044206,GO:0006218,GO:0046108	cytoplasm|uridine phosphorylase activity|cellular response to glucose starvation|nucleotide catabolic process|pyrimidine nucleotide metabolic process|UMP salvage|uridine catabolic process|uridine metabolic process	path:ame00240,path:ame00983	Pyrimidine metabolism|Drug metabolism - other enzymes
XR_001705889.1	99.5675	145.621	53.514	0.367489	-1.44423	0.00177227	0.0281508	Down	3.58247	2.7281	2.43393	1.77955	1.38304	0.574295	2012	102656592	LOC102656592	uncharacterized LOC102656592, transcript variant X1
XR_001704308.1	175.221	256.187	94.2549	0.367915	-1.44255	3.47e-05	0.0010396	Down	3.80504	3.1582	2.55565	1.78264	1.24534	1.07112	3248	102656740	LOC102656740	uncharacterized LOC102656740
XM_006563091.2	470.148	686.294	254.003	0.370108	-1.43398	1.27e-07	6.51e-06	Down	10.1853	11.9555	10.2831	5.52288	6.37377	2.05754	2552	412056	LOC412056	organic cation transporter protein-like, transcript variant X1	GO:0016021,GO:0005887,GO:0022891,GO:0006915,GO:0006811	integral component of membrane|integral component of plasma membrane|substrate-specific transmembrane transporter activity|apoptotic process|ion transport
XM_006563135.2	775.019	1130.35	419.689	0.371292	-1.42937	7.35e-07	3.24e-05	Down	22.5261	30.2506	20.3217	10.8322	9.88513	11.1415	1863	410639	LOC410639	alpha-methyldopa hypersensitive protein-like, transcript variant X2	GO:0004058,GO:0030170,GO:0048085,GO:0007615,GO:0006520,GO:0007619,GO:0048066,GO:0006585,GO:0008062,GO:0040007,GO:0007611,GO:0007616,GO:0048082,GO:0009611,GO:0006587,GO:0040040,GO:0043052,GO:0035220	aromatic-L-amino-acid decarboxylase activity|pyridoxal phosphate binding|adult chitin-containing cuticle pigmentation|anesthesia-resistant memory|cellular amino acid metabolic process|courtship behavior|developmental pigmentation|dopamine biosynthetic process from tyrosine|eclosion rhythm|growth|learning or memory|long-term memory|regulation of adult chitin-containing cuticle pigmentation|respons…	path:ame00340,path:ame00350,path:ame00360,path:ame00380	Histidine metabolism|Tyrosine metabolism|Phenylalanine metabolism|Tryptophan metabolism
XM_016912134.1	1023.07	1491.47	554.667	0.371894	-1.42704	3.34e-10	2.84e-08	Down	20.4377	27.1509	21.5353	8.52294	11.5541	10.0586	2601	409924	LOC409924	synaptic vesicle glycoprotein 2B, transcript variant X4	GO:0030054,GO:0016021,GO:0043005,GO:0008021,GO:0030672,GO:0022857,GO:0007268,GO:0001504	cell junction|integral component of membrane|neuron projection|synaptic vesicle|synaptic vesicle membrane|transmembrane transporter activity|chemical synaptic transmission|neurotransmitter uptake	path:ame04512	ECM-receptor interaction
XR_001702396.1	283.036	412.583	153.488	0.372017	-1.42656	2.95e-07	1.41e-05	Down	29.1358	29.6347	30.2701	19.8165	12.7808	6.00761	559	107964173	LOC107964173	uncharacterized LOC107964173
XM_006567406.2	1234.42	1798.64	670.19	0.372609	-1.42427	1.13e-13	1.73e-11	Down	34.5082	40.1782	30.6261	14.0825	15.8693	16.0787	2059	409409	LOC409409	serine/threonine-protein kinase ICK, transcript variant X5	GO:0036064,GO:0097546,GO:0097542,GO:0005929,GO:0005829,GO:0005634,GO:0005524,GO:0004693,GO:0000287,GO:0004674,GO:0060271,GO:0035556,GO:0035720,GO:0035721,GO:0042073,GO:0007275,GO:0006468,GO:0007165	ciliary basal body|ciliary base|ciliary tip|cilium|cytosol|nucleus|ATP binding|cyclin-dependent protein serine/threonine kinase activity|magnesium ion binding|protein serine/threonine kinase activity|cilium assembly|intracellular signal transduction|intraciliary anterograde transport|intraciliary retrograde transport|intraciliary transport|multicellular organism development|protein phosphorylatio…
XM_006562031.2	150.529	219.152	81.9054	0.373738	-1.4199	0.0339052	0.264382	Down	4.17616	5.07975	1.47934	1.38898	1.68594	1.64421	2457	409622	LOC409622	spermatogenesis-associated protein 20, transcript variant X3	GO:0005576,GO:0005886,GO:0003824,GO:0030154,GO:0071554,GO:0007275,GO:0007283	extracellular region|plasma membrane|catalytic activity|cell differentiation|cell wall organization or biogenesis|multicellular organism development|spermatogenesis
XR_001704026.1	700.224	1018.75	381.701	0.374676	-1.41628	1.49e-08	9.37e-07	Down	10.1846	13.1267	12.0317	6.77651	5.62796	3.05609	3476	107964872	LOC107964872	uncharacterized LOC107964872
XM_016915229.1	57.418	83.5153	31.3206	0.375028	-1.41493	0.0194238	0.178891	Down	1.24884	1.04673	1.36204	0.556134	0.355251	0.697486	2765	724501	LOC724501	Axis inhibition protein, transcript variant X4	GO:0031410,GO:0007275,GO:0030111,GO:0016055	cytoplasmic vesicle|multicellular organism development|regulation of Wnt signaling pathway|Wnt signaling pathway	path:ame04310	Wnt signaling pathway
XM_016916591.1	45.3961	65.8951	24.8971	0.377829	-1.4042	0.0384262	0.288452	Down	0.719773	1.7538	1.09999	0.207634	0.915509	0.443778	2217	408510	LOC408510	uncharacterized LOC408510, transcript variant X1
XM_006566029.2	377.597	547.322	207.872	0.379798	-1.39669	0.0171988	0.163854	Down	6.5791	10.0203	7.02213	0.378496	7.49593	2.57947	2791	552189	LOC552189	sorting nexin-17, transcript variant X2	GO:0031410,GO:0030659,GO:0005829,GO:0005769,GO:0035091,GO:0006886,GO:1990126,GO:0007165	cytoplasmic vesicle|cytoplasmic vesicle membrane|cytosol|early endosome|phosphatidylinositol binding|intracellular protein transport|retrograde transport, endosome to plasma membrane|signal transduction
XM_006562654.2	785.732	1137.23	434.239	0.381841	-1.38896	1.02e-07	5.33e-06	Down	8.57986	8.64656	7.91752	4.57045	5.06541	1.52491	5458	102654975	LOC102654975	protein bric-a-brac 1-like	GO:0005634,GO:0005700,GO:0017053,GO:0003682,GO:0003677,GO:0046872,GO:0031208,GO:1990841,GO:0042803,GO:0000978,GO:0000980,GO:0001078,GO:0007298,GO:0048854,GO:0035147,GO:0060446,GO:0001709,GO:0040003,GO:0042675,GO:0048750,GO:0048813,GO:0046843,GO:0035001,GO:0007476,GO:0002121,GO:0031987,GO:0048626,GO:0045892,GO:0048666,GO:0030707,GO:0007422,GO:0043388,GO:0045944,GO:0048053,GO:0045467,GO:0008360,GO:…	nucleus|polytene chromosome|transcriptional repressor complex|chromatin binding|DNA binding|metal ion binding|POZ domain binding|promoter-specific chromatin binding|protein homodimerization activity|RNA polymerase II core promoter proximal region sequence-specific DNA binding|RNA polymerase II distal enhancer sequence-specific DNA binding|transcriptional repressor activity, RNA polymerase II core…
XM_016915767.1	412.499	597.02	227.977	0.381859	-1.38889	1e-07	5.27e-06	Down	10.9708	8.12294	12.1343	4.74974	5.67819	3.45047	2313	726040	LOC726040	4-coumarate--CoA ligase 1, transcript variant X3	GO:0016207,GO:0005524,GO:0009698	4-coumarate-CoA ligase activity|ATP binding|phenylpropanoid metabolic process
XR_001703924.1	128.921	186.415	71.4279	0.383166	-1.38396	0.00478579	0.0616324	Down	1.33406	1.67238	1.54291	1.2835	0.000935789	0.765457	4936	408963	LOC408963	pleckstrin homology domain-containing family G member 5-like, transcript variant X11	GO:0005911,GO:0005737,GO:0005829,GO:0030139,GO:0030027,GO:0048471,GO:0005886,GO:0005085,GO:0005089,GO:0004871,GO:0035767,GO:0043065,GO:0043123,GO:0035023,GO:0051056	cell-cell junction|cytoplasm|cytosol|endocytic vesicle|lamellipodium|perinuclear region of cytoplasm|plasma membrane|guanyl-nucleotide exchange factor activity|Rho guanyl-nucleotide exchange factor activity|signal transducer activity|endothelial cell chemotaxis|positive regulation of apoptotic process|positive regulation of I-kappaB kinase/NF-kappaB signaling|regulation of Rho protein signal tran…
NM_001270827.1	1397.06	2019.24	774.882	0.383749	-1.38177	7.04e-15	1.33e-12	Down	66.4638	74.1485	62.1879	35.3042	33.4534	22.1239	1201	724556	CPR17	cuticular protein 17	GO:0042302	structural constituent of cuticle
XM_006561546.2	318.674	459.32	178.027	0.387588	-1.3674	1.38e-07	7e-06	Down	4.34666	3.92052	4.79978	1.98648	2.47329	1.44044	4247	409227	Usp	ultraspiracle, transcript variant X1	GO:0005634,GO:0043565,GO:0003707,GO:0003700,GO:0008270,GO:0006351	nucleus|sequence-specific DNA binding|steroid hormone receptor activity|transcription factor activity, sequence-specific DNA binding|zinc ion binding|transcription, DNA-templated	path:ame04214	Apoptosis - fly
XR_411843.2	188.074	270.941	105.206	0.3883	-1.36475	3.75e-05	0.00110989	Down	3.39753	3.40644	2.50214	0.607546	1.47211	2.17279	3509	411147	LOC411147	AP-2 complex subunit alpha, transcript variant X2	GO:0030131,GO:0005905,GO:0005886,GO:0045202,GO:0008565,GO:0006886,GO:0015031,GO:0048488	clathrin adaptor complex|clathrin-coated pit|plasma membrane|synapse|protein transporter activity|intracellular protein transport|protein transport|synaptic vesicle endocytosis	path:ame04144	Endocytosis
XM_006560791.2	200.957	289.464	112.45	0.388478	-1.3641	2.83e-05	0.000865653	Down	8.6872	6.1389	9.47394	4.92594	3.43356	2.64236	1442	551759	LOC551759	excitatory amino acid transporter 3, transcript variant X1	GO:0016324,GO:0016021,GO:0005886,GO:0033229,GO:0005313,GO:0015293,GO:0042883,GO:0070779,GO:0089711	apical plasma membrane|integral component of membrane|plasma membrane|cysteine transmembrane transporter activity|L-glutamate transmembrane transporter activity|symporter activity|cysteine transport|D-aspartate import|L-glutamate transmembrane transport
XM_006570547.2	330.087	475.159	185.015	0.389375	-1.36077	0.0106658	0.114622	Down	7.74803	8.00706	15.708	5.71359	3.98213	4.63362	1827	409708	LOC409708	glucosylceramidase-like, transcript variant X2	GO:0070062,GO:0005615,GO:0043202,GO:0005765,GO:0004348,GO:0005102,GO:0005975,GO:0009267,GO:0071356,GO:0046513,GO:0006680,GO:0006687,GO:0050728,GO:0032715,GO:0043407,GO:1901215,GO:0032463,GO:0016239,GO:1904457,GO:0043243,GO:0035307,GO:1903061,GO:0051247,GO:1903052,GO:0032268,GO:1905165,GO:0016241,GO:0032434,GO:0033561,GO:0043627,GO:0051384,GO:0009268,GO:0033574,GO:0097066,GO:0043589,GO:0046512,GO:…	extracellular exosome|extracellular space|lysosomal lumen|lysosomal membrane|glucosylceramidase activity|receptor binding|carbohydrate metabolic process|cellular response to starvation|cellular response to tumor necrosis factor|ceramide biosynthetic process|glucosylceramide catabolic process|glycosphingolipid metabolic process|negative regulation of inflammatory response|negative regulation of in…	path:ame00511,path:ame00600,path:ame04142	Other glycan degradation|Sphingolipid metabolism|Lysosome
XM_006559258.2	686.54	988.021	385.06	0.389728	-1.35946	3.24e-09	2.26e-07	Down	12.1515	15.0439	15.5829	8.31134	6.84671	4.29302	2787	411813	LOC411813	NADP-dependent malic enzyme, transcript variant X2	GO:0005737,GO:0004471,GO:0004473,GO:0046872,GO:0051287,GO:0008948,GO:0006108	cytoplasm|malate dehydrogenase (decarboxylating) (NAD+) activity|malate dehydrogenase (decarboxylating) (NADP+) activity|metal ion binding|NAD binding|oxaloacetate decarboxylase activity|malate metabolic process	path:ame00620,path:ame01200	Pyruvate metabolism|Carbon metabolism
XM_016912550.1	289.681	415.665	163.698	0.393822	-1.34438	0.000456344	0.00917461	Down	5.99152	4.11087	4.4398	2.88947	0.648856	3.19996	3458	409452	LOC409452	maltase A2-like, transcript variant X1	GO:0004558,GO:0032450	alpha-1,4-glucosidase activity|maltose alpha-glucosidase activity
XM_006570013.2	566.494	812.713	320.275	0.394082	-1.34343	5.1e-09	3.45e-07	Down	12.4283	16.3154	12.598	5.09624	6.7274	7.30846	2370	409646	LOC409646	cationic amino acid transporter 3, transcript variant X1	GO:0005887,GO:0005886,GO:0015171,GO:0015297,GO:0015181,GO:0015189,GO:0000064,GO:0006865,GO:0015809,GO:1903352	integral component of plasma membrane|plasma membrane|amino acid transmembrane transporter activity|antiporter activity|arginine transmembrane transporter activity|L-lysine transmembrane transporter activity|L-ornithine transmembrane transporter activity|amino acid transport|arginine transport|L-ornithine transmembrane transport
XR_411592.2	53.5328	76.7962	30.2694	0.394152	-1.34317	0.0309353	0.248748	Down	1.09814	1.05088	0.839298	0.320344	0.878788	0.179636	3095	726014	LOC726014	F-box only protein 33, transcript variant X3	GO:0016567	protein ubiquitination
NM_001011582.1	163.921	235.097	92.7451	0.394496	-1.34192	0.000177879	0.00414037	Down	23.853	29.3405	26.5773	12.2435	12.9367	11.5712	356	406093	LOC406093	apisimin
XM_006569158.2	138.319	198.357	78.2805	0.394644	-1.34138	0.000598295	0.011517	Down	3.23422	3.95555	3.40408	1.88249	2.43971	0.553692	2256	408272	LOC408272	monocarboxylate transporter 7, transcript variant X1	GO:0005887,GO:0015129,GO:0015293,GO:0035879	integral component of plasma membrane|lactate transmembrane transporter activity|symporter activity|plasma membrane lactate transport
XM_016916974.1	478.923	686.375	271.472	0.395515	-1.3382	0.000243621	0.00542398	Down	20.0927	24.012	15.7964	9.4438	13.5913	4.57461	1381	409655	LOC409655	sorbin and SH3 domain-containing protein 1, transcript variant X19	GO:0005913,GO:0005924,GO:0005813,GO:0005737,GO:0005856,GO:0005829,GO:0005925,GO:0016020,GO:0045121,GO:0016363,GO:0005654,GO:0005634,GO:0005886,GO:0001725,GO:0005158,GO:0019901,GO:0005070,GO:0008134,GO:0032869,GO:0048041,GO:0015758,GO:0008286,GO:0090004,GO:0046326,GO:0045725,GO:0046889,GO:0043149	cell-cell adherens junction|cell-substrate adherens junction|centrosome|cytoplasm|cytoskeleton|cytosol|focal adhesion|membrane|membrane raft|nuclear matrix|nucleoplasm|nucleus|plasma membrane|stress fiber|insulin receptor binding|protein kinase binding|SH3/SH2 adaptor activity|transcription factor binding|cellular response to insulin stimulus|focal adhesion assembly|glucose transport|insulin rece…
XM_016912170.1	99.3415	142.306	56.3771	0.396169	-1.33581	0.00499862	0.0638703	Down	0.829075	1.19668	0.697757	0.344577	0.693777	0.221438	6295	100578066	LOC100578066	glycogen-binding subunit 76A, transcript variant X6	GO:0008157	protein phosphatase 1 binding
XM_016914011.1	96.7832	138.448	55.118	0.398112	-1.32875	0.00574446	0.0714146	Down	1.56485	1.48709	1.24351	0.710746	1.24577	0.0218645	3884	411490	LOC411490	probable beta-hexosaminidase fdl, transcript variant X9	GO:0005770,GO:0005886,GO:0016231,GO:0004563,GO:0007420,GO:0006491,GO:0006517,GO:0016063	late endosome|plasma membrane|beta-N-acetylglucosaminidase activity|beta-N-acetylhexosaminidase activity|brain development|N-glycan processing|protein deglycosylation|rhodopsin biosynthetic process	path:ame00511	Other glycan degradation
XM_394452.5	346.824	496.128	197.521	0.398126	-1.3287	9.46e-08	5e-06	Down	5.52808	5.92533	5.02817	2.51625	2.87732	2.27515	3631	410976	LOC410976	nose resistant to fluoxetine protein 6	GO:0016021,GO:0008289,GO:0016747,GO:0006869,GO:0007275	integral component of membrane|lipid binding|transferase activity, transferring acyl groups other than amino-acyl groups|lipid transport|multicellular organism development
XM_392257.6	1002.75	1434.07	571.436	0.398473	-1.32745	8.2e-18	2.02e-15	Down	7.76971	8.33978	7.01199	3.55609	3.51894	3.72423	7483	408722	LOC408722	sodium/potassium-transporting ATPase subunit beta-2-like	GO:0030424,GO:0005886,GO:0005918,GO:0005890,GO:0090662,GO:0098655,GO:0006812,GO:0061343,GO:0060857,GO:0010248,GO:0007424,GO:0006813,GO:0035158,GO:0035159,GO:0035151,GO:0007605,GO:0019991,GO:0006814	axon|plasma membrane|septate junction|sodium:potassium-exchanging ATPase complex|ATP hydrolysis coupled transmembrane transport|cation transmembrane transport|cation transport|cell adhesion involved in heart morphogenesis|establishment of glial blood-brain barrier|establishment or maintenance of transmembrane electrochemical gradient|open tracheal system development|potassium ion transport|regula…
XM_016914308.1	316.917	452.969	180.864	0.399287	-1.3245	1.29e-06	5.38e-05	Down	3.8685	4.80573	4.53627	1.25137	3.0979	1.80502	4139	409670	LOC409670	solute carrier organic anion transporter family member 5A1, transcript variant X4	GO:0005887,GO:0015347,GO:0043252	integral component of plasma membrane|sodium-independent organic anion transmembrane transporter activity|sodium-independent organic anion transport
XM_006559665.2	532.811	760.897	304.726	0.400483	-1.32019	1.79e-08	1.12e-06	Down	10.5605	13.8108	11.4281	4.15287	5.22314	7.4926	2563	409628	LOC409628	neutral ceramidase, transcript variant X2	GO:0005576,GO:0017040,GO:0006665	extracellular region|ceramidase activity|sphingolipid metabolic process	path:ame00600	Sphingolipid metabolism
XM_392390.5	100.917	144.039	57.7948	0.401243	-1.31745	0.00356819	0.0490956	Down	4.1963	6.0697	3.07146	1.51076	2.32253	2.47038	1301	408859	LOC408859	pyrroline-5-carboxylate reductase 2, transcript variant X1	GO:0005739,GO:0004735,GO:0034599,GO:0055129,GO:0006561	mitochondrion|pyrroline-5-carboxylate reductase activity|cellular response to oxidative stress|L-proline biosynthetic process|proline biosynthetic process	path:ame00330,path:ame01230	Arginine and proline metabolism|Biosynthesis of amino acids
XM_006565029.2	532.638	759.798	305.477	0.40205	-1.31455	1.02e-08	6.69e-07	Down	18.121	24.0939	18.2449	10.0975	9.10414	9.29067	1515	551363	LOC551363	vesicle transport through interaction with t-SNAREs homolog 1A, transcript variant X1	GO:0005776,GO:0030136,GO:0005829,GO:0005789,GO:0005768,GO:0012507,GO:0005794,GO:0000139,GO:0016021,GO:0031902,GO:0044306,GO:0043025,GO:0048471,GO:0031201,GO:0008021,GO:0032588,GO:0005484,GO:0000149,GO:0006914,GO:0006888,GO:0090161,GO:0006896,GO:0006891,GO:0006623,GO:0042147,GO:0048280,GO:0050882	autophagosome|clathrin-coated vesicle|cytosol|endoplasmic reticulum membrane|endosome|ER to Golgi transport vesicle membrane|Golgi apparatus|Golgi membrane|integral component of membrane|late endosome membrane|neuron projection terminus|neuronal cell body|perinuclear region of cytoplasm|SNARE complex|synaptic vesicle|trans-Golgi network membrane|SNAP receptor activity|SNARE binding|autophagy|ER t…	path:ame04130	SNARE interactions in vesicular transport
XR_120735.3	55.761	79.4662	32.0559	0.40339	-1.30975	0.0340923	0.264808	Down	1.96811	2.24915	3.15945	1.46475	1.17331	0.852143	1306	100576698	LOC100576698	uncharacterized LOC100576698
XM_001120999.4	6745.22	9588.86	3901.59	0.406888	-1.2973	4.99e-13	6.73e-11	Down	966.889	883.935	732.362	439.141	423.605	366.851	448	725114	LOC725114	chymotrypsin inhibitor
XM_006561053.2	1163.82	1653.86	673.776	0.407397	-1.29549	1.4e-05	0.000462774	Down	8.0921	8.68896	6.16101	4.69522	4.13811	2.06735	8692	724421	LOC724421	fibrillin-2	GO:0005576	extracellular region
XM_394210.6	36627.5	52047.3	21207.7	0.407469	-1.29524	6.6e-10	5.32e-08	Down	949.597	1154.01	908.993	534.184	534.495	366.181	2083	410734	LOC410734	glucose dehydrogenase [FAD, quinone]	GO:0005576,GO:0050660,GO:0016614,GO:0006006,GO:0008364,GO:0019233,GO:0046693	extracellular region|flavin adenine dinucleotide binding|oxidoreductase activity, acting on CH-OH group of donors|glucose metabolic process|pupal chitin-based cuticle development|sensory perception of pain|sperm storage
XM_394827.5	1632.64	2316.66	948.621	0.409478	-1.28814	2.25e-08	1.36e-06	Down	73.0817	73.5818	54.2522	38.5017	26.1391	31.8359	1391	411353	LOC411353	lipase 3-like	GO:0016788,GO:0016042	hydrolase activity, acting on ester bonds|lipid catabolic process
XM_006568235.2	219.506	311.379	127.634	0.409898	-1.28666	3.15e-05	0.000951946	Down	6.64594	4.59855	5.74321	2.87831	2.06501	3.21593	2217	100576253	LOC100576253	DNA ligase 1, transcript variant X3
XM_001122379.4	6487.11	9196.35	3777.87	0.410801	-1.28349	4.85e-11	4.78e-09	Down	293.924	340.142	311.82	184.096	171.765	97.3867	1173	726658	LOC726658	uncharacterized LOC726658
XM_001121640.4	560.321	794.055	326.587	0.41129	-1.28177	0.0176148	0.166762	Down	14.124	25.1409	12.6507	6.63148	12.0999	6.26814	1839	725838	LOC725838	uncharacterized LOC725838
XM_006563094.2	381.923	540.328	223.518	0.41367	-1.27345	9.44e-08	5e-06	Down	8.85477	8.61148	8.24266	4.98414	3.47592	3.98058	2537	412056	LOC412056	organic cation transporter protein-like, transcript variant X4	GO:0016021,GO:0005887,GO:0022891,GO:0006915,GO:0006811	integral component of membrane|integral component of plasma membrane|substrate-specific transmembrane transporter activity|apoptotic process|ion transport
XM_006566788.2	425.198	601.224	249.172	0.414441	-1.27076	3.18e-07	1.51e-05	Down	3.83168	2.59478	3.26815	1.31332	1.32744	2.07278	7496	724885	LOC724885	zinc finger protein 395, transcript variant X2	GO:0005634,GO:0001158,GO:0046872,GO:0006357	nucleus|enhancer sequence-specific DNA binding|metal ion binding|regulation of transcription from RNA polymerase II promoter
XM_016917011.1	272.222	384.853	159.59	0.414678	-1.26994	0.00105728	0.0185787	Down	4.24865	3.07721	5.72935	2.23156	1.37064	2.7565	3572	551685	LOC551685	uncharacterized LOC551685, transcript variant X3	GO:0005623,GO:0000777,GO:0005737,GO:0070062,GO:0045171,GO:0000776,GO:0030496,GO:0005524,GO:0004672,GO:0008608,GO:0051301,GO:0043063,GO:0007140,GO:0051306,GO:0007094,GO:0032466,GO:0032091	cell|condensed chromosome kinetochore|cytoplasm|extracellular exosome|intercellular bridge|kinetochore|midbody|ATP binding|protein kinase activity|attachment of spindle microtubules to kinetochore|cell division|intercellular bridge organization|male meiosis|mitotic sister chromatid separation|mitotic spindle assembly checkpoint|negative regulation of cytokinesis|negative regulation of protein bin…
XM_006563998.2	83.8493	118.47	49.2287	0.415537	-1.26695	0.020407	0.185303	Down	1.61522	0.866797	1.44438	0.0420486	1.11837	0.742266	3651	408740	LOC408740	phosphatase and actin regulator 4, transcript variant X9	GO:0030054,GO:0005829,GO:0005634,GO:0045202,GO:0003779,GO:0004864,GO:0031532,GO:0031032,GO:0043149	cell junction|cytosol|nucleus|synapse|actin binding|protein phosphatase inhibitor activity|actin cytoskeleton reorganization|actomyosin structure organization|stress fiber assembly
XM_016916085.1	159.656	225.363	93.9498	0.416882	-1.26229	0.00809096	0.0930753	Down	1.15239	0.829617	1.21035	0.982493	0.168611	0.401484	8538	102653655	LOC102653655	mucin-19-like, transcript variant X4	GO:0005576,GO:0005507,GO:0007596	extracellular region|copper ion binding|blood coagulation
XM_016912162.1	140.982	198.686	83.2794	0.419152	-1.25446	0.00107015	0.0187582	Down	2.33378	2.01823	2.17284	1.06492	0.7612	1.39235	3680	413548	LOC413548	intron-binding protein aquarius, transcript variant X2	GO:0071013,GO:0016020,GO:0005654,GO:0044822,GO:0000398,GO:0006283	catalytic step 2 spliceosome|membrane|nucleoplasm|poly(A) RNA binding|mRNA splicing, via spliceosome|transcription-coupled nucleotide-excision repair	path:ame03040	Spliceosome
XM_006558386.2	63.3832	89.3039	37.4625	0.419495	-1.25328	0.0264116	0.223999	Down	3.86855	5.16783	3.34438	0.500307	3.48521	2.05072	870	551217	LOC551217	high affinity copper uptake protein 1, transcript variant X3	GO:0016021,GO:0005886,GO:0005375	integral component of membrane|plasma membrane|copper ion transmembrane transporter activity
NM_001098232.1	139.557	196.178	82.9363	0.422761	-1.24208	0.00126691	0.0214828	Down	7.66138	6.95994	6.04511	3.3342	4.01585	2.83644	1146	726393	LOC726393	capa receptor-like GPCR	GO:0016323,GO:0016021,GO:0001607,GO:0008188,GO:0007589,GO:0071465,GO:0007186,GO:0007218,GO:0051928	basolateral plasma membrane|integral component of membrane|neuromedin U receptor activity|neuropeptide receptor activity|body fluid secretion|cellular response to desiccation|G-protein coupled receptor signaling pathway|neuropeptide signaling pathway|positive regulation of calcium ion transport
XM_006564751.2	163.298	229.438	97.1589	0.423465	-1.23968	0.000607582	0.0116342	Down	2.21086	3.28292	3.43236	2.04178	0.89745	1.49379	3100	552357	LOC552357	maltase A3, transcript variant X2	GO:0004558,GO:0032450	alpha-1,4-glucosidase activity|maltose alpha-glucosidase activity
NM_001178028.1	967.046	1358.42	575.669	0.423777	-1.23862	9.57e-13	1.2e-10	Down	60.7869	47.7447	50.9736	30.9366	26.6234	21.3863	1029	409490	GstD1	glutathione S-transferase D1	GO:0004364	glutathione transferase activity	path:ame00480,path:ame00980,path:ame00982	Glutathione metabolism|Metabolism of xenobiotics by cytochrome P450|Drug metabolism - cytochrome P450
XM_003250003.3	1554.87	2183.28	926.454	0.42434	-1.23671	9.6e-22	3.89e-19	Down	23.7792	20.1831	21.1342	11.5549	11.5406	9.17281	4051	409208	LOC409208	bumetanide-sensitive sodium-(potassium)-chloride cotransporter	GO:0016324,GO:0016323,GO:0070062,GO:1903561,GO:0016021,GO:0008519,GO:0015377,GO:0019901,GO:0015696,GO:0060444,GO:0050910,GO:0060763,GO:0035264,GO:0006813,GO:0006814,GO:0070634,GO:0030321	apical plasma membrane|basolateral plasma membrane|extracellular exosome|extracellular vesicle|integral component of membrane|ammonium transmembrane transporter activity|cation:chloride symporter activity|protein kinase binding|ammonium transport|branching involved in mammary gland duct morphogenesis|detection of mechanical stimulus involved in sensory perception of sound|mammary duct terminal en…
XM_016916831.1	132.766	186.052	79.4805	0.427196	-1.22703	0.00200254	0.0309468	Down	2.05767	1.81713	2.04157	1.17048	1.12712	0.640691	3808	410573	LOC410573	nephrin-like, transcript variant X1	GO:0016021,GO:0016020,GO:0045121,GO:0005886,GO:0043234,GO:0036057,GO:0051393,GO:0019904,GO:0030507,GO:0007155,GO:0003094,GO:0007517	integral component of membrane|membrane|membrane raft|plasma membrane|protein complex|slit diaphragm|alpha-actinin binding|protein domain specific binding|spectrin binding|cell adhesion|glomerular filtration|muscle organ development
XM_001122685.4	536.762	752.082	321.441	0.427401	-1.22634	0.000261609	0.00572963	Down	26.2695	41.584	29.005	12.4291	17.371	18.8736	935	726969	LOC726969	farnesyl pyrophosphate synthase-like	GO:0005759,GO:0005777,GO:0004161,GO:0004337,GO:0046872,GO:0071398,GO:0006695,GO:0045337,GO:0033384,GO:0008299,GO:0008584,GO:0061051,GO:0045542,GO:0070723,GO:0042493,GO:0043434,GO:0033574,GO:0007283	mitochondrial matrix|peroxisome|dimethylallyltranstransferase activity|geranyltranstransferase activity|metal ion binding|cellular response to fatty acid|cholesterol biosynthetic process|farnesyl diphosphate biosynthetic process|geranyl diphosphate biosynthetic process|isoprenoid biosynthetic process|male gonad development|positive regulation of cell growth involved in cardiac muscle cell develop…	path:ame00900	Terpenoid backbone biosynthesis
XM_016916400.1	1957.46	2741.04	1173.88	0.42826	-1.22344	1.02e-15	2.13e-13	Down	51.4547	45.3854	46.2874	26.2401	28.0228	17.1984	2313	102653748	LOC102653748	growth/differentiation factor 8-like	GO:0005623,GO:0005615,GO:0008201,GO:0071549,GO:0040007,GO:0098779,GO:0046716,GO:0046627,GO:0033673,GO:0045662,GO:0051898,GO:0048632,GO:0002230,GO:0045893,GO:0014732,GO:0007179,GO:0098792	cell|extracellular space|heparin binding|cellular response to dexamethasone stimulus|growth|mitophagy in response to mitochondrial depolarization|muscle cell cellular homeostasis|negative regulation of insulin receptor signaling pathway|negative regulation of kinase activity|negative regulation of myoblast differentiation|negative regulation of protein kinase B signaling|negative regulation of sk…
XM_006562516.2	2110.37	2953.92	1266.82	0.428861	-1.22142	1.53e-22	7.04e-20	Down	43.1288	47.8673	43.1583	25.0088	23.5188	18.7282	2657	727479	LOC727479	zinc transporter 1, transcript variant X7	GO:0016021,GO:0005886,GO:0005385,GO:0006828,GO:0061088,GO:0010043	integral component of membrane|plasma membrane|zinc ion transmembrane transporter activity|manganese ion transport|regulation of sequestering of zinc ion|response to zinc ion
XM_003249174.3	8932.13	12491.9	5372.34	0.430065	-1.21737	1.91e-15	3.86e-13	Down	325.656	317.873	282.021	145.509	191.527	127.901	1629	410013	LOC410013	calexcitin-2, transcript variant X2	GO:0005509	calcium ion binding
XM_016912587.1	640.249	893.961	386.538	0.432388	-1.2096	1.05e-05	0.000359037	Down	13.0646	9.93073	15.8757	7.81292	5.63554	6.1773	2783	409425	LOC409425	hemocyte protein-glutamine gamma-glutamyltransferase-like, transcript variant X2	GO:0016020,GO:0046872,GO:0003810,GO:0018149	membrane|metal ion binding|protein-glutamine gamma-glutamyltransferase activity|peptide cross-linking
NM_001011572.1	13786	19221	8351.09	0.434478	-1.20265	1.7e-15	3.48e-13	Down	316.789	336.895	335.32	181.916	200.389	118.927	2346	406078	Tsf1	transferrin 1	GO:0005615,GO:0046872,GO:0006811,GO:0055072	extracellular space|metal ion binding|ion transport|iron ion homeostasis
XM_006567820.2	131.912	183.889	79.9356	0.434694	-1.20193	0.00254185	0.0372338	Down	5.33959	6.88995	4.97214	3.25501	3.09124	2.40932	1287	411099	LOC411099	protein yippee-like 1, transcript variant X1	GO:0005634,GO:0046872	nucleus|metal ion binding
XM_016916378.1	104.485	145.517	63.4524	0.436046	-1.19745	0.00740073	0.0869802	Down	2.14721	2.94734	2.43626	1.34149	1.8824	0.594466	2337	409936	LOC409936	zinc finger and BTB domain-containing protein 34-like, transcript variant X2	GO:0005634,GO:0003677,GO:0046872,GO:0000977,GO:0003700,GO:0006914,GO:0008219,GO:0071390,GO:0001752,GO:0048813,GO:0035072,GO:0007562,GO:0042332,GO:0048808,GO:0007552,GO:0048747,GO:0010629,GO:0048477,GO:0030707,GO:0045944,GO:0007458,GO:0040034,GO:0010906,GO:0035075,GO:0009608,GO:0035070	nucleus|DNA binding|metal ion binding|RNA polymerase II regulatory region sequence-specific DNA binding|transcription factor activity, sequence-specific DNA binding|autophagy|cell death|cellular response to ecdysone|compound eye photoreceptor fate commitment|dendrite morphogenesis|ecdysone-mediated induction of salivary gland cell autophagic cell death|eclosion|gravitaxis|male genitalia morphogen…
XR_001704133.1	62.7117	87.3213	38.1021	0.436343	-1.19646	0.0383205	0.287978	Down	0.274677	0.422718	0.396383	0.179927	0.22527	0.150428	9617	102654579	LOC102654579	uncharacterized LOC102654579
XR_412201.2	162.122	225.452	98.7911	0.438191	-1.19037	0.000921182	0.016585	Down	1.9363	1.90913	1.38193	1.03655	1.10224	0.523715	5199	102655594	LOC102655594	uncharacterized LOC102655594, transcript variant X1
XM_006557253.2	247.89	344.722	151.059	0.438205	-1.19032	3.98e-05	0.00116148	Down	6.77951	4.79574	5.24362	2.62988	3.35922	2.62653	2477	411365	LOC411365	beta-1,4-N-acetylgalactosaminyltransferase bre-4, transcript variant X1	GO:0016021,GO:0046872,GO:0016757,GO:0005975,GO:0006486	integral component of membrane|metal ion binding|transferase activity, transferring glycosyl groups|carbohydrate metabolic process|protein glycosylation
XM_393148.6	2118.51	2945.89	1291.13	0.43828	-1.19008	0.0071505	0.0847372	Down	22.4432	38.1607	21.3126	16.2042	14.2631	11.6288	4326	409650	LOC409650	solute carrier organic anion transporter family member 2A1, transcript variant X1	GO:0005887,GO:0015132,GO:0015347,GO:0015732,GO:0043252	integral component of plasma membrane|prostaglandin transmembrane transporter activity|sodium-independent organic anion transmembrane transporter activity|prostaglandin transport|sodium-independent organic anion transport
XM_016916593.1	3817.94	5300.1	2335.78	0.440705	-1.18212	8.54e-07	3.7e-05	Down	228.69	290.493	238.851	149.005	155.394	85.4937	843	102656354	LOC102656354	uncharacterized LOC102656354
XR_412205.2	1893.24	2628.04	1158.45	0.440803	-1.18179	1.92e-09	1.4e-07	Down	57.4137	66.5976	59.5652	36.2266	37.3316	20.8539	1727	413551	LOC413551	mitochondrial coenzyme A transporter SLC25A42, transcript variant X3	GO:0016021,GO:0005743,GO:0005739,GO:0043262,GO:0015217,GO:0080122,GO:0005347,GO:0015228,GO:0015866,GO:0080121,GO:0015867,GO:0035349	integral component of membrane|mitochondrial inner membrane|mitochondrion|adenosine-diphosphatase activity|ADP transmembrane transporter activity|AMP transmembrane transporter activity|ATP transmembrane transporter activity|coenzyme A transmembrane transporter activity|ADP transport|AMP transport|ATP transport|coenzyme A transmembrane transport
XM_016915778.1	10375.8	14396.6	6354.97	0.44142	-1.17978	5.6e-33	5.42e-30	Down	831.912	825.07	794.343	472.515	443.604	348.233	709	725426	LOC725426	uncharacterized LOC725426, transcript variant X2
XR_408716.2	269.743	374.185	165.302	0.441766	-1.17865	2.57e-05	0.000797482	Down	3.32704	3.77957	2.85007	1.78946	2.1667	1.16722	4534	100578992	LOC100578992	uncharacterized LOC100578992
XR_001705692.1	1382.5	1915.79	849.214	0.44327	-1.17374	6.4e-11	6.16e-09	Down	35.4831	42.2709	36.1256	21.6556	22.2986	15.009	2029	411569	LOC411569	protein TANC2-like, transcript variant X4
XM_006566288.2	362.614	502.356	222.872	0.443653	-1.1725	0.000380297	0.00787729	Down	11.588	7.71648	12.3205	7.13804	5.91385	3.26286	1922	412172	LOC412172	SHC-transforming protein 1, transcript variant X3	GO:0005737,GO:0001525,GO:0035556,GO:0040008	cytoplasm|angiogenesis|intracellular signal transduction|regulation of growth	path:ame04013	MAPK signaling pathway - fly
XM_006559811.2	1353.89	1874.44	833.341	0.444581	-1.16948	9.66e-18	2.36e-15	Down	28.7739	33.0442	31.2143	16.9822	17.4701	13.9025	2431	551437	LOC551437	alpha-N-acetylglucosaminidase, transcript variant X2	GO:0070062,GO:0043202,GO:0005764,GO:0004561,GO:0021680,GO:0006027,GO:0060119,GO:0045475,GO:0007040,GO:0042474,GO:0007399,GO:0046548	extracellular exosome|lysosomal lumen|lysosome|alpha-N-acetylglucosaminidase activity|cerebellar Purkinje cell layer development|glycosaminoglycan catabolic process|inner ear receptor cell development|locomotor rhythm|lysosome organization|middle ear morphogenesis|nervous system development|retinal rod cell development	path:ame00531,path:ame04142	Glycosaminoglycan degradation|Lysosome
XM_016916862.1	139.535	192.945	86.1257	0.446374	-1.16367	0.00229485	0.034207	Down	7.33545	8.10226	7.2611	2.43794	4.65683	4.75119	1028	726887	LOC726887	ras-related protein Rab-32, transcript variant X3	GO:0005769,GO:0005783,GO:0044233,GO:0042470,GO:0033162,GO:0016020,GO:0005741,GO:0005739,GO:0045335,GO:0030670,GO:0005802,GO:0035650,GO:0035651,GO:0036461,GO:0005525,GO:0030742,GO:0003924,GO:0019882,GO:0035646,GO:1903232,GO:0007005,GO:0090382,GO:0072657,GO:0007264	early endosome|endoplasmic reticulum|ER-mitochondrion membrane contact site|melanosome|melanosome membrane|membrane|mitochondrial outer membrane|mitochondrion|phagocytic vesicle|phagocytic vesicle membrane|trans-Golgi network|AP-1 adaptor complex binding|AP-3 adaptor complex binding|BLOC-2 complex binding|GTP binding|GTP-dependent protein binding|GTPase activity|antigen processing and presentatio…
XM_006568105.2	9154.56	12654.9	5654.27	0.446806	-1.16228	1.33e-30	1.03e-27	Down	216.923	183.277	188.435	96.3539	103.783	107.802	2597	409924	LOC409924	synaptic vesicle glycoprotein 2B, transcript variant X1	GO:0030054,GO:0016021,GO:0043005,GO:0008021,GO:0030672,GO:0022857,GO:0007268,GO:0001504	cell junction|integral component of membrane|neuron projection|synaptic vesicle|synaptic vesicle membrane|transmembrane transporter activity|chemical synaptic transmission|neurotransmitter uptake	path:ame04512	ECM-receptor interaction
XM_016917436.1	96.9072	133.928	59.8868	0.447158	-1.16114	0.011591	0.122022	Down	8.4919	5.95426	5.27592	3.42613	3.84906	3.03074	821	100576270	LOC100576270	ribonuclease UK114, transcript variant X2	GO:0005737,GO:0005829,GO:0070062,GO:0005739,GO:0005634,GO:0005777,GO:0016892,GO:0036041,GO:1904012,GO:0044822,GO:0046914,GO:1904013,GO:0007420,GO:0070314,GO:0001822,GO:0030324,GO:0050680,GO:0017148,GO:0006449,GO:0033993,GO:1902074	cytoplasm|cytosol|extracellular exosome|mitochondrion|nucleus|peroxisome|endoribonuclease activity, producing 3'-phosphomonoesters|long-chain fatty acid binding|platinum binding|poly(A) RNA binding|transition metal ion binding|xenon atom binding|brain development|G1 to G0 transition|kidney development|lung development|negative regulation of epithelial cell proliferation|negative regulation of tra…
XM_016911736.1	2898.8	4004.19	1793.41	0.447884	-1.1588	1.3e-06	5.4e-05	Down	15.1523	15.2445	14.4341	9.86187	9.57081	3.92954	10781	107964293	LOC107964293	zinc finger protein 628-like	GO:0005634,GO:0046872,GO:0000978,GO:0006355,GO:0006351	nucleus|metal ion binding|RNA polymerase II core promoter proximal region sequence-specific DNA binding|regulation of transcription, DNA-templated|transcription, DNA-templated
XM_006569089.2	170.288	235.058	105.519	0.448905	-1.15552	0.00104615	0.018455	Down	1.05898	1.29896	1.10106	0.811524	0.341191	0.674834	8194	410852	LOC410852	protein Fe65 homolog, transcript variant X2	GO:0005737,GO:0005634,GO:0001540,GO:0035035,GO:0008134,GO:0030048,GO:0007411,GO:0007050,GO:0030198,GO:0043066,GO:0030308,GO:0001764,GO:0043065,GO:0050821,GO:0006355	cytoplasm|nucleus|beta-amyloid binding|histone acetyltransferase binding|transcription factor binding|actin filament-based movement|axon guidance|cell cycle arrest|extracellular matrix organization|negative regulation of apoptotic process|negative regulation of cell growth|neuron migration|positive regulation of apoptotic process|protein stabilization|regulation of transcription, DNA-templated
XM_016912927.1	218.777	301.958	135.596	0.449057	-1.15503	0.000317036	0.00676328	Down	6.67094	4.06097	5.17178	1.80144	3.47212	3.07595	2298	100576253	LOC100576253	DNA ligase 1, transcript variant X2
XM_016912764.1	316.326	436.361	196.291	0.449837	-1.15253	9.13e-06	0.00031806	Down	4.27021	5.57215	4.38519	2.61994	2.89661	1.97328	3697	411670	LOC411670	LON peptidase N-terminal domain and RING finger protein 1-like, transcript variant X3	GO:0004176,GO:0008270	ATP-dependent peptidase activity|zinc ion binding
XM_016917477.1	216.095	297.974	134.215	0.450425	-1.15064	0.00662238	0.0798408	Down	10.9914	17.1145	13.79	10.0799	9.4321	2.38995	857	550926	LOC550926	phosphomannomutase, transcript variant X3	GO:0005737,GO:0004615,GO:0009298	cytoplasm|phosphomannomutase activity|GDP-mannose biosynthetic process	path:ame00051,path:ame00520	Fructose and mannose metabolism|Amino sugar and nucleotide sugar metabolism
XM_016916923.1	141.695	195.217	88.1724	0.451663	-1.14668	0.00241882	0.0357343	Down	0.935264	1.26444	0.824826	0.2886	0.590185	0.735093	7766	409952	LOC409952	uncharacterized LOC409952, transcript variant X3	GO:0005737,GO:0015630,GO:0005730,GO:0005654,GO:0005634,GO:0005524,GO:0046872,GO:0002039,GO:0004674,GO:0007155,GO:0006974,GO:0035556,GO:0006468,GO:0030155,GO:0042127,GO:2000772,GO:0035507,GO:1901796	cytoplasm|microtubule cytoskeleton|nucleolus|nucleoplasm|nucleus|ATP binding|metal ion binding|p53 binding|protein serine/threonine kinase activity|cell adhesion|cellular response to DNA damage stimulus|intracellular signal transduction|protein phosphorylation|regulation of cell adhesion|regulation of cell proliferation|regulation of cellular senescence|regulation of myosin-light-chain-phosphatas…
XM_016913576.1	1647.34	2268.86	1025.82	0.452132	-1.14518	2.8e-11	2.85e-09	Down	31.5196	28.9888	25.6045	18.0591	15.6092	11.787	3181	410101	LOC410101	trafficking kinesin-binding protein milt, transcript variant X3	GO:1904115,GO:0005739,GO:0003777,GO:0017022,GO:0019896,GO:0051654,GO:0048311,GO:0007287,GO:0007310,GO:0007602,GO:0019233,GO:0030382	axon cytoplasm|mitochondrion|microtubule motor activity|myosin binding|axonal transport of mitochondrion|establishment of mitochondrion localization|mitochondrion distribution|Nebenkern assembly|oocyte dorsal/ventral axis specification|phototransduction|sensory perception of pain|sperm mitochondrion organization
XM_006571113.2	80.5206	110.864	50.1769	0.452598	-1.1437	0.0238981	0.208419	Down	1.17166	1.39694	1.54271	0.636204	1.03253	0.511002	3250	551069	LOC551069	diacylglycerol kinase 1, transcript variant X2	GO:0005737,GO:0005829,GO:0005886,GO:0005524,GO:0005509,GO:0004143,GO:0046486,GO:0035556,GO:0046834,GO:0030168,GO:0007205	cytoplasm|cytosol|plasma membrane|ATP binding|calcium ion binding|diacylglycerol kinase activity|glycerolipid metabolic process|intracellular signal transduction|lipid phosphorylation|platelet activation|protein kinase C-activating G-protein coupled receptor signaling pathway	path:ame00561,path:ame00564,path:ame04070	Glycerolipid metabolism|Glycerophospholipid metabolism|Phosphatidylinositol signaling system
XM_006562513.2	1844.52	2538	1151.04	0.45352	-1.14076	1.25e-07	6.43e-06	Down	33.3673	40.3726	35.502	24.3908	20.495	12.9672	2802	727479	LOC727479	zinc transporter 1, transcript variant X4	GO:0016021,GO:0005886,GO:0005385,GO:0006828,GO:0061088,GO:0010043	integral component of membrane|plasma membrane|zinc ion transmembrane transporter activity|manganese ion transport|regulation of sequestering of zinc ion|response to zinc ion
XM_006565522.2	267.722	368.3	167.144	0.453826	-1.13979	0.00134795	0.0225051	Down	3.0963	5.60766	4.60253	2.53702	2.01094	2.5537	3335	725654	LOC725654	cell growth regulator with RING finger domain protein 1-like, transcript variant X4	GO:0043231,GO:0005654,GO:0008270,GO:0007050	intracellular membrane-bounded organelle|nucleoplasm|zinc ion binding|cell cycle arrest
XM_006561423.2	188.609	259.404	117.815	0.454174	-1.13868	0.000609965	0.0116551	Down	8.22951	7.76457	8.00595	4.37445	4.96222	3.37702	1305	409633	LOC409633	ras-related and estrogen-regulated growth inhibitor, transcript variant X1	GO:0005622,GO:0016020,GO:0005525,GO:0048382,GO:0007264	intracellular|membrane|GTP binding|mesendoderm development|small GTPase mediated signal transduction
XM_006564914.2	179.036	246.157	111.915	0.454648	-1.13718	0.0013127	0.0220788	Down	4.92401	5.42669	4.44697	4.41664	1.73561	1.71502	2005	552592	LOC552592	facilitated trehalose transporter Tret1, transcript variant X1	GO:0016021,GO:0005886,GO:0015574,GO:0015771	integral component of membrane|plasma membrane|trehalose transmembrane transporter activity|trehalose transport
XM_016917408.1	8307.48	11408.5	5206.42	0.456361	-1.13175	3.51e-47	9.53e-44	Down	235.354	247.538	258.051	128.77	135.866	131.229	1859	551465	LOC551465	homogentisate 1,2-dioxygenase	GO:0004411,GO:0046872,GO:0006559,GO:0006572	homogentisate 1,2-dioxygenase activity|metal ion binding|L-phenylalanine catabolic process|tyrosine catabolic process	path:ame00350	Tyrosine metabolism
XM_006567375.1	2096.3	2871.33	1321.28	0.460162	-1.11979	1.27e-09	9.68e-08	Down	175.791	188.194	208.185	124.41	111.888	70.7747	606	726721	LOC726721	protein transport protein Sec61 subunit gamma, transcript variant X3	GO:0005789,GO:0016021,GO:0015450,GO:0008565,GO:0045047	endoplasmic reticulum membrane|integral component of membrane|P-P-bond-hydrolysis-driven protein transmembrane transporter activity|protein transporter activity|protein targeting to ER	path:ame03060,path:ame04141,path:ame04145	Protein export|Protein processing in endoplasmic reticulum|Phagosome
XM_016913696.1	5323.96	7290.46	3357.46	0.460527	-1.11864	3.03e-08	1.79e-06	Down	176.362	207	215.649	130.093	117.988	73.7548	1469	100576326	LOC100576326	trypsin-7, transcript variant X4	GO:0016021,GO:0005886,GO:0004252,GO:0051017,GO:0007010,GO:0006508,GO:0035220	integral component of membrane|plasma membrane|serine-type endopeptidase activity|actin filament bundle assembly|cytoskeleton organization|proteolysis|wing disc development
XM_394160.5	3078.59	4211.03	1946.14	0.462154	-1.11355	1.36e-13	2.06e-11	Down	82.0996	84.8687	73.1545	49.6983	45.7924	34.2125	2116	410683	LOC410683	sodium-coupled monocarboxylate transporter 2-like, transcript variant X2	GO:0016324,GO:0070062,GO:0005887,GO:0015129,GO:0015355,GO:0015293,GO:0006814	apical plasma membrane|extracellular exosome|integral component of plasma membrane|lactate transmembrane transporter activity|secondary active monocarboxylate transmembrane transporter activity|symporter activity|sodium ion transport
XM_016911799.1	1259.07	1722.19	795.957	0.462178	-1.11348	2.91e-11	2.95e-09	Down	10.1962	9.21035	10.8611	5.85655	6.56051	3.88676	6875	411023	LOC411023	cadherin-23	GO:0005813,GO:0016021,GO:0060091,GO:0001917,GO:0005886,GO:0032420,GO:0032426,GO:0045202,GO:0005509,GO:0042491,GO:0060088,GO:0006816,GO:0016339,GO:0007155,GO:0050957,GO:0007156,GO:0048839,GO:0042472,GO:0060122,GO:0007626,GO:0045494,GO:0048563,GO:0051480,GO:0050953,GO:0007605	centrosome|integral component of membrane|kinocilium|photoreceptor inner segment|plasma membrane|stereocilium|stereocilium tip|synapse|calcium ion binding|auditory receptor cell differentiation|auditory receptor cell stereocilium organization|calcium ion transport|calcium-dependent cell-cell adhesion via plasma membrane cell adhesion molecules|cell adhesion|equilibrioception|homophilic cell adhes…
XM_016917587.1	86.8803	118.666	55.0952	0.46429	-1.1069	0.0225137	0.200274	Down	2.75763	2.28571	2.38012	1.18572	1.68	1.12973	1931	726727	LOC726727	ecotropic viral integration site 5 ortholog-like, transcript variant X2	GO:0005737,GO:0005768,GO:0005794,GO:0031982,GO:0005096,GO:0017137,GO:0090630,GO:0007298,GO:0006886,GO:0030334,GO:0043087,GO:0032880,GO:0031338	cytoplasm|endosome|Golgi apparatus|vesicle|GTPase activator activity|Rab GTPase binding|activation of GTPase activity|border follicle cell migration|intracellular protein transport|regulation of cell migration|regulation of GTPase activity|regulation of protein localization|regulation of vesicle fusion
XM_006564957.2	246.201	336.22	156.181	0.46452	-1.10619	0.000151411	0.00359789	Down	7.01518	5.94246	5.40527	3.67601	4.24883	2.00902	2213	102654427	LOC102654427	sodium-dependent nutrient amino acid transporter 1-like, transcript variant X1	GO:0005887,GO:0042943,GO:0005328,GO:0015175,GO:0005283,GO:0042940,GO:0015804,GO:0006814	integral component of plasma membrane|D-amino acid transmembrane transporter activity|neurotransmitter:sodium symporter activity|neutral amino acid transmembrane transporter activity|sodium:amino acid symporter activity|D-amino acid transport|neutral amino acid transport|sodium ion transport
NM_001012429.1	1838.85	2510.29	1167.4	0.465048	-1.10455	1.9e-13	2.79e-11	Down	144.339	151.881	154.681	98.9051	86.3025	59.5356	672	503505	LOC503505	venom protein 2	GO:0005576	extracellular region
XM_016916288.1	461.526	630.034	293.017	0.465081	-1.10445	2.77e-05	0.000850109	Down	9.45711	9.75897	13.7294	4.81865	7.06249	6.03704	2312	408470	LOC408470	NAD kinase-like, transcript variant X5	GO:0005829,GO:0005524,GO:0046872,GO:0003951,GO:0019674,GO:0006741	cytosol|ATP binding|metal ion binding|NAD+ kinase activity|NAD metabolic process|NADP biosynthetic process	path:ame00760	Nicotinate and nicotinamide metabolism
XM_016913879.1	301.777	411.589	191.965	0.4664	-1.10036	2.93e-05	0.000891863	Down	2.49713	2.73592	3.43433	1.26207	1.41477	2.07496	5734	414021	LOC414021	uncharacterized LOC414021, transcript variant X6	GO:0005829,GO:0004115,GO:0046872,GO:0006198,GO:0007165	cytosol|3',5'-cyclic-AMP phosphodiesterase activity|metal ion binding|cAMP catabolic process|signal transduction
XR_408347.2	111.07	151.334	70.8055	0.467877	-1.0958	0.0299905	0.243754	Down	2.27821	2.90687	1.59947	2.04143	1.17076	0.502285	2686	551991	LOC551991	uncharacterized LOC551991, transcript variant X3
XM_006570551.2	165.937	226.042	105.831	0.468193	-1.09483	0.0108887	0.116372	Down	7.02487	10.5823	14.6691	6.93823	6.02965	4.72071	846	552047	LOC552047	biogenesis of lysosome-related organelles complex 1 subunit 4, transcript variant X2	GO:1904115,GO:0031083,GO:0005737,GO:0005829,GO:0008089,GO:0048490,GO:0046907,GO:0032438,GO:0050885,GO:0031175,GO:0070527	axon cytoplasm|BLOC-1 complex|cytoplasm|cytosol|anterograde axonal transport|anterograde synaptic vesicle transport|intracellular transport|melanosome organization|neuromuscular process controlling balance|neuron projection development|platelet aggregation
XR_001702391.1	436.519	592.916	280.122	0.472448	-1.08177	1.12e-06	4.74e-05	Down	19.2769	22.6739	21.4084	10.9556	13.8334	10.2067	1129	107963994	LOC107963994	uncharacterized LOC107963994
XM_001120790.4	246.87	335.107	158.633	0.473381	-1.07893	0.00020285	0.00464926	Down	5.16354	5.17645	4.02107	2.5333	2.82578	2.59552	2816	724890	LOC724890	laccase-1-like	GO:0005576,GO:0005507,GO:0052716,GO:0046274	extracellular region|copper ion binding|hydroquinone:oxygen oxidoreductase activity|lignin catabolic process
XM_006563806.1	262.228	355.873	168.582	0.473713	-1.07791	0.00985326	0.108075	Down	4.62967	3.95538	3.27312	3.77821	1.69928	1.07852	3623	409273	LOC409273	midnolin-B, transcript variant X4	GO:0005730	nucleolus
XM_006562255.2	2267.13	3076.48	1457.78	0.473845	-1.07751	1.06e-05	0.000360181	Down	41.233	44.0783	41.2285	26.7648	30.6898	12.3292	2934	102653922	LOC102653922	organic cation transporter protein-like	GO:0016021,GO:0005887,GO:0022891,GO:0006915,GO:0006811	integral component of membrane|integral component of plasma membrane|substrate-specific transmembrane transporter activity|apoptotic process|ion transport
XM_006559321.2	321.533	436.137	206.928	0.474457	-1.07565	2.89e-05	0.000880924	Down	3.7648	3.5091	3.11929	2.17763	2.16704	1.41239	5066	408411	LOC408411	transcription factor Sox-2, transcript variant X6	GO:0005737,GO:0005829,GO:0044798,GO:0005654,GO:0005634,GO:0005667,GO:0003682,GO:0031490,GO:0003677,GO:0035198,GO:0046982,GO:0000981,GO:0043565,GO:0003700,GO:0008134,GO:0044212,GO:0021984,GO:0048646,GO:0007050,GO:0045165,GO:0001708,GO:0021987,GO:0050973,GO:0050910,GO:0048852,GO:0048568,GO:0001714,GO:0060441,GO:0021879,GO:0042472,GO:0060235,GO:0048286,GO:0030539,GO:0090090,GO:0045596,GO:0050680,GO:…	cytoplasm|cytosol|nuclear transcription factor complex|nucleoplasm|nucleus|transcription factor complex|chromatin binding|chromatin DNA binding|DNA binding|miRNA binding|protein heterodimerization activity|RNA polymerase II transcription factor activity, sequence-specific DNA binding|sequence-specific DNA binding|transcription factor activity, sequence-specific DNA binding|transcription factor bi…
XM_006557461.2	690.96	936.899	445.021	0.474994	-1.07402	4.99e-05	0.00139995	Down	7.02825	7.57451	10.1378	5.50912	4.8006	3.39224	4576	724799	LOC724799	(E3-independent) E2 ubiquitin-conjugating enzyme UBE2O, transcript variant X4	GO:0005737,GO:0005829,GO:0005634,GO:0005524,GO:0044822,GO:0061631,GO:0061630,GO:0031625,GO:0004842,GO:0030513,GO:0070534,GO:0006513,GO:0042147	cytoplasm|cytosol|nucleus|ATP binding|poly(A) RNA binding|ubiquitin conjugating enzyme activity|ubiquitin protein ligase activity|ubiquitin protein ligase binding|ubiquitin-protein transferase activity|positive regulation of BMP signaling pathway|protein K63-linked ubiquitination|protein monoubiquitination|retrograde transport, endosome to Golgi	path:ame04120	Ubiquitin mediated proteolysis
XM_623964.5	321.117	435.284	206.95	0.475436	-1.07268	2.36e-05	0.00073679	Down	12.0701	12.1057	10.4602	4.09165	6.35921	8.94872	1516	551572	LOC551572	uncharacterized LOC551572, transcript variant X2
XM_006570998.2	134.872	182.808	86.9358	0.475558	-1.07231	0.0146847	0.146207	Down	0.620261	1.08347	0.688239	0.233723	0.549921	0.559228	9188	413562	LOC413562	rho guanine nucleotide exchange factor 17, transcript variant X1	GO:0005085,GO:0005089,GO:0030036,GO:0035023	guanyl-nucleotide exchange factor activity|Rho guanyl-nucleotide exchange factor activity|actin cytoskeleton organization|regulation of Rho protein signal transduction
XR_408737.2	141.862	192.236	91.4878	0.475913	-1.07123	0.00603925	0.0743297	Down	0.949974	1.28086	1.47414	0.732354	0.285008	1.06344	6261	100577174	LOC100577174	ras-responsive element-binding protein 1-like, transcript variant X3	GO:0005737,GO:0070062,GO:0016604,GO:0016607,GO:0005730,GO:0005654,GO:0005634,GO:0046872,GO:0000979,GO:0003700,GO:0007275,GO:0000122,GO:0010634,GO:2000394,GO:0033601,GO:1900026,GO:0045893,GO:1903691,GO:0007265,GO:0006355,GO:0006366	cytoplasm|extracellular exosome|nuclear body|nuclear speck|nucleolus|nucleoplasm|nucleus|metal ion binding|RNA polymerase II core promoter sequence-specific DNA binding|transcription factor activity, sequence-specific DNA binding|multicellular organism development|negative regulation of transcription from RNA polymerase II promoter|positive regulation of epithelial cell migration|positive regulat…	path:ame04013	MAPK signaling pathway - fly
XM_396341.5	1012.99	1371.94	654.032	0.476721	-1.06878	2.9e-12	3.38e-10	Down	26.2906	27.2308	27.8755	15.8629	15.7376	13.7747	2035	412889	LOC412889	branched-chain-amino-acid aminotransferase, cytosolic-like	GO:0005829,GO:0005739,GO:0004084,GO:0052656,GO:0052654,GO:0052655,GO:0030170,GO:0006532,GO:0009082,GO:0009083,GO:0034644,GO:0009098,GO:0031571,GO:0009099	cytosol|mitochondrion|branched-chain-amino-acid transaminase activity|L-isoleucine transaminase activity|L-leucine transaminase activity|L-valine transaminase activity|pyridoxal phosphate binding|aspartate biosynthetic process|branched-chain amino acid biosynthetic process|branched-chain amino acid catabolic process|cellular response to UV|leucine biosynthetic process|mitotic G1 DNA damage checkp…	path:ame00270,path:ame00280,path:ame00290,path:ame00770,path:ame01210,path:ame01230	Cysteine and methionine metabolism|Valine, leucine and isoleucine degradation|Valine, leucine and isoleucine biosynthesis|Pantothenate and CoA biosynthesis|2-Oxocarboxylic acid metabolism|Biosynthesis of amino acids
XM_006557680.2	307.333	415.838	198.827	0.478135	-1.06451	5.2e-05	0.00144616	Down	8.82239	8.82156	7.20805	5.54916	3.17919	5.24745	2018	410052	Syt20	synaptotagmin 20, transcript variant X6	GO:0030424,GO:0030054,GO:0030425,GO:0032127,GO:0030173,GO:0030285,GO:0043231,GO:0048471,GO:0005886,GO:0030276,GO:0046872,GO:0001786,GO:0019905,GO:0007420,GO:0048791,GO:0045955,GO:0033604,GO:0050709,GO:0031339,GO:0045956,GO:1903861,GO:0006906	axon|cell junction|dendrite|dense core granule membrane|integral component of Golgi membrane|integral component of synaptic vesicle membrane|intracellular membrane-bounded organelle|perinuclear region of cytoplasm|plasma membrane|clathrin binding|metal ion binding|phosphatidylserine binding|syntaxin binding|brain development|calcium ion-regulated exocytosis of neurotransmitter|negative regulation…
NM_001011630.1	1071.08	1448.99	693.175	0.478386	-1.06375	1.22e-12	1.48e-10	Down	88.9573	94.6449	94.0173	56.3336	57.9997	40.7441	630	408689	Fabp	fatty acid binding protein	GO:0005737,GO:0070062,GO:0043209,GO:0015485,GO:0005504,GO:0005215,GO:0061024	cytoplasm|extracellular exosome|myelin sheath|cholesterol binding|fatty acid binding|transporter activity|membrane organization
XM_016910717.1	153.259	207.046	99.4726	0.480437	-1.05758	0.00366224	0.0500137	Down	0.770716	1.07466	1.02188	0.324707	0.652097	0.641606	8707	100578885	LOC100578885	putative transcription factor capicua, transcript variant X9	GO:0005634,GO:0070491,GO:0043565,GO:0046843,GO:0048592,GO:0007474,GO:0030308,GO:0000122,GO:0045892,GO:0006355,GO:0007362,GO:0006351,GO:0048190	nucleus|repressing transcription factor binding|sequence-specific DNA binding|dorsal appendage formation|eye morphogenesis|imaginal disc-derived wing vein specification|negative regulation of cell growth|negative regulation of transcription from RNA polymerase II promoter|negative regulation of transcription, DNA-templated|regulation of transcription, DNA-templated|terminal region determination|t…	path:ame04013	MAPK signaling pathway - fly
XM_006558044.2	957.793	1291.65	623.941	0.483059	-1.04973	3.52e-07	1.65e-05	Down	23.6535	28.1937	21.8615	10.4212	15.8472	15.5237	2113	411889	LOC411889	putative serine protease K12H4.7, transcript variant X2	GO:0008239,GO:0004185,GO:0045087,GO:0006508	dipeptidyl-peptidase activity|serine-type carboxypeptidase activity|innate immune response|proteolysis
XM_016913157.1	98.8448	133.279	64.4108	0.483279	-1.04907	0.021983	0.196391	Down	2.68724	1.62932	2.335	1.57196	1.19208	0.951855	2431	551437	LOC551437	alpha-N-acetylglucosaminidase, transcript variant X1	GO:0070062,GO:0043202,GO:0005764,GO:0004561,GO:0021680,GO:0006027,GO:0060119,GO:0045475,GO:0007040,GO:0042474,GO:0007399,GO:0046548	extracellular exosome|lysosomal lumen|lysosome|alpha-N-acetylglucosaminidase activity|cerebellar Purkinje cell layer development|glycosaminoglycan catabolic process|inner ear receptor cell development|locomotor rhythm|lysosome organization|middle ear morphogenesis|nervous system development|retinal rod cell development	path:ame00531,path:ame04142	Glycosaminoglycan degradation|Lysosome
XM_001122309.4	1185.28	1597.87	772.681	0.483568	-1.04821	4.87e-10	3.99e-08	Down	9.36312	9.80058	9.39079	4.55127	7.08579	4.48447	6755	726582	LOC726582	prominin-like protein, transcript variant X1	GO:0016021,GO:0048812	integral component of membrane|neuron projection morphogenesis
XR_001705939.1	75.9424	102.344	49.5404	0.484056	-1.04675	0.0460128	0.32771	Down	1.60959	2.12116	1.28485	1.144	0.738718	0.970371	2462	102653850	LOC102653850	uncharacterized LOC102653850, transcript variant X3
XM_006569174.2	287.566	387.517	187.615	0.484147	-1.04648	0.000572749	0.0111243	Down	5.29572	4.23529	5.59358	4.35334	1.80306	2.4122	3098	408275	LOC408275	uncharacterized LOC408275, transcript variant X1
NM_001011636.1	51824.8	69811.4	33838.2	0.484709	-1.04481	5.6e-18	1.49e-15	Down	4592.87	5201.36	4985.44	3085.91	2920.82	2369.53	570	409798	Fabp	FABP-like protein	GO:0008289,GO:0005215	lipid binding|transporter activity
XM_016916904.1	77.5004	104.349	50.6514	0.485402	-1.04275	0.0416173	0.305628	Down	2.89352	3.21847	2.12112	1.15211	1.99343	1.54123	1527	410052	Syt20	synaptotagmin 20, transcript variant X2	GO:0030424,GO:0030054,GO:0030425,GO:0032127,GO:0030173,GO:0030285,GO:0043231,GO:0048471,GO:0005886,GO:0030276,GO:0046872,GO:0001786,GO:0019905,GO:0007420,GO:0048791,GO:0045955,GO:0033604,GO:0050709,GO:0031339,GO:0045956,GO:1903861,GO:0006906	axon|cell junction|dendrite|dense core granule membrane|integral component of Golgi membrane|integral component of synaptic vesicle membrane|intracellular membrane-bounded organelle|perinuclear region of cytoplasm|plasma membrane|clathrin binding|metal ion binding|phosphatidylserine binding|syntaxin binding|brain development|calcium ion-regulated exocytosis of neurotransmitter|negative regulation…
NM_001170973.1	37831.7	50843.6	24819.8	0.48816	-1.03457	1.63e-07	8.14e-06	Down	1559.7	1892.67	1973.15	1183.19	1143.65	765.098	1131	551975	Tpx-4	thioredoxin peroxidase 4	GO:0031410,GO:0005615,GO:0005764,GO:0016787,GO:0004601,GO:0051920,GO:0045454,GO:0016042	cytoplasmic vesicle|extracellular space|lysosome|hydrolase activity|peroxidase activity|peroxiredoxin activity|cell redox homeostasis|lipid catabolic process
XM_006572023.2	3452.81	4639.67	2265.96	0.488388	-1.0339	1.89e-09	1.38e-07	Down	128.038	134.653	133.414	91.5897	82.7314	51.3258	1414	102653815	LOC102653815	cytochrome b reductase 1-like, transcript variant X2	GO:0016021,GO:0030658,GO:0000293,GO:0046872,GO:0016491,GO:0022865,GO:0022900,GO:0055114	integral component of membrane|transport vesicle membrane|ferric-chelate reductase activity|metal ion binding|oxidoreductase activity|transmembrane electron transfer carrier|electron transport chain|oxidation-reduction process
XM_006570947.2	145.796	195.747	95.8455	0.489641	-1.0302	0.00665422	0.0800811	Down	2.11261	1.64528	1.87771	1.49393	1.2544	0.45748	4205	552244	LOC552244	probable pathogenesis-related protein CaO19.6200, transcript variant X5	GO:0070062,GO:0000139,GO:0042803,GO:0010634,GO:0010718,GO:0070374	extracellular exosome|Golgi membrane|protein homodimerization activity|positive regulation of epithelial cell migration|positive regulation of epithelial to mesenchymal transition|positive regulation of ERK1 and ERK2 cascade
XM_006563203.2	6635.86	8906.57	4365.15	0.490104	-1.02884	3.34e-14	5.69e-12	Down	224.177	263.221	238.089	139.499	154.94	121.5	1481	503505	LOC503505	venom protein 2, transcript variant X1	GO:0005576	extracellular region
XM_001120910.4	1087.59	1459.46	715.708	0.490391	-1.028	6.33e-08	3.49e-06	Down	19.4228	21.6534	16.0633	9.67496	11.1465	12.0578	3080	725008	LOC725008	protein trapped in endoderm-1, transcript variant X1	GO:0005938,GO:0016021,GO:0005887,GO:0004930,GO:0007166,GO:0035234,GO:0007186,GO:0007281,GO:0008354,GO:0007280	cell cortex|integral component of membrane|integral component of plasma membrane|G-protein coupled receptor activity|cell surface receptor signaling pathway|ectopic germ cell programmed cell death|G-protein coupled receptor signaling pathway|germ cell development|germ cell migration|pole cell migration
XM_016915943.1	236.528	317.271	155.784	0.491011	-1.02617	0.000543346	0.010637	Down	28.4895	39.7253	36.6501	17.8735	22.8438	19.5225	365	552210	LOC552210	fumarylacetoacetase	GO:0005829,GO:0070062,GO:0004334,GO:0046872,GO:0006527,GO:0006559,GO:0006572	cytosol|extracellular exosome|fumarylacetoacetase activity|metal ion binding|arginine catabolic process|L-phenylalanine catabolic process|tyrosine catabolic process	path:ame00350	Tyrosine metabolism
NM_001113285.1	874.836	1173.25	576.421	0.491302	-1.02532	1.31e-07	6.68e-06	Down	18.725	16.8099	15.4377	10.0884	12.138	6.97601	2779	413211	SIFR	SIFamide receptor	GO:0016021,GO:0005886,GO:0008188,GO:0004983,GO:0001653,GO:0007166,GO:0007186	integral component of membrane|plasma membrane|neuropeptide receptor activity|neuropeptide Y receptor activity|peptide receptor activity|cell surface receptor signaling pathway|G-protein coupled receptor signaling pathway
XM_006558554.2	370.385	495.879	244.89	0.49385	-1.01785	2.28e-05	0.000717817	Down	7.01189	6.57747	8.77108	4.70562	4.03087	4.17456	2680	100576700	LOC100576700	class A basic helix-loop-helix protein 15-like, transcript variant X2	GO:0005737,GO:0005634,GO:0003677,GO:0061101,GO:0046887,GO:0002793,GO:0045944,GO:0006355,GO:0006351,GO:0007419	cytoplasm|nucleus|DNA binding|neuroendocrine cell differentiation|positive regulation of hormone secretion|positive regulation of peptide secretion|positive regulation of transcription from RNA polymerase II promoter|regulation of transcription, DNA-templated|transcription, DNA-templated|ventral cord development
XM_394574.6	10614.9	14206.9	7022.87	0.494328	-1.01646	4.65e-22	1.97e-19	Down	206.699	221.553	217.142	131.241	137.102	104.502	2657	411100	LOC411100	FGGY carbohydrate kinase domain-containing protein	GO:0005737,GO:0016301,GO:0016773,GO:0005975,GO:0070050,GO:0016310	cytoplasm|kinase activity|phosphotransferase activity, alcohol group as acceptor|carbohydrate metabolic process|neuron cellular homeostasis|phosphorylation
XM_016912498.1	2649.38	3544.9	1753.86	0.494757	-1.01521	0.000118984	0.00291695	Down	90.0131	76.3944	56.5474	37.2001	46.5436	45.5039	1919	726672	LOC726672	uncharacterized LOC726672
XM_006563331.2	7670.99	10260.9	5081.07	0.495187	-1.01395	8.88e-17	1.99e-14	Down	436.014	455.339	416.262	283.106	267.639	205.976	947	409490	GstD1	glutathione S-transferase D1, transcript variant X1	GO:0004364	glutathione transferase activity	path:ame00480,path:ame00980,path:ame00982	Glutathione metabolism|Metabolism of xenobiotics by cytochrome P450|Drug metabolism - cytochrome P450
XM_003251458.3	1051.25	1405.87	696.624	0.495511	-1.01301	1.09e-08	7.06e-07	Down	40.663	44.2341	44.6288	25.937	31.23	17.7224	1310	100576106	LOC100576106	uncharacterized protein DDB_G0292186-like
XM_006569092.2	165.952	221.551	110.352	0.498088	-1.00553	0.00451074	0.0589701	Down	0.797237	0.963018	1.43461	0.518818	0.667709	0.669818	8382	410852	LOC410852	protein Fe65 homolog, transcript variant X6	GO:0005737,GO:0005634,GO:0001540,GO:0035035,GO:0008134,GO:0030048,GO:0007411,GO:0007050,GO:0030198,GO:0043066,GO:0030308,GO:0001764,GO:0043065,GO:0050821,GO:0006355	cytoplasm|nucleus|beta-amyloid binding|histone acetyltransferase binding|transcription factor binding|actin filament-based movement|axon guidance|cell cycle arrest|extracellular matrix organization|negative regulation of apoptotic process|negative regulation of cell growth|neuron migration|positive regulation of apoptotic process|protein stabilization|regulation of transcription, DNA-templated
XM_006568341.2	212.928	284.157	141.7	0.498667	-1.00385	0.00144024	0.0237583	Down	3.01369	3.94382	2.84147	2.41451	1.33819	1.99304	3496	552617	LOC552617	cyclin-dependent kinase 14, transcript variant X1	GO:0000308,GO:0005634,GO:0005886,GO:0005524,GO:0004693,GO:0051301,GO:0000086,GO:0060828,GO:0016055	cytoplasmic cyclin-dependent protein kinase holoenzyme complex|nucleus|plasma membrane|ATP binding|cyclin-dependent protein serine/threonine kinase activity|cell division|G2/M transition of mitotic cell cycle|regulation of canonical Wnt signaling pathway|Wnt signaling pathway
XM_016912890.1	250.897	334.745	167.049	0.499032	-1.00279	0.000609686	0.0116551	Down	3.83874	4.73829	4.89782	3.70262	2.28277	1.87053	2999	100578239	LOC100578239	cilia- and flagella-associated protein 70, transcript variant X3	GO:0005929,GO:0070062	cilium|extracellular exosome
XM_016913551.1	560.793	373.025	748.561	2.00673	1.00485	0.0356539	0.274014	Up	2.35327	4.66266	3.27231	10.8434	4.6188	8.8433	4365	100576754	LOC100576754	uncharacterized LOC100576754, transcript variant X3	GO:0016020,GO:0005634,GO:0035064,GO:0051301,GO:0030261,GO:0001833,GO:0007067	membrane|nucleus|methylated histone binding|cell division|chromosome condensation|inner cell mass cell proliferation|mitotic nuclear division
XM_006564368.2	874.661	581.276	1168.05	2.00945	1.0068	6e-10	4.85e-08	Up	21.5233	15.1671	22.1407	47.8602	41.8567	48.582	1195	413343	LOC413343	nucleoporin Nup37, transcript variant X1	GO:0000777,GO:0031080,GO:0005654,GO:0005634,GO:0051301,GO:0007059,GO:0007067,GO:0051028,GO:0015031	condensed chromosome kinetochore|nuclear pore outer ring|nucleoplasm|nucleus|cell division|chromosome segregation|mitotic nuclear division|mRNA transport|protein transport	path:ame03013	RNA transport
XM_006561075.2	244.589	162.334	326.844	2.01341	1.00964	0.000521454	0.0103052	Up	4.06756	4.15153	5.67368	11.854	8.88583	12.0518	1412	102654384	LOC102654384	uncharacterized LOC102654384
XM_001122336.4	177.642	117.731	237.553	2.01776	1.01276	0.00385361	0.0519835	Up	3.43796	5.02433	5.6761	8.46026	10.0302	14.9572	1008	726611	LOC726611	uncharacterized LOC726611
XM_006565996.2	6492.61	4294.35	8690.87	2.02379	1.01706	2.03e-10	1.82e-08	Up	63.3816	54.5018	62.0279	125.137	133.671	168.177	2884	725047	LOC725047	nucleolin 1, transcript variant X3	GO:0005737,GO:0005730,GO:0005654,GO:0005524,GO:0034512,GO:0034513,GO:0005525,GO:0008139,GO:0019904,GO:0003700,GO:0008134,GO:0033979,GO:0008284,GO:0045893,GO:0042306,GO:0006970	cytoplasm|nucleolus|nucleoplasm|ATP binding|box C/D snoRNA binding|box H/ACA snoRNA binding|GTP binding|nuclear localization sequence binding|protein domain specific binding|transcription factor activity, sequence-specific DNA binding|transcription factor binding|box H/ACA snoRNA metabolic process|positive regulation of cell proliferation|positive regulation of transcription, DNA-templated|regula…
XM_006566935.2	579.532	382.003	777.062	2.03418	1.02445	1.51e-07	7.61e-06	Up	4.57141	4.56017	3.71584	10.2896	9.03932	11.3546	3587	412788	LOC412788	scavenger receptor class B member 1, transcript variant X1	GO:0005901,GO:0009986,GO:0030666,GO:0070062,GO:0005887,GO:0043231,GO:0005765,GO:0031528,GO:0005886,GO:0005545,GO:0034186,GO:0034185,GO:0008035,GO:0070506,GO:0001530,GO:0001875,GO:0030169,GO:0001786,GO:0005215,GO:0001618,GO:0044406,GO:0006702,GO:0043534,GO:0006707,GO:0033344,GO:0042632,GO:0070508,GO:0032497,GO:0001935,GO:0034384,GO:0034375,GO:0050892,GO:0015920,GO:0042157,GO:0034383,GO:0015914,GO:…	caveola|cell surface|endocytic vesicle membrane|extracellular exosome|integral component of plasma membrane|intracellular membrane-bounded organelle|lysosomal membrane|microvillus membrane|plasma membrane|1-phosphatidylinositol binding|apolipoprotein A-I binding|apolipoprotein binding|high-density lipoprotein particle binding|high-density lipoprotein particle receptor activity|lipopolysaccharide …
XM_016913160.1	1878.06	1235.74	2520.37	2.03956	1.02826	0.0131597	0.134849	Up	27.002	5.27117	13.3738	33.7963	34.4158	40.3433	3287	552491	LOC552491	NADPH-dependent diflavin oxidoreductase 1, transcript variant X2	GO:0005829,GO:0048471,GO:0050660,GO:0010181,GO:0050661,GO:0003958,GO:0008219,GO:0036245,GO:0016226	cytosol|perinuclear region of cytoplasm|flavin adenine dinucleotide binding|FMN binding|NADP binding|NADPH-hemoprotein reductase activity|cell death|cellular response to menadione|iron-sulfur cluster assembly
XM_001121373.4	301.501	197.791	405.21	2.04868	1.03469	9.4e-05	0.00240369	Up	3.90923	3.53592	4.58343	9.01166	8.04951	11.8808	1986	725540	LOC725540	uncharacterized LOC725540, transcript variant X1
XM_003249424.3	1167.05	764.58	1569.51	2.05278	1.03758	2.75e-07	1.32e-05	Up	12.1436	10.4818	12.1484	24.7774	24.679	34.3263	2656	725925	LOC725925	prolyl 3-hydroxylase OGFOD1	GO:0005737,GO:0010494,GO:0005634,GO:0005506,GO:0031418,GO:0031544,GO:0031543,GO:0008283,GO:0019511,GO:0018126,GO:0006449,GO:0034063	cytoplasm|cytoplasmic stress granule|nucleus|iron ion binding|L-ascorbic acid binding|peptidyl-proline 3-dioxygenase activity|peptidyl-proline dioxygenase activity|cell proliferation|peptidyl-proline hydroxylation|protein hydroxylation|regulation of translational termination|stress granule assembly
NM_001270818.1	644.946	420.985	868.907	2.06398	1.04543	0.000743628	0.0137724	Up	16.0048	11.5874	24.4384	34.392	38.7131	52.6319	980	727197	CPR2	cuticular protein 2	GO:0042302	structural constituent of cuticle
XM_392687.6	824.246	536.841	1111.65	2.07073	1.05014	3.18e-10	2.74e-08	Up	10.6539	11.4961	10.8843	25.8866	23.3835	31.0984	1960	409163	LOC409163	uncharacterized LOC409163
XM_006563469.2	80.4631	52.3799	108.546	2.07229	1.05122	0.035254	0.272097	Up	0.260992	0.451417	0.557042	1.36238	0.881379	0.852005	4958	100577783	LOC100577783	protein Skeletor, isoforms B/C, transcript variant X2	GO:0005737,GO:0005874,GO:0005730,GO:0005634,GO:0005700,GO:0005819,GO:0005198,GO:0051301,GO:0051321,GO:0007067,GO:0006997,GO:0051225	cytoplasm|microtubule|nucleolus|nucleus|polytene chromosome|spindle|structural molecule activity|cell division|meiotic cell cycle|mitotic nuclear division|nucleus organization|spindle assembly
XM_006566922.2	111.618	72.482	150.754	2.07989	1.05651	0.0150735	0.148565	Up	5.01093	4.24769	2.97793	13.554	9.4428	6.7485	714	100578936	LOC100578936	methylenetetrahydrofolate reductase, transcript variant X7	GO:0005829,GO:0045202,GO:0050660,GO:0004489,GO:0072341,GO:0050661,GO:0032403,GO:0008015,GO:0006520,GO:0046655,GO:0070829,GO:0050667,GO:0006555,GO:0031060,GO:0043200,GO:0042493,GO:0051593,GO:0001666,GO:0070555,GO:0033274,GO:0046500,GO:0035999	cytosol|synapse|flavin adenine dinucleotide binding|methylenetetrahydrofolate reductase (NAD(P)H) activity|modified amino acid binding|NADP binding|protein complex binding|blood circulation|cellular amino acid metabolic process|folic acid metabolic process|heterochromatin maintenance|homocysteine metabolic process|methionine metabolic process|regulation of histone methylation|response to amino ac…	path:ame00670,path:ame01200	One carbon pool by folate|Carbon metabolism
XM_396603.6	150.736	97.4785	203.993	2.0927	1.06536	0.00398673	0.0534336	Up	1.04135	0.490786	1.33542	2.65006	1.70108	2.65848	4122	413152	LOC413152	LIM domain kinase 1, transcript variant X1	GO:0032154,GO:0005737,GO:0030496,GO:0005524,GO:0004674,GO:0008270,GO:0030036,GO:0007560	cleavage furrow|cytoplasm|midbody|ATP binding|protein serine/threonine kinase activity|zinc ion binding|actin cytoskeleton organization|imaginal disc morphogenesis
XM_016915198.1	195.968	126.174	265.763	2.10632	1.07472	0.016616	0.159705	Up	2.26597	1.59926	1.29808	4.71707	5.36754	2.56743	2955	410273	LOC410273	transcription termination factor 2, transcript variant X2	GO:0005737,GO:0005634,GO:0005524,GO:0003677,GO:0008094,GO:0004386,GO:0006353,GO:0007143,GO:0034454,GO:0006355,GO:0007283	cytoplasm|nucleus|ATP binding|DNA binding|DNA-dependent ATPase activity|helicase activity|DNA-templated transcription, termination|female meiotic division|microtubule anchoring at centrosome|regulation of transcription, DNA-templated|spermatogenesis
XM_003250428.3	1184.01	760.022	1607.99	2.11572	1.08115	5.68e-14	9.27e-12	Up	11.7896	8.26389	11.7145	24.6625	25.0202	28.9648	2894	100578852	LOC100578852	ribonucleases P/MRP protein subunit POP1	GO:0005615,GO:0005655,GO:0005654,GO:0000172,GO:0044822,GO:0000171,GO:0004526,GO:0001682,GO:0016078,GO:0008033	extracellular space|nucleolar ribonuclease P complex|nucleoplasm|ribonuclease MRP complex|poly(A) RNA binding|ribonuclease MRP activity|ribonuclease P activity|tRNA 5'-leader removal|tRNA catabolic process|tRNA processing	path:ame03008,path:ame03013	Ribosome biogenesis in eukaryotes|RNA transport
XM_006557698.2	5523.44	3545.53	7501.35	2.11572	1.08115	6.03e-12	6.7e-10	Up	65.7268	55.014	68.3156	142.268	142.72	183.859	2267	551329	LOC551329	ATPase family AAA domain-containing protein 3	GO:0016021,GO:0005743,GO:0042645,GO:0005524	integral component of membrane|mitochondrial inner membrane|mitochondrial nucleoid|ATP binding
XM_016912281.1	165.806	105.808	225.804	2.13409	1.09362	0.00211827	0.0322667	Up	0.745102	0.851297	0.638607	1.40674	1.90099	2.30123	5711	409818	LOC409818	sodium/calcium exchanger 3, transcript variant X3	GO:0016021,GO:0014704,GO:0031226,GO:0042383,GO:0030315,GO:0030018,GO:0005509,GO:0005432,GO:0055074,GO:0070588,GO:0006816,GO:0007154,GO:0002026,GO:0055119,GO:0035725	integral component of membrane|intercalated disc|intrinsic component of plasma membrane|sarcolemma|T-tubule|Z disc|calcium ion binding|calcium:sodium antiporter activity|calcium ion homeostasis|calcium ion transmembrane transport|calcium ion transport|cell communication|regulation of the force of heart contraction|relaxation of cardiac muscle|sodium ion transmembrane transport
XR_001705263.1	84.1855	53.6607	114.71	2.1377	1.09606	0.0272959	0.229062	Up	1.74267	0.961125	0.741134	3.40642	2.18721	3.00316	1883	107965376	LOC107965376	uncharacterized LOC107965376, transcript variant X7
XM_016915576.1	172.605	109.963	235.248	2.13935	1.09717	0.00158687	0.0257534	Up	1.86568	1.95492	1.44617	4.17201	4.34663	4.71386	2518	107965368	LOC107965368	basic-leucine zipper transcription factor A-like
XM_006557704.2	122.876	78.2011	167.55	2.14256	1.09933	0.0077086	0.0897428	Up	2.63912	1.66401	0.768404	4.45616	3.51767	4.81077	1858	412031	LOC412031	S-phase kinase-associated protein 2, transcript variant X5	GO:0005737,GO:0005829,GO:0005730,GO:0005654,GO:0005634,GO:0019005,GO:0042802,GO:0061630,GO:0004842,GO:0031145,GO:0008283,GO:0071460,GO:0000082,GO:0000086,GO:0033148,GO:1902916,GO:0048661,GO:0000209,GO:0042981,GO:0051726	cytoplasm|cytosol|nucleolus|nucleoplasm|nucleus|SCF ubiquitin ligase complex|identical protein binding|ubiquitin protein ligase activity|ubiquitin-protein transferase activity|anaphase-promoting complex-dependent catabolic process|cell proliferation|cellular response to cell-matrix adhesion|G1/S transition of mitotic cell cycle|G2/M transition of mitotic cell cycle|positive regulation of intracel…	path:ame04068,path:ame04120,path:ame04150	FoxO signaling pathway|Ubiquitin mediated proteolysis|mTOR signaling pathway
XM_006564931.2	186.603	118.726	254.479	2.1434	1.0999	0.00201534	0.0310882	Up	2.39261	2.48177	5.2468	9.42067	9.30406	6.49939	1423	725056	LOC725056	glyoxylate/hydroxypyruvate reductase A-like, transcript variant X3	GO:0005737,GO:0005886,GO:0030267,GO:0016618,GO:0051287	cytoplasm|plasma membrane|glyoxylate reductase (NADP) activity|hydroxypyruvate reductase activity|NAD binding
XM_395308.5	82.6196	52.0717	113.167	2.1733	1.11989	0.0236985	0.207478	Up	0.508095	0.827887	1.92538	3.2362	2.83992	2.17915	1937	411841	LOC411841	synembryn, transcript variant X2	GO:0005737,GO:0005886,GO:0001965,GO:0005096,GO:0005085,GO:0007186	cytoplasm|plasma membrane|G-protein alpha-subunit binding|GTPase activator activity|guanyl-nucleotide exchange factor activity|G-protein coupled receptor signaling pathway
XM_006568926.2	223.225	140.648	305.803	2.17424	1.12051	0.000246372	0.00547103	Up	2.77612	2.87787	2.34732	7.31369	4.80735	8.28964	2124	552320	LOC552320	uncharacterized LOC552320, transcript variant X2
XM_016911120.1	111.375	70.1665	152.583	2.17459	1.12074	0.00925005	0.102831	Up	0.993354	1.05042	0.876024	2.54547	2.18492	2.73658	2897	410925	LOC410925	hormone receptor 4	GO:0005634,GO:0005667,GO:0000978,GO:0004879,GO:0003707,GO:0008270,GO:0071456,GO:0040007,GO:0030518,GO:0048638,GO:0006351	nucleus|transcription factor complex|RNA polymerase II core promoter proximal region sequence-specific DNA binding|RNA polymerase II transcription factor activity, ligand-activated sequence-specific DNA binding|steroid hormone receptor activity|zinc ion binding|cellular response to hypoxia|growth|intracellular steroid hormone receptor signaling pathway|regulation of developmental growth|transcrip…
XM_395323.5	994.365	625.899	1362.83	2.1774	1.12261	3.82e-13	5.29e-11	Up	20.6338	16.8761	19.8741	47.4245	45.3166	53.6458	1318	411856	LOC411856	U3 small nucleolar ribonucleoprotein protein IMP4	GO:0034457,GO:0032040,GO:0042134,GO:0030515,GO:0006364	Mpp10 complex|small-subunit processome|rRNA primary transcript binding|snoRNA binding|rRNA processing	path:ame03008	Ribosome biogenesis in eukaryotes
XM_003251031.3	380.282	238.686	521.879	2.18647	1.1286	1.88e-06	7.54e-05	Up	3.51242	3.99558	5.02796	10.9468	10.095	11.0678	2299	413926	LOC413926	sentrin-specific protease 1-like, transcript variant X1	GO:0005737,GO:0005925,GO:0031965,GO:0005634,GO:0004175,GO:0070139,GO:0016929,GO:0006919,GO:0097190,GO:0007275,GO:0032435,GO:0045944,GO:0016926,GO:0010724	cytoplasm|focal adhesion|nuclear membrane|nucleus|endopeptidase activity|SUMO-specific endopeptidase activity|SUMO-specific protease activity|activation of cysteine-type endopeptidase activity involved in apoptotic process|apoptotic signaling pathway|multicellular organism development|negative regulation of proteasomal ubiquitin-dependent protein catabolic process|positive regulation of transcrip…
XM_006564965.2	372.725	233.583	511.867	2.19137	1.13183	0.00366508	0.0500137	Up	2.94989	1.22811	2.70064	4.11228	5.97629	7.54287	4117	409752	LOC409752	uncharacterized LOC409752, transcript variant X4
NM_001270815.1	25153.9	15757.6	34550.2	2.19261	1.13265	1.82e-11	1.92e-09	Up	631.862	679.176	611.554	1630.31	1389.37	1931.11	989	724649	CPR21	cuticular protein 21	GO:0042302	structural constituent of cuticle
XM_006561740.2	129.565	81.0698	178.061	2.19639	1.13513	0.00490857	0.0628974	Up	0.567843	0.301531	0.327861	0.90355	0.915624	1.26683	8186	411336	LOC411336	uncharacterized LOC411336, transcript variant X5
XM_396241.5	86.3777	53.947	118.808	2.20232	1.13902	0.0210646	0.190065	Up	0.55168	0.501695	0.666815	1.02979	1.25991	2.17017	3784	412788	LOC412788	scavenger receptor class B member 1, transcript variant X2	GO:0005901,GO:0009986,GO:0030666,GO:0070062,GO:0005887,GO:0043231,GO:0005765,GO:0031528,GO:0005886,GO:0005545,GO:0034186,GO:0034185,GO:0008035,GO:0070506,GO:0001530,GO:0001875,GO:0030169,GO:0001786,GO:0005215,GO:0001618,GO:0044406,GO:0006702,GO:0043534,GO:0006707,GO:0033344,GO:0042632,GO:0070508,GO:0032497,GO:0001935,GO:0034384,GO:0034375,GO:0050892,GO:0015920,GO:0042157,GO:0034383,GO:0015914,GO:…	caveola|cell surface|endocytic vesicle membrane|extracellular exosome|integral component of plasma membrane|intracellular membrane-bounded organelle|lysosomal membrane|microvillus membrane|plasma membrane|1-phosphatidylinositol binding|apolipoprotein A-I binding|apolipoprotein binding|high-density lipoprotein particle binding|high-density lipoprotein particle receptor activity|lipopolysaccharide …
XM_016912013.1	767.468	478.714	1056.22	2.20638	1.14168	1.06e-09	8.32e-08	Up	33.8085	23.8459	32.4203	75.3602	66.0634	91.3771	643	107964356	LOC107964356	ATP-dependent RNA helicase DDX18	GO:0005694,GO:0016020,GO:0005730,GO:0005524,GO:0004004,GO:0044822,GO:0071392,GO:0010501	chromosome|membrane|nucleolus|ATP binding|ATP-dependent RNA helicase activity|poly(A) RNA binding|cellular response to estradiol stimulus|RNA secondary structure unwinding
XM_006563709.2	307.03	190.895	423.165	2.21674	1.14844	0.00348005	0.0482157	Up	8.53062	6.25771	9.3888	19.5645	14.5669	28.9384	954	102655178	LOC102655178	uncharacterized LOC102655178	GO:0033588,GO:0030335,GO:0006357,GO:0006351	Elongator holoenzyme complex|positive regulation of cell migration|regulation of transcription from RNA polymerase II promoter|transcription, DNA-templated
XM_006568929.2	192.777	119.245	266.309	2.23329	1.15917	0.000444494	0.00898734	Up	2.88603	3.03174	3.42354	6.98018	7.19827	10.3133	1544	100576118	LOC100576118	uncharacterized LOC100576118, transcript variant X1
XM_016913454.1	394.362	243.892	544.832	2.23391	1.15957	1.95e-05	0.00062383	Up	1.1745	1.4282	1.25416	2.83888	2.9542	4.35087	7623	410021	LOC410021	protein Skeletor, isoforms B/C, transcript variant X7	GO:0005737,GO:0005874,GO:0005730,GO:0005634,GO:0005700,GO:0005819,GO:0004500,GO:0006584,GO:0051301,GO:0051321,GO:0007067,GO:0006997,GO:0051225	cytoplasm|microtubule|nucleolus|nucleus|polytene chromosome|spindle|dopamine beta-monooxygenase activity|catecholamine metabolic process|cell division|meiotic cell cycle|mitotic nuclear division|nucleus organization|spindle assembly
XM_016912272.1	717.873	443.014	992.733	2.24086	1.16405	4.37e-09	2.98e-07	Up	4.02856	2.78221	3.59626	9.08386	10.2312	7.88889	5148	724537	LOC724537	ubiquitin carboxyl-terminal hydrolase 36, transcript variant X2	GO:0005730,GO:0036459,GO:0030718,GO:0016579,GO:0035019,GO:0006511	nucleolus|thiol-dependent ubiquitinyl hydrolase activity|germ-line stem cell population maintenance|protein deubiquitination|somatic stem cell population maintenance|ubiquitin-dependent protein catabolic process
XM_016914325.1	194.876	119.926	269.827	2.24994	1.16989	0.00177438	0.0281678	Up	0.474094	0.872402	0.61345	1.45251	1.39616	2.34676	7373	725046	LOC725046	uncharacterized LOC725046, transcript variant X2
XM_016911324.1	351.813	215.563	488.064	2.26414	1.17896	0.00904682	0.101195	Up	0.19866	2.04592	3.07507	5.38054	4.03754	4.7274	4882	552519	LOC552519	clustered mitochondria protein homolog, transcript variant X4	GO:0005737,GO:0048312	cytoplasm|intracellular distribution of mitochondria
NM_001242997.1	302.353	184.551	420.156	2.27664	1.18691	7.59e-06	0.000271105	Up	5.69396	6.32213	6.63174	15.7774	13.5639	20.5751	1195	411770	CTL5	C-type lectin 5
XM_006561160.2	238.334	145.395	331.272	2.27842	1.18804	6.57e-05	0.00177656	Up	3.73046	3.46557	2.29657	8.73365	6.2415	10.3876	1852	725757	LOC725757	nuclear transcription factor Y subunit alpha, transcript variant X3	GO:0016602,GO:0005654,GO:0005634,GO:0032993,GO:0001046,GO:0003677,GO:0003700,GO:0045893,GO:0006355,GO:0048511,GO:0006366	CCAAT-binding factor complex|nucleoplasm|nucleus|protein-DNA complex|core promoter sequence-specific DNA binding|DNA binding|transcription factor activity, sequence-specific DNA binding|positive regulation of transcription, DNA-templated|regulation of transcription, DNA-templated|rhythmic process|transcription from RNA polymerase II promoter
XM_006559446.2	514.506	312.121	716.891	2.29684	1.19965	7.12e-09	4.74e-07	Up	6.72171	8.03334	8.80005	17.6281	20.7456	25.1485	1599	551301	LOC551301	solute carrier family 25 member 40, transcript variant X2	GO:0016021,GO:0005743,GO:0055085	integral component of membrane|mitochondrial inner membrane|transmembrane transport
XM_396286.6	960.438	572.405	1348.47	2.3558	1.23622	0.0169127	0.161925	Up	11.7907	0.296272	10.2894	21.3058	14.8139	25.3088	3114	412834	LOC412834	importin-11, transcript variant X2	GO:0005829,GO:0005635,GO:0008565,GO:0006610,GO:0042991	cytosol|nuclear envelope|protein transporter activity|ribosomal protein import into nucleus|transcription factor import into nucleus
XM_006566183.2	220.965	131.664	310.267	2.35651	1.23665	6.32e-05	0.00171556	Up	1.40626	1.78463	1.44172	3.73192	3.74023	5.36543	3428	726201	LOC726201	uncharacterized LOC726201, transcript variant X4
XR_411859.2	62.3443	37.015	87.6736	2.36859	1.24403	0.035833	0.274923	Up	0.000495917	0.406597	0.944419	0.963812	1.49168	1.31273	3293	102654605	LOC102654605	uncharacterized LOC102654605, transcript variant X1
XM_016917035.1	828.034	490.051	1166.02	2.37938	1.25058	7.44e-05	0.00197679	Up	11.2002	12.2602	29.3259	46.2348	44.0902	56.6097	1124	552086	LOC552086	aldose 1-epimerase, transcript variant X2	GO:0005737,GO:0070062,GO:0004034,GO:0030246,GO:0033499,GO:0006006	cytoplasm|extracellular exosome|aldose 1-epimerase activity|carbohydrate binding|galactose catabolic process via UDP-galactose|glucose metabolic process	path:ame00010,path:ame00052	Glycolysis / Gluconeogenesis|Galactose metabolism
XM_006562598.2	132.468	78.0617	186.873	2.39392	1.25937	0.00150633	0.0246634	Up	5.01717	3.17407	4.1087	12.9141	9.171	12.3861	767	406065	Wat	worker-enriched antennal transcript, transcript variant X2
XR_001706144.1	56.3651	33.1362	79.5939	2.40202	1.26425	0.0376135	0.284788	Up	0.388638	0.448389	0.244293	1.1891	0.817326	1.07527	3655	100576288	LOC100576288	uncharacterized LOC100576288, transcript variant X4
XM_016917807.1	686.929	403.42	970.439	2.40553	1.26635	2.66e-12	3.14e-10	Up	3.15738	4.0154	4.65014	12.1195	10.1198	11.0696	4120	551612	LOC551612	FACT complex subunit spt16, transcript variant X2	GO:0005694,GO:0035101,GO:0005634,GO:0003682,GO:0042393,GO:0031491,GO:0006281,GO:0006260,GO:0034724,GO:0022008,GO:0032968,GO:0001672,GO:0006351	chromosome|FACT complex|nucleus|chromatin binding|histone binding|nucleosome binding|DNA repair|DNA replication|DNA replication-independent nucleosome organization|neurogenesis|positive regulation of transcription elongation from RNA polymerase II promoter|regulation of chromatin assembly or disassembly|transcription, DNA-templated
XM_016910845.1	290.409	170.116	410.701	2.41423	1.27156	3.15e-06	0.000122797	Up	3.97646	3.06575	1.91128	6.99741	9.09543	9.29874	2289	410664	LOC410664	protein arginine N-methyltransferase 5, transcript variant X4	GO:0005737,GO:0005829,GO:0005794,GO:0035097,GO:0034709,GO:0005654,GO:0005634,GO:0043234,GO:0001046,GO:0044020,GO:0008469,GO:0008327,GO:0008168,GO:0046982,GO:0016274,GO:0035243,GO:0043021,GO:0003714,GO:0008283,GO:0032922,GO:0006353,GO:0042118,GO:0090161,GO:0043985,GO:0097421,GO:0045596,GO:0018216,GO:0035246,GO:1904992,GO:0048714,GO:0044030,GO:0070372,GO:0007088,GO:1901796,GO:0006355,GO:0000387	cytoplasm|cytosol|Golgi apparatus|histone methyltransferase complex|methylosome|nucleoplasm|nucleus|protein complex|core promoter sequence-specific DNA binding|histone methyltransferase activity (H4-R3 specific)|histone-arginine N-methyltransferase activity|methyl-CpG binding|methyltransferase activity|protein heterodimerization activity|protein-arginine N-methyltransferase activity|protein-argin…	path:ame03013	RNA transport
XM_016915905.1	150.141	87.8239	212.458	2.41913	1.27449	0.0488643	0.341374	Up	0.261628	0.622183	0.262337	1.00547	0.595158	1.68016	9226	551592	LOC551592	hormone receptor-like in 38, transcript variant X2	GO:0005634,GO:0000977,GO:0004879,GO:0003707,GO:0008270,GO:0042335,GO:0006909,GO:0045944,GO:0048082,GO:0010906,GO:0006351	nucleus|RNA polymerase II regulatory region sequence-specific DNA binding|RNA polymerase II transcription factor activity, ligand-activated sequence-specific DNA binding|steroid hormone receptor activity|zinc ion binding|cuticle development|phagocytosis|positive regulation of transcription from RNA polymerase II promoter|regulation of adult chitin-containing cuticle pigmentation|regulation of glu…
XM_006558096.2	84.556	49.4182	119.694	2.42206	1.27624	0.0110509	0.117503	Up	0.911224	0.41982	0.417799	1.33054	1.85769	1.78593	3400	726842	LOC726842	optomotor-blind protein-like, transcript variant X2	GO:0005634,GO:0003677,GO:0000978,GO:0003700,GO:0001745,GO:0048066,GO:0007476,GO:0000122,GO:0035265,GO:0006355,GO:0006351,GO:0048100,GO:0007472	nucleus|DNA binding|RNA polymerase II core promoter proximal region sequence-specific DNA binding|transcription factor activity, sequence-specific DNA binding|compound eye morphogenesis|developmental pigmentation|imaginal disc-derived wing morphogenesis|negative regulation of transcription from RNA polymerase II promoter|organ growth|regulation of transcription, DNA-templated|transcription, DNA-t…	path:ame04013	MAPK signaling pathway - fly
XM_006560394.2	244.962	143.069	346.855	2.42439	1.27762	1.48e-05	0.000487642	Up	0.625903	0.463496	0.78721	1.547	1.81203	1.96478	9228	551592	LOC551592	hormone receptor-like in 38, transcript variant X1	GO:0005634,GO:0000977,GO:0004879,GO:0003707,GO:0008270,GO:0042335,GO:0006909,GO:0045944,GO:0048082,GO:0010906,GO:0006351	nucleus|RNA polymerase II regulatory region sequence-specific DNA binding|RNA polymerase II transcription factor activity, ligand-activated sequence-specific DNA binding|steroid hormone receptor activity|zinc ion binding|cuticle development|phagocytosis|positive regulation of transcription from RNA polymerase II promoter|regulation of adult chitin-containing cuticle pigmentation|regulation of glu…
XR_407843.2	93.1122	54.3658	131.859	2.4254	1.27822	0.00686625	0.0820139	Up	3.46568	4.90932	2.58679	10.1279	9.35269	11.6589	599	102656527	LOC102656527	uncharacterized LOC102656527
XM_006566829.2	270.351	157.754	382.949	2.42751	1.27947	4.52e-06	0.000169397	Up	1.06827	1.63129	2.11562	4.75059	4.39956	4.53087	3959	413438	LOC413438	dynamin-like 120 kDa protein, mitochondrial, transcript variant X7	GO:0016021,GO:0005743,GO:0005758,GO:0031966,GO:0005525,GO:0003924,GO:0008017,GO:0006915,GO:0003374,GO:0000266,GO:0008053	integral component of membrane|mitochondrial inner membrane|mitochondrial intermembrane space|mitochondrial membrane|GTP binding|GTPase activity|microtubule binding|apoptotic process|dynamin family protein polymerization involved in mitochondrial fission|mitochondrial fission|mitochondrial fusion
XM_006557256.2	68.0313	39.65	96.4126	2.43159	1.2819	0.0190007	0.176072	Up	0.380828	0.615615	1.06129	2.80665	1.55253	1.48503	2326	411365	LOC411365	beta-1,4-N-acetylgalactosaminyltransferase bre-4, transcript variant X3	GO:0016021,GO:0046872,GO:0016757,GO:0005975,GO:0006486	integral component of membrane|metal ion binding|transferase activity, transferring glycosyl groups|carbohydrate metabolic process|protein glycosylation
XM_006564597.2	83.4184	48.5894	118.247	2.4336	1.28309	0.0106226	0.114368	Up	1.24125	1.33417	0.535416	2.63215	2.99773	3.26053	1882	725134	LOC725134	nuclear RNA export factor 1-like, transcript variant X1	GO:0005737,GO:0016607,GO:0000166,GO:0003723,GO:0006406	cytoplasm|nuclear speck|nucleotide binding|RNA binding|mRNA export from nucleus	path:ame03008,path:ame03013,path:ame03015	Ribosome biogenesis in eukaryotes|RNA transport|mRNA surveillance pathway
XM_006558038.2	334.415	194.356	474.474	2.44127	1.28763	1.9e-06	7.6e-05	Up	6.97927	2.64575	7.71424	18.0578	14.1662	17.2034	1359	102656796	LOC102656796	uncharacterized LOC102656796
NM_001011562.1	108.172	62.8655	153.478	2.44137	1.28769	0.00347584	0.0481819	Up	2.50746	3.49704	2.76266	6.32504	10.2588	8.60298	863	406065	Wat	worker-enriched antennal transcript
XM_016916934.1	94.6465	54.5628	134.73	2.46927	1.30408	0.00521012	0.0661054	Up	0.736315	1.30146	2.99714	5.04314	4.38647	5.12908	1308	726424	LOC726424	metabotropic glutamate receptor, transcript variant X2	GO:0038038,GO:0016021,GO:0005887,GO:0045121,GO:0005886,GO:0015485,GO:0004930,GO:0016595,GO:0008066,GO:0001641,GO:0007216,GO:0007612,GO:0007616,GO:0008049,GO:0007528,GO:0051966,GO:0007614,GO:0072553	G-protein coupled receptor homodimeric complex|integral component of membrane|integral component of plasma membrane|membrane raft|plasma membrane|cholesterol binding|G-protein coupled receptor activity|glutamate binding|glutamate receptor activity|group II metabotropic glutamate receptor activity|G-protein coupled glutamate receptor signaling pathway|learning|long-term memory|male courtship behav…
XM_006571031.2	125.364	71.896	178.831	2.48736	1.31461	0.00122099	0.0208214	Up	0.359393	0.800951	0.596521	1.72063	1.21807	2.23975	4910	724835	LOC724835	protein eva-1, transcript variant X2	GO:0016021,GO:0005886,GO:0030246	integral component of membrane|plasma membrane|carbohydrate binding
XM_006557702.2	129.155	73.1523	185.159	2.53114	1.33979	0.000936672	0.0167858	Up	1.87188	1.19065	1.55283	3.9368	4.79144	4.92827	1918	412031	LOC412031	S-phase kinase-associated protein 2, transcript variant X3	GO:0005737,GO:0005829,GO:0005730,GO:0005654,GO:0005634,GO:0019005,GO:0042802,GO:0061630,GO:0004842,GO:0031145,GO:0008283,GO:0071460,GO:0000082,GO:0000086,GO:0033148,GO:1902916,GO:0048661,GO:0000209,GO:0042981,GO:0051726	cytoplasm|cytosol|nucleolus|nucleoplasm|nucleus|SCF ubiquitin ligase complex|identical protein binding|ubiquitin protein ligase activity|ubiquitin-protein transferase activity|anaphase-promoting complex-dependent catabolic process|cell proliferation|cellular response to cell-matrix adhesion|G1/S transition of mitotic cell cycle|G2/M transition of mitotic cell cycle|positive regulation of intracel…	path:ame04068,path:ame04120,path:ame04150	FoxO signaling pathway|Ubiquitin mediated proteolysis|mTOR signaling pathway
XM_016915073.1	123.953	69.4125	178.493	2.57148	1.3626	0.000948904	0.0169826	Up	2.34491	1.94883	2.46032	6.23286	6.18111	7.89919	1245	100576225	LOC100576225	uncharacterized LOC100576225, transcript variant X1
XM_016914507.1	346.204	193.459	498.95	2.5791	1.36687	0.0187447	0.174136	Up	27.7277	0.40955	14.1785	37.891	32.8558	56.5106	557	724494	LOC724494	methionine-R-sulfoxide reductase B1, transcript variant X4	GO:0005856,GO:0005829,GO:0005654,GO:0070191,GO:0033743,GO:0008270,GO:0007015,GO:0030041,GO:0007411,GO:0008407,GO:0007526,GO:0030091,GO:0006979	cytoskeleton|cytosol|nucleoplasm|methionine-R-sulfoxide reductase activity|peptide-methionine (R)-S-oxide reductase activity|zinc ion binding|actin filament organization|actin filament polymerization|axon guidance|chaeta morphogenesis|larval somatic muscle development|protein repair|response to oxidative stress
XM_006563927.2	161.108	90.0048	232.211	2.57998	1.36736	0.000142475	0.00341261	Up	0.333126	0.650021	1.2164	2.21661	1.93163	2.48234	4965	552519	LOC552519	clustered mitochondria protein homolog, transcript variant X3	GO:0005737,GO:0048312	cytoplasm|intracellular distribution of mitochondria
XM_016914939.1	126.882	70.6892	183.075	2.58986	1.37287	0.000715961	0.013388	Up	0.808019	0.50949	0.694914	2.42408	2.26728	1.34857	4262	412108	LOC412108	casein kinase I-like, transcript variant X2	GO:0005737,GO:0005829,GO:0030426,GO:0030529,GO:0043025,GO:0005654,GO:0005634,GO:0005524,GO:0044822,GO:0004672,GO:0004674,GO:0034613,GO:1990090,GO:0048512,GO:0032922,GO:0007623,GO:0006897,GO:0032091,GO:0030178,GO:0018105,GO:1902004,GO:0090263,GO:2000052,GO:0032436,GO:0030177,GO:0006468,GO:0008360,GO:1903827,GO:0042752,GO:0016055	cytoplasm|cytosol|growth cone|intracellular ribonucleoprotein complex|neuronal cell body|nucleoplasm|nucleus|ATP binding|poly(A) RNA binding|protein kinase activity|protein serine/threonine kinase activity|cellular protein localization|cellular response to nerve growth factor stimulus|circadian behavior|circadian regulation of gene expression|circadian rhythm|endocytosis|negative regulation of pr…	path:ame04068,path:ame04310,path:ame04341,path:ame04391,path:ame04392,path:ame04711	FoxO signaling pathway|Wnt signaling pathway|Hedgehog signaling pathway - Fly|Hippo signaling pathway -fly|Hippo signaling pathway - multiple species|Circadian rhythm - fly
XM_016911822.1	120.026	66.2789	173.774	2.62185	1.39059	0.000995397	0.0176978	Up	1.69826	0.861368	0.817207	2.72337	3.41969	4.21486	2380	413591	LOC413591	nucleolar complex protein 2 homolog, transcript variant X2	GO:0030690,GO:0030691,GO:0005730,GO:0005654,GO:0042393,GO:0070491,GO:0003714,GO:0035067,GO:0000122,GO:0022008,GO:0042273	Noc1p-Noc2p complex|Noc2p-Noc3p complex|nucleolus|nucleoplasm|histone binding|repressing transcription factor binding|transcription corepressor activity|negative regulation of histone acetylation|negative regulation of transcription from RNA polymerase II promoter|neurogenesis|ribosomal large subunit biogenesis
XM_016911673.1	106.626	58.6969	154.556	2.63312	1.39677	0.0315744	0.251848	Up	0.634197	0.724651	1.61523	1.84522	4.58497	2.70905	2381	411579	LOC411579	tRNA (cytosine(34)-C(5))-methyltransferase, transcript variant X2	GO:0005737,GO:0005730,GO:0005634,GO:0016428,GO:0000049,GO:0001510,GO:0007614,GO:0030488	cytoplasm|nucleolus|nucleus|tRNA (cytosine-5-)-methyltransferase activity|tRNA binding|RNA methylation|short-term memory|tRNA methylation
XM_394746.6	557.859	305.081	810.636	2.65712	1.40986	0.000152174	0.00360668	Up	6.38407	4.91391	4.83416	14.4726	13.0208	22.9053	2285	411273	LOC411273	uncharacterized protein DDB_G0287625-like
XM_006558301.2	181.848	98.5806	265.115	2.68932	1.42724	0.00075478	0.0139408	Up	1.296	0.607016	0.793803	2.11828	2.50708	3.87072	4428	100576428	LOC100576428	lateral signaling target protein 2 homolog, transcript variant X3
XM_016913104.1	214.501	115.705	313.298	2.70774	1.43709	0.0017168	0.0274142	Up	0.565306	0.99878	0.966107	2.51362	1.79835	3.77981	5502	408923	LOC408923	transcription initiation factor TFIID subunit 4-like, transcript variant X4	GO:0005634,GO:0005669,GO:0003677,GO:0001092,GO:0003713,GO:0003700,GO:0008134,GO:0048813,GO:0007517,GO:0022008,GO:0045944,GO:0006355,GO:0051123,GO:0006366,GO:0006367	nucleus|transcription factor TFIID complex|DNA binding|TFIIA-class transcription factor binding|transcription coactivator activity|transcription factor activity, sequence-specific DNA binding|transcription factor binding|dendrite morphogenesis|muscle organ development|neurogenesis|positive regulation of transcription from RNA polymerase II promoter|regulation of transcription, DNA-templated|RNA p…	path:ame03022	Basal transcription factors
XM_393936.5	390.641	209.943	571.338	2.7214	1.44435	0.00111002	0.0193675	Up	3.29758	2.00719	2.86866	6.31881	7.49623	12.2994	3109	410456	LOC410456	uncharacterized LOC410456, transcript variant X1
XM_003250183.3	89.3754	47.7594	130.991	2.74274	1.45562	0.0138069	0.139791	Up	1.65307	0.991623	0.963792	4.96802	1.81279	4.81983	1601	411406	LOC411406	zinc metalloproteinase nas-13-like, transcript variant X2	GO:0005576,GO:0004222,GO:0008270	extracellular region|metalloendopeptidase activity|zinc ion binding
XM_003250013.3	1075.79	572.32	1579.27	2.75942	1.46436	0.0179014	0.168593	Up	12.0599	14.7794	25.3971	45.6165	35.9206	88.2655	1325	100578829	LOC100578829	elongation of very long chain fatty acids protein 1-like	GO:0005783,GO:0005789,GO:0016021,GO:0102336,GO:0102337,GO:0102338,GO:0009922,GO:0034625,GO:0034626,GO:0019367,GO:0035338,GO:0006636,GO:0042761	endoplasmic reticulum|endoplasmic reticulum membrane|integral component of membrane|3-oxo-arachidoyl-CoA synthase activity|3-oxo-cerotoyl-CoA synthase activity|3-oxo-lignoceronyl-CoA synthase activity|fatty acid elongase activity|fatty acid elongation, monounsaturated fatty acid|fatty acid elongation, polyunsaturated fatty acid|fatty acid elongation, saturated fatty acid|long-chain fatty-acyl-CoA…
XM_003251731.3	991.903	527.307	1456.5	2.76214	1.46579	7.35e-05	0.00195783	Up	49.3318	23.9187	28.8343	139.146	82.6799	107.842	625	725725	LOC725725	peritrophin-1-like	GO:0005576,GO:0008061,GO:0006030	extracellular region|chitin binding|chitin metabolic process
XM_006568928.2	585.171	310.003	860.338	2.77525	1.47262	1.73e-09	1.28e-07	Up	8.17504	9.30622	7.02076	23.507	23.3206	33.1189	1526	552320	LOC552320	uncharacterized LOC552320, transcript variant X4
XM_016913003.1	41.9573	22.1735	61.741	2.78445	1.47739	0.0381501	0.287254	Up	0.392503	0.257306	0.392203	1.36996	0.944766	1.06977	2585	100577385	LOC100577385	facilitated trehalose transporter Tret1-like	GO:0005887,GO:0016020,GO:0005886,GO:0005355,GO:0005351,GO:0046323,GO:0035428	integral component of plasma membrane|membrane|plasma membrane|glucose transmembrane transporter activity|sugar:proton symporter activity|glucose import|hexose transmembrane transport
XM_006562814.2	61.5859	32.4146	90.7571	2.79988	1.48537	0.0115294	0.121685	Up	1.11501	1.11478	0.808163	3.10661	3.49065	3.48885	1275	551153	LOC551153	exodeoxyribonuclease, transcript variant X2	GO:0005634,GO:0008408,GO:0003677,GO:0003906,GO:0008311,GO:0046872,GO:0006284,GO:0006974	nucleus|3'-5' exonuclease activity|DNA binding|DNA-(apurinic or apyrimidinic site) lyase activity|double-stranded DNA 3'-5' exodeoxyribonuclease activity|metal ion binding|base-excision repair|cellular response to DNA damage stimulus	path:ame03410	Base excision repair
XM_003250150.3	110.202	57.7739	162.631	2.81495	1.49311	0.00066091	0.0124965	Up	2.0293	1.85773	1.72833	6.01804	4.92426	7.63454	1243	100577840	LOC100577840	origin recognition complex subunit 1-like
XM_006568558.2	87.9168	45.785	130.048	2.84042	1.5061	0.00739128	0.0869068	Up	0.202876	0.59593	1.62038	2.33263	2.03093	3.68631	2298	725683	LOC725683	uncharacterized LOC725683, transcript variant X1	GO:0060102,GO:0042302	collagen and cuticulin-based cuticle extracellular matrix|structural constituent of cuticle
XM_016914151.1	89.4457	46.5129	132.379	2.84606	1.50897	0.00196277	0.030482	Up	0.461873	0.427706	0.420476	1.29428	1.60557	1.45547	4296	102654795	LOC102654795	uncharacterized LOC102654795, transcript variant X2
XM_016913082.1	95.4032	49.164	141.642	2.88102	1.52658	0.00919425	0.102463	Up	0.570049	0.490898	2.06896	2.511	3.04789	4.97879	1908	408592	LOC408592	acyl-coenzyme A:6-aminopenicillanic-acid-acyltransferase 40 kDa form, transcript variant X2	GO:0050640,GO:0017000	isopenicillin-N N-acyltransferase activity|antibiotic biosynthetic process
XM_006563606.2	35.1458	18.0036	52.2879	2.9043	1.53819	0.0489386	0.341374	Up	0.272426	0.15902	0.625054	1.43869	1.20508	0.955233	2047	412789	LOC412789	NHL repeat-containing protein 2, transcript variant X3	GO:0005623,GO:0045454	cell|cell redox homeostasis
NM_001142637.1	107.737	54.8002	160.674	2.932	1.55188	0.0106429	0.114513	Up	2.96223	1.68056	1.97564	5.82822	5.2493	11.8547	999	552281	Grp	glycine-rich cuticle protein
XM_016916951.1	40.1603	20.2231	60.0974	2.97172	1.5713	0.0308889	0.248562	Up	1.00436	3.63204	0.169146	5.88861	7.28526	3.47823	507	412547	LOC412547	DNA-directed RNA polymerase II subunit RPB9, transcript variant X2	GO:0005665,GO:0005730,GO:0005634,GO:0003899,GO:0003676,GO:0008270,GO:0001193,GO:0007095,GO:0007067,GO:0022008,GO:0006366,GO:0006367,GO:0006283	DNA-directed RNA polymerase II, core complex|nucleolus|nucleus|DNA-directed RNA polymerase activity|nucleic acid binding|zinc ion binding|maintenance of transcriptional fidelity during DNA-templated transcription elongation from RNA polymerase II promoter|mitotic G2 DNA damage checkpoint|mitotic nuclear division|neurogenesis|transcription from RNA polymerase II promoter|transcription initiation f…	path:ame00230,path:ame00240,path:ame03020	Purine metabolism|Pyrimidine metabolism|RNA polymerase
XR_001705430.1	73.3284	36.3522	110.305	3.03433	1.60138	0.0029553	0.0421072	Up	0.960827	1.4223	0.46038	3.36505	2.99849	3.82107	1536	408417	LOC408417	CTD nuclear envelope phosphatase 1 homolog, transcript variant X3	GO:0005737,GO:0005789,GO:0016021,GO:0071595,GO:0005635,GO:0031965,GO:0004721,GO:0004722,GO:0007474,GO:0030514,GO:0006998,GO:0010867,GO:0006470	cytoplasm|endoplasmic reticulum membrane|integral component of membrane|Nem1-Spo7 phosphatase complex|nuclear envelope|nuclear membrane|phosphoprotein phosphatase activity|protein serine/threonine phosphatase activity|imaginal disc-derived wing vein specification|negative regulation of BMP signaling pathway|nuclear envelope organization|positive regulation of triglyceride biosynthetic process|pro…
XM_016914359.1	231.659	114.74	348.578	3.03798	1.60311	7.76e-06	0.00027521	Up	0.630238	0.944242	0.396359	2.67327	2.5682	1.74485	7026	408298	LOC408298	maternal protein pumilio, transcript variant X4	GO:0005737,GO:0097482,GO:0031594,GO:0005635,GO:0061176,GO:0061177,GO:0003730,GO:0003723,GO:0000900,GO:0008595,GO:0048149,GO:0001709,GO:0016477,GO:0007268,GO:0048813,GO:0007281,GO:0042078,GO:0008258,GO:0007616,GO:0007067,GO:0050804,GO:0045786,GO:0042059,GO:0045892,GO:0017148,GO:0000288,GO:0048477,GO:0007280,GO:0060213,GO:0045727,GO:0016441,GO:0008582	cytoplasm|muscle cell postsynaptic density|neuromuscular junction|nuclear envelope|type Ib terminal bouton|type Is terminal bouton|mRNA 3'-UTR binding|RNA binding|translation repressor activity, nucleic acid binding|anterior/posterior axis specification, embryo|behavioral response to ethanol|cell fate determination|cell migration|chemical synaptic transmission|dendrite morphogenesis|germ cell dev…
XM_006562560.2	309.643	151.842	467.444	3.07848	1.62222	0.00166249	0.0267835	Up	2.64027	1.63301	3.69138	5.46089	10.7057	12.5362	2309	408936	LOC408936	RNA-binding protein squid, transcript variant X2	GO:0071013,GO:0000785,GO:0005737,GO:0005634,GO:0035062,GO:0005703,GO:0071011,GO:0003730,GO:0003729,GO:0000166,GO:0008069,GO:0009953,GO:0007293,GO:0008298,GO:0006406,GO:0000398,GO:0033119,GO:0017148,GO:0000184,GO:0007314,GO:0030720,GO:0016325,GO:0048477,GO:0007297,GO:0019094,GO:0045451,GO:0000381,GO:0006405	catalytic step 2 spliceosome|chromatin|cytoplasm|nucleus|omega speckle|polytene chromosome puff|precatalytic spliceosome|mRNA 3'-UTR binding|mRNA binding|nucleotide binding|dorsal/ventral axis specification, ovarian follicular epithelium|dorsal/ventral pattern formation|germarium-derived egg chamber formation|intracellular mRNA localization|mRNA export from nucleus|mRNA splicing, via spliceosome|…	path:ame04320	Dorso-ventral axis formation
XM_006571813.2	84.451	41.2628	127.639	3.09332	1.62916	0.0305055	0.246639	Up	2.72709	3.00556	2.63134	7.71194	5.74821	17.0198	597	100576748	LOC100576748	uncharacterized LOC100576748, transcript variant X1
XR_001702866.1	35.4058	17.2651	53.5464	3.10142	1.63293	0.0377461	0.285227	Up	0.172449	0.175505	0.12751	0.52464	0.580336	0.610394	4431	107964406	LOC107964406	uncharacterized LOC107964406, transcript variant X2	GO:0005794,GO:0005654,GO:0033549,GO:0017017,GO:0016791,GO:0004725,GO:0016311,GO:0000188,GO:0046329,GO:0043508,GO:0048715,GO:0044387,GO:0060266,GO:0032873,GO:0048709,GO:0006470,GO:0002819,GO:0090335,GO:0045088,GO:0032496	Golgi apparatus|nucleoplasm|MAP kinase phosphatase activity|MAP kinase tyrosine/serine/threonine phosphatase activity|phosphatase activity|protein tyrosine phosphatase activity|dephosphorylation|inactivation of MAPK activity|negative regulation of JNK cascade|negative regulation of JUN kinase activity|negative regulation of oligodendrocyte differentiation|negative regulation of protein kinase act…
XR_001704857.1	80.7204	38.7795	122.661	3.16304	1.66131	0.0494693	0.343485	Up	0.414773	0.498739	0.23154	2.26285	1.43836	0.515025	4074	410256	LOC410256	protein lap1, transcript variant X3	GO:0009925,GO:0005604,GO:0016323,GO:0030054,GO:0005737,GO:0030056,GO:0031965,GO:0005654,GO:0005634,GO:0005886,GO:0005176,GO:0005178,GO:0005102,GO:0005200,GO:0045175,GO:0007155,GO:0007049,GO:0016049,GO:0071356,GO:0007173,GO:0038128,GO:0045197,GO:0007229,GO:0045104,GO:0071638,GO:0032088,GO:0070433,GO:0006605,GO:0032496,GO:0032495,GO:0007165	basal plasma membrane|basement membrane|basolateral plasma membrane|cell junction|cytoplasm|hemidesmosome|nuclear membrane|nucleoplasm|nucleus|plasma membrane|ErbB-2 class receptor binding|integrin binding|receptor binding|structural constituent of cytoskeleton|basal protein localization|cell adhesion|cell cycle|cell growth|cellular response to tumor necrosis factor|epidermal growth factor recept…
XR_001705175.1	53.7454	25.6612	81.8297	3.18886	1.67304	0.00773524	0.0898317	Up	0.000540985	1.31469	1.20078	2.88692	4.09804	2.47489	1217	107965329	LOC107965329	uncharacterized LOC107965329, transcript variant X3
XM_016914906.1	82.7309	39.4298	126.032	3.19636	1.67643	0.00693323	0.0826319	Up	0.370285	0.0323588	0.778056	1.90539	0.864141	1.61973	4073	100576392	LOC100576392	transcriptional regulator Myc-B, transcript variant X2			path:ame04310,path:ame04350,path:ame04391	Wnt signaling pathway|TGF-beta signaling pathway|Hippo signaling pathway -fly
XM_016914607.1	1230.2	578.044	1882.35	3.25641	1.70328	4.09e-05	0.00118505	Up	10.7694	7.92769	10.1603	28.4599	31.0088	50.9809	2421	552041	LOC552041	flocculation protein FLO11-like
XM_001120972.4	94.51	44.3794	144.641	3.25918	1.70451	0.000371228	0.00770711	Up	0.931114	0.692236	1.01744	2.48957	2.9152	4.66512	2043	725082	LOC725082	uncharacterized LOC725082, transcript variant X1
XM_006571005.2	45.9423	21.4966	70.388	3.27438	1.71122	0.0125435	0.12991	Up	0.270121	0.176637	0.399718	1.21548	1.38135	0.613987	3081	409970	LOC409970	thrombospondin type-1 domain-containing protein 4-like, transcript variant X1	GO:0070062,GO:0031012,GO:0001527,GO:0005578,GO:0004222,GO:0048251	extracellular exosome|extracellular matrix|microfibril|proteinaceous extracellular matrix|metalloendopeptidase activity|elastic fiber assembly
XM_016915702.1	1073.45	497.388	1649.52	3.31636	1.7296	0.00283801	0.0408005	Up	6.27705	6.05296	6.2018	18.6797	16.8627	36.9006	3242	724946	LOC724946	cytochrome P450 6a2	GO:0005789,GO:0031090,GO:0020037,GO:0005506,GO:0004497,GO:0016491,GO:0016705,GO:0046701,GO:0046680	endoplasmic reticulum membrane|organelle membrane|heme binding|iron ion binding|monooxygenase activity|oxidoreductase activity|oxidoreductase activity, acting on paired donors, with incorporation or reduction of molecular oxygen|insecticide catabolic process|response to DDT
XM_006563886.2	137.59	63.3598	211.821	3.34315	1.74121	1.25e-05	0.000419177	Up	2.22489	1.47773	1.95e-06	4.32619	4.87226	5.30807	2065	551745	LOC551745	integrator complex subunit 10, transcript variant X2	GO:0032039,GO:0005654,GO:0016180,GO:0042795	integrator complex|nucleoplasm|snRNA processing|snRNA transcription from RNA polymerase II promoter
XM_393452.6	347.491	158.931	536.051	3.37285	1.75397	0.00124297	0.0211296	Up	4.78236	2.40584	2.66754	10.5774	9.31404	19.1851	1951	409962	LOC409962	glycine-rich cell wall structural protein 2
XM_006560262.2	383.856	175.064	592.648	3.38532	1.75929	3.21e-06	0.000124703	Up	12.5975	7.92071	9.41204	30.5431	35.5056	52.9446	707	102655185	LOC102655185	uncharacterized LOC102655185
XM_006558582.2	69.5792	30.977	108.181	3.49232	1.80418	0.0263259	0.223406	Up	1.47198	0.987454	1.51533	2.73397	4.58045	9.22698	932	724372	LOC724372	nucleolar protein 12, transcript variant X2
XM_001120613.4	459.78	200.692	718.867	3.58195	1.84074	7.66e-06	0.000272506	Up	9.59183	7.73313	8.25763	28.0033	30.4631	49.3794	947	724721	LOC724721	farnesol dehydrogenase-like	GO:0047886,GO:0006718	farnesol dehydrogenase activity|juvenile hormone biosynthetic process
XR_001704396.1	45.9966	20.0533	71.9399	3.58744	1.84295	0.00735181	0.0865929	Up	0.68695	0.598568	0.340824	3.00172	2.52729	1.30808	1483	100577407	LOC100577407	uncharacterized LOC100577407, transcript variant X1	GO:0005929	cilium
XM_006559615.2	60.5553	26.2911	94.8195	3.60653	1.85061	0.00203502	0.0313153	Up	0.178439	0.833098	0.616156	1.39243	2.78966	2.72581	1940	414009	LOC414009	microprocessor complex subunit DGCR8, transcript variant X4	GO:0005737,GO:0070877,GO:0015630,GO:0005730,GO:0005654,GO:0003725,GO:0020037,GO:0046872,GO:0070878,GO:0004525,GO:0031053,GO:0072091	cytoplasm|microprocessor complex|microtubule cytoskeleton|nucleolus|nucleoplasm|double-stranded RNA binding|heme binding|metal ion binding|primary miRNA binding|ribonuclease III activity|primary miRNA processing|regulation of stem cell proliferation
XM_006559101.2	559.877	239.165	880.589	3.68193	1.88046	0.00018316	0.00424099	Up	0.609799	0.189519	1.55823	3.12029	2.51419	4.49844	12344	408716	LOC408716	histone-lysine N-methyltransferase trithorax, transcript variant X3	GO:0035097,GO:0042800,GO:0043565,GO:0003700,GO:0008270,GO:0007275,GO:0006351	histone methyltransferase complex|histone methyltransferase activity (H3-K4 specific)|sequence-specific DNA binding|transcription factor activity, sequence-specific DNA binding|zinc ion binding|multicellular organism development|transcription, DNA-templated	path:ame00310	Lysine degradation
XM_006568625.2	336.896	143.874	529.918	3.6832	1.88096	0.00021007	0.00478642	Up	5.11619	3.69437	1.27663	10.9765	12.2137	20.5886	1720	408592	LOC408592	acyl-coenzyme A:6-aminopenicillanic-acid-acyltransferase 40 kDa form, transcript variant X1	GO:0050640,GO:0017000	isopenicillin-N N-acyltransferase activity|antibiotic biosynthetic process
XM_006561026.2	38.2019	16.128	60.2759	3.73735	1.90202	0.0129158	0.132751	Up	0.263489	0.0481352	0.24157	0.771093	0.663958	0.986932	3527	411570	LOC411570	TPPP family protein CG45057, transcript variant X2	GO:0048812	neuron projection morphogenesis
XR_001702739.1	26.4155	11.0411	41.79	3.78497	1.92028	0.0365639	0.278873	Up	1.89e-12	0.436988	0.595453	1.52531	1.02012	2.03328	1300	102654066	LOC102654066	uncharacterized LOC102654066, transcript variant X3
XM_006561249.2	77.114	31.7846	122.443	3.85229	1.94571	0.000264271	0.00577859	Up	0.199063	0.312096	0.14208	0.781614	1.376	0.804076	5828	413328	LOC413328	phospholipid-transporting ATPase ID, transcript variant X8	GO:0005789,GO:0005794,GO:0016021,GO:0005886,GO:0005524,GO:0000287,GO:0004012,GO:0007030,GO:0034220	endoplasmic reticulum membrane|Golgi apparatus|integral component of membrane|plasma membrane|ATP binding|magnesium ion binding|phospholipid-translocating ATPase activity|Golgi organization|ion transmembrane transport
XM_016913198.1	178.73	72.74	284.72	3.91421	1.96872	0.0171361	0.163602	Up	2.33832	1.53829	1.44015	6.1555	4.6259	13.9031	1645	409277	LOC409277	acidic phospholipase A2 PA4, transcript variant X4	GO:0005576,GO:0046872,GO:0004623,GO:0050482,GO:0016042,GO:0006644	extracellular region|metal ion binding|phospholipase A2 activity|arachidonic acid secretion|lipid catabolic process|phospholipid metabolic process	path:ame00564,path:ame00565,path:ame00590,path:ame00592	Glycerophospholipid metabolism|Ether lipid metabolism|Arachidonic acid metabolism|alpha-Linolenic acid metabolism
NM_001270819.1	400.163	158.789	641.536	4.04018	2.01442	0.00607362	0.0746849	Up	4.42022	3.43729	4.02493	13.9597	12.016	30.6522	1615	409345	CPR3	cuticular protein 3	GO:0042302	structural constituent of cuticle
XM_006563588.2	81.4253	32.0224	130.828	4.08552	2.03052	0.000103206	0.00259344	Up	0.518263	0.543125	0.162425	1.35533	2.35793	2.18636	3132	726510	LOC726510	M-phase inducer phosphatase 1-like, transcript variant X4	GO:0005694,GO:0005634,GO:0004725,GO:0008138,GO:0051301,GO:0008283,GO:0007099,GO:0000086,GO:0007369,GO:0007030,GO:0007488,GO:0046331,GO:0007498,GO:0000278,GO:0007067,GO:0045792,GO:0045930,GO:0007424,GO:0007422,GO:0008284,GO:0045931,GO:0045977,GO:0006470,GO:0060305,GO:0007346	chromosome|nucleus|protein tyrosine phosphatase activity|protein tyrosine/serine/threonine phosphatase activity|cell division|cell proliferation|centriole replication|G2/M transition of mitotic cell cycle|gastrulation|Golgi organization|histoblast morphogenesis|lateral inhibition|mesoderm development|mitotic cell cycle|mitotic nuclear division|negative regulation of cell size|negative regulation …
NM_001270822.1	222.876	87.4261	358.326	4.09862	2.03514	9.22e-06	0.000320561	Up	1.94182	1.92179	1.87193	7.77057	6.96734	12.9355	1840	100577189	CPR6	cuticular protein 6	GO:0042302	structural constituent of cuticle
XM_006559628.2	35.6101	13.5276	57.6926	4.26481	2.09248	0.00835342	0.0953588	Up	0.0226888	0.308448	0.194276	0.723336	0.957709	1.00486	3032	413185	LOC413185	spondin-1-like, transcript variant X8	GO:0005578,GO:0046872,GO:0007155	proteinaceous extracellular matrix|metal ion binding|cell adhesion
XM_006565187.2	24.4832	9.28163	39.6849	4.27564	2.09614	0.0295613	0.241787	Up	0.00488856	0.173466	0.000107193	0.290114	0.231073	0.39513	6154	552265	LOC552265	rho GTPase-activating protein 32, transcript variant X7	GO:0005622,GO:0005096,GO:0031290,GO:0007264	intracellular|GTPase activator activity|retinal ganglion cell axon guidance|small GTPase mediated signal transduction
XM_006558930.2	74.8231	28.2827	121.364	4.29109	2.10134	0.00010555	0.00263768	Up	0.33197	0.555563	0.412353	2.63671	2.0537	1.87409	2612	724153	Y-h	yellow-h, transcript variant X2	GO:0005576,GO:0060179,GO:0042438,GO:0007275	extracellular region|male mating behavior|melanin biosynthetic process|multicellular organism development
XM_016912489.1	318.78	117.913	519.647	4.40702	2.1398	0.000677015	0.0127299	Up	0.0197659	6.57037	0.336297	14.8397	8.69988	12.8936	2019	411184	TpnT	troponin T, skeletal muscle, transcript variant X1	GO:0005861,GO:0006937	troponin complex|regulation of muscle contraction
XM_006568977.2	73.0839	27.0316	119.136	4.4073	2.13989	0.00199832	0.0309437	Up	0.148912	0.856567	5.56e-08	1.21894	1.56486	2.52406	3194	102653961	LOC102653961	acidic repeat-containing protein-like, transcript variant X4	GO:0005634,GO:0080111	nucleus|DNA demethylation
XM_006559782.2	89.8537	32.5452	147.162	4.52178	2.17689	0.00122586	0.0208767	Up	1.27496	0.249233	0.834627	2.11841	5.53907	4.6956	1683	724891	LOC724891	DNA polymerase epsilon subunit 2, transcript variant X2	GO:0008622,GO:0043231,GO:0005654,GO:0003677,GO:0003887,GO:0006281,GO:0006260,GO:0006270,GO:0006261,GO:0042276,GO:0000082,GO:0000722	epsilon DNA polymerase complex|intracellular membrane-bounded organelle|nucleoplasm|DNA binding|DNA-directed DNA polymerase activity|DNA repair|DNA replication|DNA replication initiation|DNA-dependent DNA replication|error-prone translesion synthesis|G1/S transition of mitotic cell cycle|telomere maintenance via recombination	path:ame00230,path:ame00240,path:ame03030,path:ame03410,path:ame03420	Purine metabolism|Pyrimidine metabolism|DNA replication|Base excision repair|Nucleotide excision repair
XM_016917227.1	56.7545	20.499	93.01	4.5373	2.18183	0.000545676	0.0106672	Up	0.495797	1.0507	1.74e-05	1.61828	3.45307	3.2291	1584	551527	LOC551527	acyl-CoA Delta(11) desaturase-like, transcript variant X4	GO:0016021,GO:0017105,GO:0046872,GO:0006633,GO:0006631,GO:0055114,GO:0042811	integral component of membrane|acyl-CoA delta11-desaturase activity|metal ion binding|fatty acid biosynthetic process|fatty acid metabolic process|oxidation-reduction process|pheromone biosynthetic process	path:ame01040,path:ame01212	Biosynthesis of unsaturated fatty acids|Fatty acid metabolism
XM_016916901.1	20.7553	7.00163	34.509	4.92871	2.30121	0.0315935	0.251875	Up	0.0634917	0.0421192	2.57e-06	0.262427	0.137954	0.21979	7869	406077	Antp	homeotic protein antennapedia, transcript variant X9	GO:0005737,GO:0005634,GO:0003677,GO:0043565,GO:0003705,GO:0009948,GO:0007507,GO:0048542,GO:0007494,GO:0042694,GO:0014019,GO:0045944,GO:0007383,GO:0007384,GO:0007419	cytoplasm|nucleus|DNA binding|sequence-specific DNA binding|transcription factor activity, RNA polymerase II distal enhancer sequence-specific binding|anterior/posterior axis specification|heart development|lymph gland development|midgut development|muscle cell fate specification|neuroblast development|positive regulation of transcription from RNA polymerase II promoter|specification of segmental…
XM_624695.5	41.0771	13.771	68.3831	4.96572	2.312	0.00202544	0.0312153	Up	0.190627	0.277662	0.174213	0.861979	1.14319	1.7429	2597	552320	LOC552320	uncharacterized LOC552320, transcript variant X3
XR_001702139.1	23.5201	7.81833	39.2218	5.01665	2.32673	0.0199808	0.182657	Up	0.0333646	0.237483	0.581019	1.30782	1.31801	2.41351	1107	100578839	LOC100578839	uncharacterized LOC100578839, transcript variant X35	GO:0070062,GO:0005887,GO:0005622,GO:0043234,GO:0005524,GO:0042802,GO:0004704,GO:0004713,GO:0004714,GO:0000187,GO:0008283,GO:0048666,GO:0016310,GO:0051092,GO:0046777,GO:0042981,GO:0007165,GO:0007169	extracellular exosome|integral component of plasma membrane|intracellular|protein complex|ATP binding|identical protein binding|NF-kappaB-inducing kinase activity|protein tyrosine kinase activity|transmembrane receptor protein tyrosine kinase activity|activation of MAPK activity|cell proliferation|neuron development|phosphorylation|positive regulation of NF-kappaB transcription factor activity|pr…
XM_006570319.2	250.393	82.6907	418.096	5.05614	2.33804	1.19e-06	5.01e-05	Up	3.87763	0.286366	0.000508545	7.58618	7.63009	9.23861	2421	100578709	LOC100578709	uncharacterized LOC100578709, transcript variant X8
XM_006570853.2	35.0417	11.2945	58.789	5.2051	2.37993	0.00355124	0.0489767	Up	0.16235	0.247046	0.0519218	0.649063	0.962448	1.23916	2925	408586	LOC408586	probable nuclear hormone receptor HR3, transcript variant X11	GO:0005634,GO:0000977,GO:0004879,GO:0003707,GO:0004887,GO:0008270,GO:0007552,GO:0016319,GO:0000122,GO:0045944,GO:0040034,GO:0006351	nucleus|RNA polymerase II regulatory region sequence-specific DNA binding|RNA polymerase II transcription factor activity, ligand-activated sequence-specific DNA binding|steroid hormone receptor activity|thyroid hormone receptor activity|zinc ion binding|metamorphosis|mushroom body development|negative regulation of transcription from RNA polymerase II promoter|positive regulation of transcriptio…
XM_006563492.2	47.1258	15.1137	79.1378	5.23615	2.38851	0.000617038	0.011782	Up	0.286279	0.000591894	0.502545	1.99719	1.21548	1.62573	2321	100577394	LOC100577394	uncharacterized LOC100577394, transcript variant X2	GO:0005634,GO:0003677,GO:0046872,GO:0006355,GO:0006351	nucleus|DNA binding|metal ion binding|regulation of transcription, DNA-templated|transcription, DNA-templated
XM_006557701.2	32.374	10.1025	54.6455	5.40909	2.43539	0.035564	0.2734	Up	0.425377	0.0169908	0.180996	1.92176	1.72186	0.240235	1975	412031	LOC412031	S-phase kinase-associated protein 2, transcript variant X1	GO:0005737,GO:0005829,GO:0005730,GO:0005654,GO:0005634,GO:0019005,GO:0042802,GO:0061630,GO:0004842,GO:0031145,GO:0008283,GO:0071460,GO:0000082,GO:0000086,GO:0033148,GO:1902916,GO:0048661,GO:0000209,GO:0042981,GO:0051726	cytoplasm|cytosol|nucleolus|nucleoplasm|nucleus|SCF ubiquitin ligase complex|identical protein binding|ubiquitin protein ligase activity|ubiquitin-protein transferase activity|anaphase-promoting complex-dependent catabolic process|cell proliferation|cellular response to cell-matrix adhesion|G1/S transition of mitotic cell cycle|G2/M transition of mitotic cell cycle|positive regulation of intracel…	path:ame04068,path:ame04120,path:ame04150	FoxO signaling pathway|Ubiquitin mediated proteolysis|mTOR signaling pathway
XM_006568912.2	23.4812	7.28308	39.6792	5.44814	2.44576	0.0162477	0.156944	Up	0.104118	0.00926384	0.00557331	0.241172	0.292566	0.242642	7252	410819	LOC410819	uncharacterized LOC410819, transcript variant X3	GO:0005615,GO:0016021,GO:0031214	extracellular space|integral component of membrane|biomineral tissue development
XR_001706156.1	18.9531	5.86777	32.0383	5.46005	2.44891	0.0394939	0.293783	Up	2.83982	0	1.61e-05	10.37	5.68983	2.16502	245	102655020	LOC102655020	uncharacterized LOC102655020, transcript variant X2
XM_016911686.1	103.773	31.3456	176.201	5.62124	2.49089	0.000350934	0.00734789	Up	0.463385	0.395718	0.409799	2.54633	4.08024	1.68753	2980	408775	LOC408775	heterogeneous nuclear ribonucleoprotein R, transcript variant X15	GO:0071013,GO:0070937,GO:0005737,GO:0005783,GO:0097452,GO:0071204,GO:0030529,GO:0016020,GO:0005654,GO:0000166,GO:0008143,GO:0044822,GO:0071346,GO:0070934,GO:0006397,GO:0017148,GO:0001649,GO:0008380	catalytic step 2 spliceosome|CRD-mediated mRNA stability complex|cytoplasm|endoplasmic reticulum|GAIT complex|histone pre-mRNA 3'end processing complex|intracellular ribonucleoprotein complex|membrane|nucleoplasm|nucleotide binding|poly(A) binding|poly(A) RNA binding|cellular response to interferon-gamma|CRD-mediated mRNA stabilization|mRNA processing|negative regulation of translation|osteoblast…
XM_016911319.1	87.7495	26.0695	149.43	5.73197	2.51903	1.82e-06	7.32e-05	Up	0.411311	0.0345046	0.0885619	0.802435	1.37098	1.37755	5955	551597	LOC551597	cysteine-rich venom protein-like, transcript variant X3	GO:0005576,GO:0030133	extracellular region|transport vesicle
XM_006571829.2	286.562	83.5746	489.55	5.85764	2.55032	2.99e-11	3e-09	Up	2.01139	1.70374	2.72677	14.2344	11.0939	19.042	1566	551527	LOC551527	acyl-CoA Delta(11) desaturase-like, transcript variant X3	GO:0016021,GO:0017105,GO:0046872,GO:0006633,GO:0006631,GO:0055114,GO:0042811	integral component of membrane|acyl-CoA delta11-desaturase activity|metal ion binding|fatty acid biosynthetic process|fatty acid metabolic process|oxidation-reduction process|pheromone biosynthetic process	path:ame01040,path:ame01212	Biosynthesis of unsaturated fatty acids|Fatty acid metabolism
XM_006561619.2	35.2149	10.1182	60.3116	5.96073	2.57549	0.00183651	0.0289675	Up	1.07881	0.46499	0.0587722	2.57175	4.81056	3.85297	760	411924	LOC411924	probable 28S ribosomal protein S25, mitochondrial, transcript variant X2	GO:0005763,GO:0005739,GO:0003735,GO:0032543,GO:0006412	mitochondrial small ribosomal subunit|mitochondrion|structural constituent of ribosome|mitochondrial translation|translation
XM_003250241.3	26.7903	7.14694	46.4337	6.49701	2.69978	0.00437421	0.0576859	Up	0.00316132	0.274564	0.0118216	0.720369	0.419899	1.06799	2978	726510	LOC726510	M-phase inducer phosphatase 1-like, transcript variant X3	GO:0005694,GO:0005634,GO:0004725,GO:0008138,GO:0051301,GO:0008283,GO:0007099,GO:0000086,GO:0007369,GO:0007030,GO:0007488,GO:0046331,GO:0007498,GO:0000278,GO:0007067,GO:0045792,GO:0045930,GO:0007424,GO:0007422,GO:0008284,GO:0045931,GO:0045977,GO:0006470,GO:0060305,GO:0007346	chromosome|nucleus|protein tyrosine phosphatase activity|protein tyrosine/serine/threonine phosphatase activity|cell division|cell proliferation|centriole replication|G2/M transition of mitotic cell cycle|gastrulation|Golgi organization|histoblast morphogenesis|lateral inhibition|mesoderm development|mitotic cell cycle|mitotic nuclear division|negative regulation of cell size|negative regulation …
XM_006565416.2	52.8312	13.8571	91.8054	6.62515	2.72795	0.00112708	0.0195895	Up	0.101719	0.512978	0.222434	1.30807	1.77055	3.55895	1971	411176	LOC411176	neurotrimin-like, transcript variant X3	GO:0031225,GO:0005886	anchored component of membrane|plasma membrane
XM_006569572.2	46.1949	11.7358	80.6539	6.87244	2.78082	0.000102835	0.00258893	Up	0.166674	1.18581	1.30241	8.75441	3.93941	8.15987	548	725882	LOC725882	uncharacterized LOC725882, transcript variant X1
XM_006566938.2	112.116	27.6829	196.549	7.10002	2.82782	0.00163895	0.0264831	Up	0.292995	1.10342	0.2551	2.21237	4.36267	7.47521	1992	412788	LOC412788	scavenger receptor class B member 1, transcript variant X4	GO:0005901,GO:0009986,GO:0030666,GO:0070062,GO:0005887,GO:0043231,GO:0005765,GO:0031528,GO:0005886,GO:0005545,GO:0034186,GO:0034185,GO:0008035,GO:0070506,GO:0001530,GO:0001875,GO:0030169,GO:0001786,GO:0005215,GO:0001618,GO:0044406,GO:0006702,GO:0043534,GO:0006707,GO:0033344,GO:0042632,GO:0070508,GO:0032497,GO:0001935,GO:0034384,GO:0034375,GO:0050892,GO:0015920,GO:0042157,GO:0034383,GO:0015914,GO:…	caveola|cell surface|endocytic vesicle membrane|extracellular exosome|integral component of plasma membrane|intracellular membrane-bounded organelle|lysosomal membrane|microvillus membrane|plasma membrane|1-phosphatidylinositol binding|apolipoprotein A-I binding|apolipoprotein binding|high-density lipoprotein particle binding|high-density lipoprotein particle receptor activity|lipopolysaccharide …
XM_016916667.1	77.524	18.8293	136.219	7.2344	2.85487	2.47e-07	1.2e-05	Up	2.49e-05	0.0585437	2.22289	7.20883	6.78234	4.97104	1013	724207	LOC724207	phospholipid scramblase 2-like, transcript variant X4	GO:0016021,GO:0005886,GO:0046872,GO:0017128	integral component of membrane|plasma membrane|metal ion binding|phospholipid scramblase activity
XM_006568608.2	67.9946	16.0843	119.905	7.45478	2.89817	0.00221309	0.0332811	Up	0.262415	0.148153	0.00524429	0.499046	1.27296	1.92334	4624	410061	LOC410061	type I inositol 3,4-bisphosphate 4-phosphatase, transcript variant X3	GO:0016316,GO:0034597	phosphatidylinositol-3,4-bisphosphate 4-phosphatase activity|phosphatidylinositol-4,5-bisphosphate 4-phosphatase activity	path:ame00562,path:ame04070	Inositol phosphate metabolism|Phosphatidylinositol signaling system
XM_006564938.2	36.6663	8.43488	64.8976	7.69396	2.94373	0.0109817	0.116951	Up	0.0927607	1.19e-05	0.162982	1.36082	0.549357	0.388988	3970	724731	LOC724731	kinesin 6B, transcript variant X2	GO:0097149,GO:0005813,GO:0005737,GO:0005925,GO:0045171,GO:0005871,GO:0005874,GO:0030496,GO:0072686,GO:0005654,GO:0005634,GO:0005819,GO:0005524,GO:0016887,GO:0008017,GO:0003777,GO:0000915,GO:0007018,GO:0000281,GO:0051256,GO:0072383,GO:0032467	centralspindlin complex|centrosome|cytoplasm|focal adhesion|intercellular bridge|kinesin complex|microtubule|midbody|mitotic spindle|nucleoplasm|nucleus|spindle|ATP binding|ATPase activity|microtubule binding|microtubule motor activity|actomyosin contractile ring assembly|microtubule-based movement|mitotic cytokinesis|mitotic spindle midzone assembly|plus-end-directed vesicle transport along micr…
XR_409682.2	49.8217	11.1705	88.473	7.92027	2.98555	7e-05	0.00188225	Up	0.225507	0.0173759	0.110467	1.31184	0.547475	1.50754	3737	408529	Adar	adenosine deaminase acting on RNA, transcript variant X8	GO:0005622,GO:0003726,GO:0003725,GO:0046872,GO:0006382,GO:0030534,GO:0008344,GO:0045475,GO:0007626,GO:0008049,GO:0016556,GO:0006397,GO:0042752,GO:0060964,GO:0010906,GO:0042391,GO:0009408,GO:0001666,GO:0006979,GO:0009451	intracellular|double-stranded RNA adenosine deaminase activity|double-stranded RNA binding|metal ion binding|adenosine to inosine editing|adult behavior|adult locomotory behavior|locomotor rhythm|locomotory behavior|male courtship behavior|mRNA modification|mRNA processing|regulation of circadian rhythm|regulation of gene silencing by miRNA|regulation of glucose metabolic process|regulation of me…
XM_006557782.2	35.4561	7.78144	63.1308	8.11299	3.02023	0.000302414	0.00648193	Up	0.141132	0.0951333	0.539693	2.63704	2.36156	2.24191	1231	551938	LOC551938	elongation of very long chain fatty acids protein AAEL008004, transcript variant X3	GO:0030176,GO:0102336,GO:0102337,GO:0102338,GO:0006633	integral component of endoplasmic reticulum membrane|3-oxo-arachidoyl-CoA synthase activity|3-oxo-cerotoyl-CoA synthase activity|3-oxo-lignoceronyl-CoA synthase activity|fatty acid biosynthetic process
XM_394880.5	24.0136	5.23446	42.7928	8.1752	3.03125	0.0032897	0.0460331	Up	0.256163	0.0740873	0.0530498	1.53198	0.525676	1.65118	1645	411406	LOC411406	zinc metalloproteinase nas-13-like, transcript variant X1	GO:0005576,GO:0004222,GO:0008270	extracellular region|metalloendopeptidase activity|zinc ion binding
XM_006562706.2	14.7575	3.20483	26.3102	8.20954	3.0373	0.0270006	0.227358	Up	0.0177659	0.109693	0.000593081	0.0572696	0.642153	0.545836	3007	408811	LOC408811	transmembrane and coiled-coil domains protein 2, transcript variant X5	GO:0005789,GO:0016021	endoplasmic reticulum membrane|integral component of membrane
XM_001122105.4	32.9266	6.3404	59.5128	9.38628	3.23055	0.000868961	0.0157704	Up	0.143152	0.0687738	0.204745	0.556761	1.67211	2.21906	1892	726362	LOC726362	4-coumarate--CoA ligase 1, transcript variant X1	GO:0005777,GO:0005524,GO:0046872,GO:0047077,GO:0008218	peroxisome|ATP binding|metal ion binding|Photinus-luciferin 4-monooxygenase (ATP-hydrolyzing) activity|bioluminescence
XM_006571582.2	33.1881	5.57516	60.801	10.9057	3.44701	0.000109552	0.00271268	Up	0.170046	0.0122423	0.0606978	1.59624	0.865988	0.830249	2606	551889	LOC551889	uncharacterized protein CG10915, transcript variant X3
XM_394028.6	63.8589	10.3328	117.385	11.3604	3.50594	0.0315283	0.251652	Up	0.00115259	0.141997	0.149725	0.303212	2.51124	1.00443	4314	410549	LOC410549	zinc finger with UFM1-specific peptidase domain protein-like, transcript variant X1	GO:0046872	metal ion binding
XM_016912647.1	20.2257	3.11876	37.3327	11.9704	3.5814	0.00222545	0.033419	Up	0.0365068	0.00588415	0.00144459	0.292669	0.214757	0.0787171	8993	725800	LOC725800	fibrillin-2, transcript variant X4	GO:0031012,GO:0005576,GO:0001527,GO:0005509,GO:0030023,GO:0005201,GO:0060346,GO:0043010,GO:0048048,GO:0030326,GO:0022617,GO:0030198,GO:0030501,GO:0045669,GO:0090287,GO:0035583	extracellular matrix|extracellular region|microfibril|calcium ion binding|extracellular matrix constituent conferring elasticity|extracellular matrix structural constituent|bone trabecula formation|camera-type eye development|embryonic eye morphogenesis|embryonic limb morphogenesis|extracellular matrix disassembly|extracellular matrix organization|positive regulation of bone mineralization|positi…
XM_016914066.1	38.2381	5.62434	70.8518	12.5974	3.65505	0.00393435	0.0528884	Up	0.0549628	0.0354522	0.0279215	0.438244	0.279649	1.11082	5539	411336	LOC411336	uncharacterized LOC411336, transcript variant X8
XR_001705637.1	29.741	3.88286	55.5991	14.3191	3.83987	0.0120713	0.126128	Up	0.0465252	0.098449	0.0050922	1.43074	0.125215	0.891441	3223	408529	Adar	adenosine deaminase acting on RNA, transcript variant X7	GO:0005622,GO:0003726,GO:0003725,GO:0046872,GO:0006382,GO:0030534,GO:0008344,GO:0045475,GO:0007626,GO:0008049,GO:0016556,GO:0006397,GO:0042752,GO:0060964,GO:0010906,GO:0042391,GO:0009408,GO:0001666,GO:0006979,GO:0009451	intracellular|double-stranded RNA adenosine deaminase activity|double-stranded RNA binding|metal ion binding|adenosine to inosine editing|adult behavior|adult locomotory behavior|locomotor rhythm|locomotory behavior|male courtship behavior|mRNA modification|mRNA processing|regulation of circadian rhythm|regulation of gene silencing by miRNA|regulation of glucose metabolic process|regulation of me…
XM_016912990.1	16.4736	2.08327	30.864	14.8152	3.889	0.0184965	0.172401	Up	0.267766	0.0509182	0	0.708473	1.13185	3.67027	792	107964702	LOC107964702	uncharacterized LOC107964702, transcript variant X2
XM_016915894.1	54.4073	6.39409	102.42	16.018	4.00162	2.12e-08	1.28e-06	Up	0.00182423	3.37e-06	0.24732	2.05607	1.14647	1.38639	3156	100577428	LOC100577428	uncharacterized LOC100577428, transcript variant X1
XM_396527.6	22.4023	2.49998	42.3047	16.922	4.08083	0.000358687	0.00747536	Up	4.82e-14	0.0505378	0.00832859	0.418355	0.298828	0.426194	5265	413076	LOC413076	ecdysone-induced protein 78C, transcript variant X1	GO:0005634,GO:0043565,GO:0003707,GO:0003700,GO:0008270,GO:0045892,GO:0010906,GO:0006351	nucleus|sequence-specific DNA binding|steroid hormone receptor activity|transcription factor activity, sequence-specific DNA binding|zinc ion binding|negative regulation of transcription, DNA-templated|regulation of glucose metabolic process|transcription, DNA-templated
XM_016913119.1	11.9698	1.07238	22.8673	21.324	4.4144	0.0137738	0.139665	Up	0.0146341	0.084791	0.00461376	1.03989	1.37253	0.0198806	1306	411706	LOC411706	phospholipase B1, membrane-associated-like, transcript variant X3	GO:0016324,GO:0016021,GO:0004622,GO:0004623,GO:0016042	apical plasma membrane|integral component of membrane|lysophospholipase activity|phospholipase A2 activity|lipid catabolic process
XM_016916353.1	14.5253	1.07014	27.9805	26.1465	4.70855	0.00206906	0.031731	Up	0.0058797	0.0551153	0.0154273	0.844321	1.04198	0.769645	1483	726474	LOC726474	snRNA-activating protein complex subunit 1, transcript variant X3	GO:0005634,GO:0003677,GO:0006355,GO:0006351	nucleus|DNA binding|regulation of transcription, DNA-templated|transcription, DNA-templated
XM_006561166.2	17.5943	1.04555	34.1431	32.6555	5.02925	0.00593627	0.0733954	Up	0.0293189	2.8e-11	0.00988846	0.893349	0.0511847	0.57867	3177	725860	LOC725860	synaptotagmin 13, transcript variant X3	GO:0030054,GO:0016021,GO:0030672,GO:0046872,GO:0017156	cell junction|integral component of membrane|synaptic vesicle membrane|metal ion binding|calcium ion regulated exocytosis
XR_001703395.1	7.02552	0.345163	13.7059	39.7084	5.31137	0.0342157	0.265443	Up	0.00578722	5.38e-13	6.25e-05	0.0298936	0.104955	0.107858	8041	100576868	LOC100576868	uncharacterized LOC100576868, transcript variant X13
XR_001702938.1	21.9569	1.06008	42.8538	40.425	5.33718	0.003848	0.0519337	Up	0.0413743	0.0622053	0.00182893	2.49241	0.216126	1.43663	1471	102656644	LOC102656644	uncharacterized LOC102656644, transcript variant X1
XM_016911217.1	10.5536	0.345163	20.7621	60.1516	5.91053	0.00790696	0.091385	Up	0.0139585	0.000472012	1.79e-08	0.209518	0.0983157	0.632858	3198	724238	LOC724238	paired box protein Pax-6-like, transcript variant X2	GO:0005737,GO:0005622,GO:0000790,GO:0005654,GO:0005634,GO:0005667,GO:0003682,GO:0070410,GO:0003677,GO:0035035,GO:0071837,GO:0019901,GO:0070412,GO:0000978,GO:0000979,GO:0000981,GO:0043565,GO:0003700,GO:0008134,GO:0044212,GO:0001077,GO:0001228,GO:0001227,GO:0031625,GO:0009952,GO:0048708,GO:0007411,GO:0007409,GO:0001568,GO:0007420,GO:0043010,GO:0030154,GO:0045165,GO:0001709,GO:0021796,GO:0021902,GO:…	cytoplasm|intracellular|nuclear chromatin|nucleoplasm|nucleus|transcription factor complex|chromatin binding|co-SMAD binding|DNA binding|histone acetyltransferase binding|HMG box domain binding|protein kinase binding|R-SMAD binding|RNA polymerase II core promoter proximal region sequence-specific DNA binding|RNA polymerase II core promoter sequence-specific DNA binding|RNA polymerase II transcrip…
XM_006568627.2	13.3215	0.345163	26.2978	76.1896	6.25152	0.030063	0.244124	Up	0.0183141	1.21e-06	8.83e-05	0.627319	0.0110615	1.86428	1526	408592	LOC408592	acyl-coenzyme A:6-aminopenicillanic-acid-acyltransferase 40 kDa form, transcript variant X4
XR_001706202.1	17.2186	0.355227	34.0819	95.9439	6.58412	7.15e-05	0.0019167	Up	1.29e-08	1.27e-08	0.136246	4.05295	6.25658	2.09045	386	102656849	LOC102656849	uncharacterized LOC102656849, transcript variant X3
XR_001704401.1	16.1647	0	32.3294	Inf	Inf	3.06e-05	0.000927168	Up	0	0	0	1.56426	4.68913	3.85441	451	107965042	LOC107965042	uncharacterized LOC107965042
XR_001703725.1	7.03618	0	14.0724	Inf	Inf	0.0127033	0.131264	Up	2.31e-19	3.74e-18	0.000369662	0.728593	0	1.01487	1157	107964744	LOC107964744	uncharacterized LOC107964744
XM_006570757.2	19.1768	0	38.3537	Inf	Inf	4.08e-06	0.000154598	Up	0.0012198	3.41e-06	9.36e-05	0.238113	0.428184	0.381449	5173	552221	LOC552221	F-BAR domain only protein 2, transcript variant X7	GO:0005905,GO:0005886,GO:0035091,GO:0005546,GO:0001786,GO:0043009,GO:0048268,GO:0072583,GO:0010324,GO:0072659	clathrin-coated pit|plasma membrane|phosphatidylinositol binding|phosphatidylinositol-4,5-bisphosphate binding|phosphatidylserine binding|chordate embryonic development|clathrin coat assembly|clathrin-dependent endocytosis|membrane invagination|protein localization to plasma membrane
XR_001705570.1	9.91301	0	19.826	Inf	Inf	0.0253395	0.217561	Up	1.37e-07	6.46e-25	2.23e-21	0.000124382	0.512345	1.67867	1314	107965522	LOC107965522	uncharacterized LOC107965522, transcript variant X2
XM_006564115.2	13.0189	0	26.0379	Inf	Inf	0.000526049	0.0103884	Up	0.000121933	2.46e-06	7.65e-08	0.567847	0.0618938	0.80949	2574	725599	LOC725599	protein zer-1 homolog, transcript variant X2	GO:0031462,GO:0004842,GO:0051438	Cul2-RING ubiquitin ligase complex|ubiquitin-protein transferase activity|regulation of ubiquitin-protein transferase activity
XM_001119831.4	77.5209	155.042	0	0	#NAME?	1.34e-07	6.84e-06	Down	0.929252	3.16293	1.4171	0.00126385	1.94e-05	1.62e-05	3373	724187	LOC724187	toll-like receptor 4, transcript variant X3	GO:0016021,GO:0051965	integral component of membrane|positive regulation of synapse assembly
XR_001704416.1	5.06019	10.1204	0	0	#NAME?	0.040465	0.299446	Down	0.152598	0.0691972	0.000100321	0.00211402	0.00039483	3.71e-17	5529	102654089	LOC102654089	uncharacterized LOC102654089, transcript variant X8
NM_001242980.1	7.65901	15.318	0	0	#NAME?	0.0137683	0.139661	Down	1.06831	1.11e-20	0.470463	6.76e-08	0.000130702	0	1227	100642172	Or56	odorant receptor 56	GO:0016021,GO:0005549,GO:0004984	integral component of membrane|odorant binding|olfactory receptor activity
XR_001703013.1	19.7415	39.483	0	0	#NAME?	5.08e-05	0.00141895	Down	0.894624	0.264591	0.290199	2.38e-10	7.92e-10	6.16e-11	3298	100578665	LOC100578665	uncharacterized LOC100578665, transcript variant X29
XR_001703011.1	18.3726	36.7452	0	0	#NAME?	8.15e-06	0.00028746	Down	0.912116	0.409659	0.254171	8e-17	0.00101324	1.7e-16	2825	100578665	LOC100578665	uncharacterized LOC100578665, transcript variant X27
XM_016917824.1	28.911	57.822	0	0	#NAME?	2.71e-09	1.91e-07	Down	1.59333	1.74102	1.28794	3.66e-05	1.35e-08	1.6e-08	1498	552162	LOC552162	SH3 domain-binding protein 5 homolog, transcript variant X2	GO:0005737,GO:0005886,GO:0004860,GO:0017124,GO:0009952,GO:0007301,GO:0035556,GO:0007498,GO:0042694,GO:0007517,GO:0048644,GO:0061099	cytoplasm|plasma membrane|protein kinase inhibitor activity|SH3 domain binding|anterior/posterior pattern specification|female germline ring canal formation|intracellular signal transduction|mesoderm development|muscle cell fate specification|muscle organ development|muscle organ morphogenesis|negative regulation of protein tyrosine kinase activity
XM_006559361.2	5.52611	11.0522	0	0	#NAME?	0.0301816	0.244793	Down	7.24e-12	0.726303	0.537539	2.26e-09	1.24e-07	2.11e-17	1039	102654136	LOC102654136	apidaecins type 73, transcript variant X15	GO:0005576,GO:0042742,GO:0045087	extracellular region|defense response to bacterium|innate immune response

## Sheet: L1 VS L3
id	baseMean	baseMean_control_Sample_L1	baseMean_case_Sample_L2	foldChange	log2FoldChange	pval	padj	up_down	fpkm_Sample_L1_1	fpkm_Sample_L1_2	fpkm_Sample_L1_3	fpkm_Sample_L2_1	fpkm_Sample_L2_2	fpkm_Sample_L2_3	length	gene_id	gene	gene_product	GO_id	GO_term	pathway	pathway_description
NM_001136209.1	63776.7	127529	24.6772	0.000193503	-12.3354	7.82549e-155	2.13127e-151	Down	Down	4993.74	5585.75	4061.17	1.28241	1.13196	1.06915	1029	100192202	Fibroin4	silk fibroin 4
NM_001136208.1	86382	172720	44.1025	0.000255341	-11.9353	3.02592e-178	1.37351e-174	Down	Down	7003.1	7571.52	5671.36	2.49574	2.25042	1.62445	1008	100192201	Fibroin3	silk fibroin 3
NM_001136207.1	75107.3	150163	51.3292	0.000341823	-11.5145	9.73746e-151	2.41091e-147	Down	Down	6383.73	7318.51	5371.27	3.04101	3.01312	2.02525	930	100192200	Fibroin2	silk fibroin 2
NM_001136206.1	71130.9	142206	56.1408	0.000394786	-11.3066	1.21524e-143	2.54593e-140	Down	Down	5693.62	6405.26	4666.48	4.22794	2.04246	1.89883	1002	724771	Fibroin1	silk fibroin 1
XM_006560801.2	24134	48198.7	69.2921	0.00143764	-9.44209	1.04774e-174	4.07646e-171	Down	Down	1021.14	1072.89	839.179	1.65007	1.74502	1.8242	1942	102654184	LOC102654184	plectin-like
XM_001119831.4	79.4176	158.229	0.605779	0.00382848	-8.02901	1.33161e-06	2.97182e-05	Down	Down	0.929252	3.16293	1.4171	6.47318e-05	0.0283658	5.64401e-17	3373	724187	LOC724187	toll-like receptor 4, transcript variant X3	GO:0016021,GO:0051965	integral component of membrane|positive regulation of synapse assembly
XM_016915320.1	52374.6	104156	593.331	0.00569656	-7.45569	0	0	Down	Down	3577.98	3340.79	3189.36	29.603	34.5624	6.33274	1219	107965285	LOC107965285	uncharacterized LOC107965285
XM_006568231.2	1246.84	2478.51	15.1714	0.00612119	-7.35197	2.19278e-46	6.22087e-44	Down	Down	32.0709	43.996	30.3186	0.288858	0.385473	0.129431	2750	724187	LOC724187	toll-like receptor 4, transcript variant X2	GO:0016021,GO:0051965	integral component of membrane|positive regulation of synapse assembly
XR_001703003.1	25.1862	50.0611	0.311273	0.00621786	-7.32937	2.1088e-05	0.000376612	Down	Down	0.933706	0.530218	0.193786	0.0130914	4.46881e-10	1.80335e-14	3560	100578665	LOC100578665	uncharacterized LOC100578665, transcript variant X19
XM_006568230.2	2167.64	4307.38	27.9005	0.00647738	-7.27037	1.29058e-33	2.45797e-31	Down	Down	47.0905	62.6456	37.8438	0.376386	0.397062	0.418814	3444	724187	LOC724187	toll-like receptor 4, transcript variant X1	GO:0016021,GO:0051965	integral component of membrane|positive regulation of synapse assembly
XM_392698.6	22.8083	45.3053	0.311273	0.00687057	-7.18536	2.13948e-05	0.00038184	Down	Down	0.36914	1.61281	0.953794	0.0234517	0	0	1807	409173	LOC409173	esterase FE4-like	GO:0052689	carboxylic ester hydrolase activity
XM_006571014.2	162.675	322.907	2.44243	0.00756386	-7.04666	8.60377e-40	2.00277e-37	Down	Down	3.9193	4.47404	3.55294	0.0869188	0.00593066	0.0231511	3196	413558	LOC413558	photoreceptor-specific nuclear receptor, transcript variant X1	GO:0005634,GO:0005667,GO:0004879,GO:0043565,GO:0003707,GO:0003700,GO:0008270,GO:0042462,GO:0008285,GO:0000122,GO:0045872,GO:0045944,GO:0060041,GO:0006351	nucleus|transcription factor complex|RNA polymerase II transcription factor activity, ligand-activated sequence-specific DNA binding|sequence-specific DNA binding|steroid hormone receptor activity|transcription factor activity, sequence-specific DNA binding|zinc ion binding|eye photoreceptor cell development|negative regulation of cell proliferation|negative regulation of transcription from RNA p…
XM_006564981.2	459.492	911.506	7.47725	0.00820318	-6.9296	6.88389e-29	1.06524e-26	Down	Down	10.2294	13.9999	8.46614	0.130241	0.065806	0.141779	3288	552425	LOC552425	glucose dehydrogenase [FAD, quinone], transcript variant X1	GO:0005576,GO:0050660,GO:0016614	extracellular region|flavin adenine dinucleotide binding|oxidoreductase activity, acting on CH-OH group of donors
XM_001121864.4	91.0065	180.521	1.49184	0.00826408	-6.91893	1.20284e-22	1.34259e-20	Down	Down	5.41419	3.66076	3.95671	0.016038	0.0561712	0.0572295	1640	726097	LOC726097	uncharacterized LOC726097, transcript variant X1	GO:0032590,GO:0016021,GO:0005886,GO:0005549,GO:0004984,GO:0050911	dendrite membrane|integral component of membrane|plasma membrane|odorant binding|olfactory receptor activity|detection of chemical stimulus involved in sensory perception of smell
NM_001242970.1	37.0109	73.4077	0.614162	0.00836645	-6.90117	7.37614e-10	2.71105e-08	Down	Down	2.15476	2.19071	2.08015	0.0231498	0.0200445	3.34962e-21	1355	100577786	Or30	odorant receptor 30
XM_006559893.2	12014.5	23810.8	218.305	0.00916832	-6.76913	0	0	Down	Down	72.6264	69.3989	67.1851	0.754138	0.89671	0.717213	13464	102655889	LOC102655889	uncharacterized protein PF11_0213-like
XM_393208.6	9003.62	17833.1	174.159	0.00976608	-6.678	1.40912e-119	1.91887e-116	Down	Down	483.941	359.924	427.873	5.9069	6.78693	2.54439	1661	409709	LOC409709	putative glucosylceramidase 4	GO:0070062,GO:0005615,GO:0043202,GO:0005765,GO:0004348,GO:0016787,GO:0005102,GO:1905037,GO:0005975,GO:0009267,GO:0071356,GO:0046513,GO:0006680,GO:0098779,GO:0032269,GO:0032715,GO:0043407,GO:1901215,GO:0032463,GO:1904457,GO:0032436,GO:0043243,GO:0035307,GO:1903061,GO:0051247,GO:1903052,GO:0032268,GO:0051246,GO:0033561,GO:0043627,GO:0051384,GO:0009268,GO:0033574,GO:0097066,GO:0043589,GO:0046512,GO:…	extracellular exosome|extracellular space|lysosomal lumen|lysosomal membrane|glucosylceramidase activity|hydrolase activity|receptor binding|autophagosome organization|carbohydrate metabolic process|cellular response to starvation|cellular response to tumor necrosis factor|ceramide biosynthetic process|glucosylceramide catabolic process|mitophagy in response to mitochondrial depolarization|negati…	path:ame00511,path:ame00600,path:ame04142	Other glycan degradation|Sphingolipid metabolism|Lysosome
XM_006566784.2	14.8706	29.4384	0.302889	0.0102889	-6.60276	0.00325018	0.0304606	Down	Down	0.779557	0.0931621	1.45965	6.4355e-13	0.017875	0.00846885	1503	724557	LOC724557	plant intracellular Ras-group-related LRR protein 7-like, transcript variant X4
XR_408905.2	38.859	76.8094	0.908668	0.0118302	-6.40139	9.94305e-08	2.66534e-06	Down	Down	5.85591	10.0081	3.67545	0	0.279266	0	463	100577773	LOC100577773	uncharacterized LOC100577773
NM_001242976.1	38.5439	76.154	0.933818	0.0122622	-6.34963	1.038e-09	3.75931e-08	Down	Down	2.85993	2.34753	2.12575	0.105496	0	0	1231	100642169	Or51	odorant receptor 51	GO:0032590,GO:0016021,GO:0005886,GO:0005549,GO:0004984,GO:0050911,GO:0042048,GO:0007608	dendrite membrane|integral component of membrane|plasma membrane|odorant binding|olfactory receptor activity|detection of chemical stimulus involved in sensory perception of smell|olfactory behavior|sensory perception of smell
XR_001703802.1	35.1163	69.3239	0.908668	0.0131076	-6.25346	8.83454e-09	2.82737e-07	Down	Down	1.73981	3.14509	2.6265	0	0.139766	5.54881e-07	1087	107964779	LOC107964779	uncharacterized LOC107964779, transcript variant X1
XM_016917824.1	29.9614	59.0142	0.908668	0.0153975	-6.02116	1.95475e-07	5.03668e-06	Down	Down	1.59333	1.74102	1.28794	4.83375e-06	0.0963414	6.05408e-06	1498	552162	LOC552162	SH3 domain-binding protein 5 homolog, transcript variant X2	GO:0005737,GO:0005886,GO:0004860,GO:0017124,GO:0009952,GO:0007301,GO:0035556,GO:0007498,GO:0042694,GO:0007517,GO:0048644,GO:0061099	cytoplasm|plasma membrane|protein kinase inhibitor activity|SH3 domain binding|anterior/posterior pattern specification|female germline ring canal formation|intracellular signal transduction|mesoderm development|muscle cell fate specification|muscle organ development|muscle organ morphogenesis|negative regulation of protein tyrosine kinase activity
XM_016917966.1	30.3021	59.6704	0.933818	0.0156496	-5.99773	1.58465e-07	4.14581e-06	Down	Down	1.18549	1.15592	0.771963	0.0534826	0.00512875	2.06712e-05	2264	100577714	Or35	odorant receptor 35, transcript variant X1	GO:0016021,GO:0005549,GO:0004984	integral component of membrane|odorant binding|olfactory receptor activity
XM_003250709.3	9.12298	17.9586	0.287395	0.0160033	-5.96549	0.00831349	0.0652313	Down	Down	0.557187	0.662557	0.00018279	3.00364e-09	0	0.0291274	1704	100577226	LOC100577226	odorant receptor 4-like, transcript variant X2	GO:0030425,GO:0032590,GO:0016021,GO:0043025,GO:0005886,GO:0005549,GO:0004984,GO:0050911,GO:0042048,GO:0008104,GO:0019233,GO:0007608	dendrite|dendrite membrane|integral component of membrane|neuronal cell body|plasma membrane|odorant binding|olfactory receptor activity|detection of chemical stimulus involved in sensory perception of smell|olfactory behavior|protein localization|sensory perception of pain|sensory perception of smell
XM_006569466.2	1075.81	2116.66	34.9676	0.0165201	-5.91963	3.71237e-108	3.8887e-105	Down	Down	26.8472	21.1642	21.8498	0.513538	0.514847	0.392545	3587	725966	LOC725966	fork head domain-containing protein crocodile	GO:0005634,GO:0003677,GO:0000981,GO:0043565,GO:0007380,GO:0006351	nucleus|DNA binding|RNA polymerase II transcription factor activity, sequence-specific DNA binding|sequence-specific DNA binding|specification of segmental identity, head|transcription, DNA-templated
XR_001704049.1	8.28173	16.2761	0.287395	0.0176575	-5.82357	0.0140449	0.0983738	Down	Down	0.141954	0.378526	0.202092	0	0	0.0180166	2650	107964890	LOC107964890	uncharacterized LOC107964890
XR_411905.2	158.638	311.749	5.52746	0.0177305	-5.81762	2.84943e-33	5.24352e-31	Down	Down	9.02412	6.30489	8.23479	0.271689	0.244623	6.74854e-14	1568	102656621	LOC102656621	uncharacterized LOC102656621, transcript variant X1
XM_006567945.2	69.2177	136.001	2.43404	0.0178972	-5.80412	2.8033e-15	1.88049e-13	Down	Down	2.78232	4.39893	3.43197	0.156896	0.029985	0.058996	1516	102653881	LOC102653881	glucose dehydrogenase [FAD, quinone]-like	GO:0005576,GO:0050660,GO:0016614	extracellular region|flavin adenine dinucleotide binding|oxidoreductase activity, acting on CH-OH group of donors
XM_016912658.1	1109.37	2179.69	39.0434	0.0179123	-5.8029	1.15773e-195	6.30616e-192	Down	Down	51.7213	49.181	48.3374	2.05059	1.1046	0.126889	1728	409708	LOC409708	glucosylceramidase-like, transcript variant X1	GO:0070062,GO:0005615,GO:0043202,GO:0005765,GO:0004348,GO:0005102,GO:0005975,GO:0009267,GO:0071356,GO:0046513,GO:0006680,GO:0006687,GO:0050728,GO:0032715,GO:0043407,GO:1901215,GO:0032463,GO:0016239,GO:1904457,GO:0043243,GO:0035307,GO:1903061,GO:0051247,GO:1903052,GO:0032268,GO:1905165,GO:0016241,GO:0032434,GO:0033561,GO:0043627,GO:0051384,GO:0009268,GO:0033574,GO:0097066,GO:0043589,GO:0046512,GO:…	extracellular exosome|extracellular space|lysosomal lumen|lysosomal membrane|glucosylceramidase activity|receptor binding|carbohydrate metabolic process|cellular response to starvation|cellular response to tumor necrosis factor|ceramide biosynthetic process|glucosylceramide catabolic process|glycosphingolipid metabolic process|negative regulation of inflammatory response|negative regulation of in…	path:ame00511,path:ame00600,path:ame04142	Other glycan degradation|Sphingolipid metabolism|Lysosome
XM_016918050.1	15.5134	30.4519	0.574791	0.0188753	-5.72735	0.000414834	0.00525245	Down	Down	0.892282	0.360703	0.707558	0	8.30191e-65	0.0376773	1838	100577068	LOC100577068	odorant receptor 4-like	GO:0030425,GO:0032590,GO:0016021,GO:0043025,GO:0005886,GO:0005549,GO:0004984,GO:0050911,GO:0042048,GO:0008104,GO:0019233,GO:0007608	dendrite|dendrite membrane|integral component of membrane|neuronal cell body|plasma membrane|odorant binding|olfactory receptor activity|detection of chemical stimulus involved in sensory perception of smell|olfactory behavior|protein localization|sensory perception of pain|sensory perception of smell
XR_411526.2	92.3461	181.023	3.66948	0.0202708	-5.62445	2.12207e-19	1.88871e-17	Down	Down	7.5012	8.27914	6.43679	0.269483	0.207498	0.0521837	961	102656862	LOC102656862	uncharacterized LOC102656862
XM_016915547.1	4718.88	9234.55	203.213	0.0220057	-5.50598	1.2683e-247	1.15141e-243	Down	Down	83.65	94.4411	96.3238	2.72052	3.28502	1.41608	3980	551869	LOC551869	vitamin K-dependent gamma-carboxylase	GO:0005789,GO:0016021,GO:0008488,GO:0017187	endoplasmic reticulum membrane|integral component of membrane|gamma-glutamyl carboxylase activity|peptidyl-glutamic acid carboxylation	path:ame00130	Ubiquinone and other terpenoid-quinone biosynthesis
XR_001702149.1	351.806	688.34	15.2729	0.022188	-5.49408	2.02731e-38	4.56311e-36	Down	Down	9.91096	7.18706	11.2127	0.274973	0.188112	0.316906	2883	102656852	LOC102656852	uncharacterized LOC102656852, transcript variant X4
XM_006558092.2	13.1427	25.7106	0.574791	0.0223562	-5.48318	0.00901075	0.0695206	Down	Down	0.892947	0.517833	0.0147474	0.00134861	2.3033e-14	0.0506057	2109	411186	LOC411186	synaptic vesicle glycoprotein 2C, transcript variant X3	GO:0030054,GO:0016021,GO:0043005,GO:0008021,GO:0030672,GO:0022857,GO:0001504	cell junction|integral component of membrane|neuron projection|synaptic vesicle|synaptic vesicle membrane|transmembrane transporter activity|neurotransmitter uptake
XR_001706510.1	80.1111	156.584	3.63849	0.0232367	-5.42745	4.9856e-14	2.96469e-12	Down	Down	14.0664	7.07986	9.49218	0.4461	0.206089	0.205878	607	107966092	LOC107966092	uncharacterized LOC107966092
XM_016913806.1	77.7065	151.414	3.99879	0.0264096	-5.24279	1.36232e-11	6.34236e-10	Down	Down	4.7416	2.21915	4.95872	0.338418	5.69352e-12	0.0576846	1507	551572	LOC551572	uncharacterized LOC551572, transcript variant X3
XM_016910735.1	116.46	226.367	6.55181	0.0289433	-5.11063	1.23934e-21	1.30322e-19	Down	Down	1.46342	1.00001	1.59065	0.0451686	0.0246465	0.0735207	6618	408718	LOC408718	leukocyte tyrosine kinase receptor, transcript variant X3	GO:0030424,GO:0044297,GO:0070062,GO:0005887,GO:0005886,GO:0043234,GO:0005524,GO:0004713,GO:0004714,GO:0000187,GO:0030534,GO:0007420,GO:0021766,GO:0048666,GO:0016310,GO:0046777,GO:0042127,GO:0060159,GO:0090648,GO:0036269,GO:0007169	axon|cell body|extracellular exosome|integral component of plasma membrane|plasma membrane|protein complex|ATP binding|protein tyrosine kinase activity|transmembrane receptor protein tyrosine kinase activity|activation of MAPK activity|adult behavior|brain development|hippocampus development|neuron development|phosphorylation|protein autophosphorylation|regulation of cell proliferation|regulation…
XM_006568215.2	25.7993	50.1222	1.47635	0.029455	-5.08534	1.19025e-05	0.000222946	Down	Down	1.21084	1.93443	0.9884	0.038112	0.0277285	0.0869566	1430	408690	LOC408690	calmodulin-like, transcript variant X4	GO:0005509	calcium ion binding
XR_001702945.1	14.8308	28.7601	0.901557	0.0313475	-4.9955	0.00130525	0.0141853	Down	Down	1.68298	1.59931	1.28982	0.0777413	0.075893	0.0753842	750	107964442	LOC107964442	uncharacterized LOC107964442
XM_006567745.2	228.353	442.685	14.0207	0.0316719	-4.98065	2.93511e-39	6.77437e-37	Down	Down	4.51259	3.81822	4.82851	0.166326	0.104011	0.242708	3986	411657	LOC411657	arylsulfatase B-like, transcript variant X2	GO:0009986,GO:0070062,GO:0005794,GO:0005764,GO:0005739,GO:0005791,GO:0004065,GO:0046872,GO:0003943,GO:0008484,GO:0006914,GO:0007417,GO:0061580,GO:0008152,GO:0010976,GO:0010632,GO:0043627,GO:0051597,GO:0007584,GO:0009268	cell surface|extracellular exosome|Golgi apparatus|lysosome|mitochondrion|rough endoplasmic reticulum|arylsulfatase activity|metal ion binding|N-acetylgalactosamine-4-sulfatase activity|sulfuric ester hydrolase activity|autophagy|central nervous system development|colon epithelial cell migration|metabolic process|positive regulation of neuron projection development|regulation of epithelial cell m…
XM_016918035.1	57.514	111.429	3.59912	0.0322997	-4.95233	1.13029e-08	3.55058e-07	Down	Down	2.13727	3.52176	1.60768	0.136847	0.0466466	0.107842	1802	100577747	LOC100577747	odorant receptor 32, transcript variant X1	GO:0016021,GO:0005549,GO:0004984	integral component of membrane|odorant binding|olfactory receptor activity
XR_001706066.1	22.6601	43.8593	1.46085	0.0333077	-4.908	6.45972e-05	0.00103004	Down	Down	0.688389	0.622873	0.584702	0.0133045	2.99369e-09	0.0569818	2735	107965722	LOC107965722	uncharacterized LOC107965722, transcript variant X2
XM_016917778.1	982.844	1898.08	67.6098	0.0356201	-4.81117	1.84012e-87	1.31883e-84	Down	Down	90.7436	80.4327	71.0409	5.60556	2.32846	2.68841	927	100577249	LOC100577249	peroxidase-like	GO:0042600,GO:0005576,GO:0020037,GO:0046872,GO:0004601,GO:0007306,GO:0042744,GO:0022008,GO:0006909,GO:0045471,GO:0006979	chorion|extracellular region|heme binding|metal ion binding|peroxidase activity|eggshell chorion assembly|hydrogen peroxide catabolic process|neurogenesis|phagocytosis|response to ethanol|response to oxidative stress
XM_392773.6	70635.2	136351	4919.53	0.0360799	-4.79266	3.88968e-142	7.56682e-139	Down	Down	3544.62	3776.15	3193.26	173.538	233.114	58.6369	1533	409250	LOC409250	beta-ureidopropionase	GO:0005737,GO:0003837,GO:0046872,GO:0019483	cytoplasm|beta-ureidopropionase activity|metal ion binding|beta-alanine biosynthetic process	path:ame00240,path:ame00410,path:ame00770,path:ame00983	Pyrimidine metabolism|beta-Alanine metabolism|Pantothenate and CoA biosynthesis|Drug metabolism - other enzymes
XR_001705820.1	16.1455	31.1021	1.18895	0.0382274	-4.70925	0.00114445	0.0126601	Down	Down	0.572962	0.122403	0.415634	0.0167922	0.0182444	0.0321203	3319	102655928	LOC102655928	uncharacterized LOC102655928, transcript variant X5
XM_003249471.3	23.7933	45.7836	1.80311	0.0393835	-4.66627	0.000249024	0.0033757	Down	Down	0.621231	0.115011	0.539227	0.0259353	0.0230785	0.0172534	4240	100578337	LOC100578337	uncharacterized LOC100578337, transcript variant X7	GO:0005730,GO:0005634,GO:0003723	nucleolus|nucleus|RNA binding
NM_001113285.1	622.517	1197.43	47.6053	0.0397562	-4.65267	5.61627e-91	4.63513e-88	Down	Down	18.725	16.8099	15.4377	1.12109	0.84473	0.533256	2779	413211	SIFR	SIFamide receptor	GO:0016021,GO:0005886,GO:0008188,GO:0004983,GO:0001653,GO:0007166,GO:0007186	integral component of membrane|plasma membrane|neuropeptide receptor activity|neuropeptide Y receptor activity|peptide receptor activity|cell surface receptor signaling pathway|G-protein coupled receptor signaling pathway
XM_006565270.2	23.2255	44.624	1.82699	0.0409419	-4.61028	8.79156e-05	0.00135047	Down	Down	1.02432	0.869995	1.41049	0.0759935	0.0553142	0.0362953	1606	726471	LOC726471	protein msta-like, transcript variant X1	GO:0000790,GO:0042826,GO:0008757,GO:0034968,GO:0010629	nuclear chromatin|histone deacetylase binding|S-adenosylmethionine-dependent methyltransferase activity|histone lysine methylation|negative regulation of gene expression
XM_016912945.1	2363.25	4536.1	190.4	0.0419745	-4.57434	9.65142e-174	3.2857e-170	Down	Down	89.1992	88.106	77.5175	4.9201	5.16209	3.09782	2105	551544	LOC551544	peroxidase	GO:0042600,GO:0005576,GO:0020037,GO:0046872,GO:0004601,GO:0007306,GO:0042744,GO:0022008,GO:0006909,GO:0045471,GO:0006979	chorion|extracellular region|heme binding|metal ion binding|peroxidase activity|eggshell chorion assembly|hydrogen peroxide catabolic process|neurogenesis|phagocytosis|response to ethanol|response to oxidative stress
XR_001705620.1	23.0255	44.1833	1.86764	0.0422702	-4.56422	9.71083e-05	0.00147258	Down	Down	1.2868	1.14402	0.771337	0.158054	7.85708e-18	7.11235e-18	1633	100576803	LOC100576803	uncharacterized LOC100576803, transcript variant X5
XM_016912970.1	266.696	511.255	22.136	0.0432973	-4.52958	3.31041e-31	5.56538e-29	Down	Down	8.63096	8.52326	5.98622	0.442771	0.269629	0.5228	2609	411223	LOC411223	esterase FE4-like, transcript variant X3	GO:0052689	carboxylic ester hydrolase activity
XM_016918037.1	24.5134	46.984	2.04276	0.0434777	-4.52358	7.56458e-05	0.00117744	Down	Down	1.38003	0.818143	1.03193	0.000540449	0.0491624	0.113135	1735	100577747	LOC100577747	odorant receptor 32, transcript variant X3	GO:0016021,GO:0005549,GO:0004984	integral component of membrane|odorant binding|olfactory receptor activity
XR_001703803.1	13.8754	26.5772	1.17346	0.0441528	-4.50135	0.00383463	0.0350082	Down	Down	1.74777	1.07665	1.87466	0.0546403	0	0.204783	663	107964779	LOC107964779	uncharacterized LOC107964779, transcript variant X2
XM_003251114.2	52.9262	101.354	4.49813	0.0443803	-4.49394	3.37353e-09	1.1329e-07	Down	Down	0.990915	1.59209	1.03932	0.0278255	0.121953	0.055941	3309	100576198	LOC100576198	bromodomain-containing protein DDB_G0270170-like, transcript variant X3
XM_006563358.2	268.184	512.079	24.2892	0.0474325	-4.39798	9.096e-30	1.46586e-27	Down	Down	48.9922	60.7835	42.0641	1.88457	4.24929	2.74996	398	725202	LOC725202	chymotrypsin inhibitor-like, transcript variant X3
XR_407726.2	514.292	981.335	47.2495	0.0481483	-4.37637	1.3562e-41	3.38864e-39	Down	Down	90.2927	100.304	72.8231	6.04672	6.43668	3.10629	440	102656392	LOC102656392	uncharacterized LOC102656392
NM_001040224.1	5666.8	10809.4	524.191	0.0484939	-4.36605	5.5942e-55	2.24056e-52	Down	Down	968.427	1232.69	999.289	65.8604	69.9851	55.8629	399	677674	Obp13	odorant binding protein 13
XM_016912659.1	914.165	1738.24	90.0864	0.0518261	-4.27018	5.43e-113	6.42983e-110	Down	Down	41.7599	38.4506	37.0346	3.23849	1.42017	2.90901	1754	409708	LOC409708	glucosylceramidase-like, transcript variant X5	GO:0070062,GO:0005615,GO:0043202,GO:0005765,GO:0004348,GO:0005102,GO:0005975,GO:0009267,GO:0071356,GO:0046513,GO:0006680,GO:0006687,GO:0050728,GO:0032715,GO:0043407,GO:1901215,GO:0032463,GO:0016239,GO:1904457,GO:0043243,GO:0035307,GO:1903061,GO:0051247,GO:1903052,GO:0032268,GO:1905165,GO:0016241,GO:0032434,GO:0033561,GO:0043627,GO:0051384,GO:0009268,GO:0033574,GO:0097066,GO:0043589,GO:0046512,GO:…	extracellular exosome|extracellular space|lysosomal lumen|lysosomal membrane|glucosylceramidase activity|receptor binding|carbohydrate metabolic process|cellular response to starvation|cellular response to tumor necrosis factor|ceramide biosynthetic process|glucosylceramide catabolic process|glycosphingolipid metabolic process|negative regulation of inflammatory response|negative regulation of in…	path:ame00511,path:ame00600,path:ame04142	Other glycan degradation|Sphingolipid metabolism|Lysosome
XM_006564668.2	12.2376	23.2469	1.22832	0.0528381	-4.24228	0.0088316	0.0684486	Down	Down	0.396498	0.222902	0.107647	0.0199639	0.0245054	5.8868e-11	3766	551663	LOC551663	disintegrin and metalloproteinase domain-containing protein 11, transcript variant X21	GO:0016021,GO:0004222	integral component of membrane|metalloendopeptidase activity
XM_006570709.2	306.412	581.726	31.0974	0.0534571	-4.22547	7.9285e-08	2.15717e-06	Down	Down	2.02358	4.51677	5.17085	0.49497	0.257226	0.0156022	5868	412081	LOC412081	uncharacterized LOC412081, transcript variant X2	GO:0030424,GO:0009986,GO:0016021,GO:0005887,GO:0016020,GO:0043005,GO:0005886,GO:0005332,GO:0046872,GO:0005328,GO:0007268,GO:0051939,GO:0015812,GO:0007612,GO:0032229,GO:0006836,GO:0014054,GO:0051260,GO:0051592,GO:0042220,GO:0032355,GO:0010288,GO:0014074,GO:0009744,GO:0009636,GO:0006810	axon|cell surface|integral component of membrane|integral component of plasma membrane|membrane|neuron projection|plasma membrane|gamma-aminobutyric acid:sodium symporter activity|metal ion binding|neurotransmitter:sodium symporter activity|chemical synaptic transmission|gamma-aminobutyric acid import|gamma-aminobutyric acid transport|learning|negative regulation of synaptic transmission, GABAerg…
XM_006568268.2	30.3856	57.486	3.2853	0.0571496	-4.12911	0.000257959	0.00348142	Down	Down	0.904054	2.28183	0.963862	0	0.208302	0.0774611	1635	725804	LOC725804	cuticle protein 18.7-like
XM_623988.5	42.0051	79.4501	4.56011	0.0573958	-4.12291	0.00159727	0.0167182	Down	Down	0.356574	0.135624	0.670884	0.0109135	0.0678635	1.26684e-11	8109	551597	LOC551597	cysteine-rich venom protein-like, transcript variant X1	GO:0005576,GO:0030133	extracellular region|transport vesicle
XR_001704308.1	138.449	261.478	15.4194	0.0589703	-4.08387	2.07649e-19	1.8542e-17	Down	Down	3.80504	3.1582	2.55565	0.233576	0.302646	0.142016	3248	102656740	LOC102656740	uncharacterized LOC102656740
XM_392108.6	4343.36	8194.22	492.491	0.0601022	-4.05644	4.25416e-109	4.63448e-106	Down	Down	111.393	124.965	107.219	10.5036	11.2322	3.62203	2819	408564	LOC408564	long-chain fatty acid transport protein 4-like, transcript variant X1	GO:0031526,GO:0005783,GO:0005789,GO:0016021,GO:0016020,GO:0005902,GO:0005886,GO:0004467,GO:0000166,GO:0031957,GO:0006631,GO:0044539,GO:0001676,GO:0015909,GO:0001579,GO:0007584,GO:0043588,GO:0042760,GO:0000038	brush border membrane|endoplasmic reticulum|endoplasmic reticulum membrane|integral component of membrane|membrane|microvillus|plasma membrane|long-chain fatty acid-CoA ligase activity|nucleotide binding|very long-chain fatty acid-CoA ligase activity|fatty acid metabolic process|long-chain fatty acid import|long-chain fatty acid metabolic process|long-chain fatty acid transport|medium-chain fatty…
XR_001705651.1	16.2608	30.6707	1.85087	0.0603464	-4.05059	0.00299614	0.0284717	Down	Down	1.24169	1.61165	2.67868	0.25144	0.120079	0	657	107965573	LOC107965573	uncharacterized LOC107965573
XR_001706504.1	26.6773	50.2923	3.06243	0.0608926	-4.03759	0.000109372	0.00163937	Down	Down	4.71257	4.54539	2.25507	0.355379	0.506089	0	516	107966089	LOC107966089	uncharacterized LOC107966089
XM_016913299.1	20.7689	39.1063	2.4315	0.0621766	-4.00748	0.000775121	0.00910717	Down	Down	1.34809	0.784109	1.07046	0.0442339	0.225002	0.000972184	1440	409360	LOC409360	fatty acid hydroxylase domain-containing protein 2, transcript variant X5	GO:0016021,GO:0005506,GO:0016491,GO:0006633	integral component of membrane|iron ion binding|oxidoreductase activity|fatty acid biosynthetic process	path:ame00100	Steroid biosynthesis
XM_016913805.1	70.4001	132.538	8.26184	0.0623355	-4.0038	2.94181e-05	0.00050741	Down	Down	4.24469	4.32156	1.34218	0.288983	0.480523	0.00412247	1577	551572	LOC551572	uncharacterized LOC551572, transcript variant X1
XM_006565271.2	15.5575	29.2879	1.82699	0.0623804	-4.00276	0.00404585	0.036506	Down	Down	1.32305	0.550809	0.39465	0.0796774	0.0570187	0.0371006	1538	726471	LOC726471	protein msta-like, transcript variant X2	GO:0000790,GO:0042826,GO:0008757,GO:0034968,GO:0010629	nuclear chromatin|histone deacetylase binding|S-adenosylmethionine-dependent methyltransferase activity|histone lysine methylation|negative regulation of gene expression
XM_006570451.2	48.4085	91.0536	5.7634	0.0632968	-3.98172	0.000195415	0.00271537	Down	Down	0.874446	0.247102	1.00763	0.000134925	0.00663962	0.159022	5090	408331	LOC408331	histone deacetylase 5, transcript variant X11	GO:0031672,GO:0042641,GO:0005737,GO:0005829,GO:0000118,GO:0031594,GO:0005654,GO:0005634,GO:0043234,GO:0017053,GO:0030018,GO:0033613,GO:0003682,GO:0001047,GO:0004407,GO:0042826,GO:0032041,GO:0030955,GO:0033558,GO:0070491,GO:0001025,GO:0003714,GO:0008134,GO:0008270,GO:0042113,GO:0030183,GO:0014898,GO:0071260,GO:0071374,GO:0071356,GO:0006338,GO:0016575,GO:0070932,GO:0070933,GO:0006954,GO:0008285,GO:…	A band|actomyosin|cytoplasm|cytosol|histone deacetylase complex|neuromuscular junction|nucleoplasm|nucleus|protein complex|transcriptional repressor complex|Z disc|activating transcription factor binding|chromatin binding|core promoter binding|histone deacetylase activity|histone deacetylase binding|NAD-dependent histone deacetylase activity (H3-K14 specific)|potassium ion binding|protein deacety…
XM_006560321.2	264.273	496.87	31.676	0.0637511	-3.97141	1.52868e-33	2.89121e-31	Down	Down	12.873	11.9934	10.3579	0.817174	0.838041	1.14608	1669	102654608	LOC102654608	homeobox protein ceh-19-like	GO:0005634,GO:0000977,GO:0001077,GO:0001228,GO:0030901,GO:0043524,GO:0001764,GO:0006357,GO:0007605	nucleus|RNA polymerase II regulatory region sequence-specific DNA binding|transcriptional activator activity, RNA polymerase II core promoter proximal region sequence-specific binding|transcriptional activator activity, RNA polymerase II transcription regulatory region sequence-specific binding|midbrain development|negative regulation of neuron apoptotic process|neuron migration|regulation of tra…
XM_006561690.2	719.494	1351.68	87.308	0.0645922	-3.9525	2.92637e-82	1.9439e-79	Down	Down	47.6254	45.5995	43.6968	2.61296	4.98817	3.30497	1168	725026	LOC725026	retinol dehydrogenase 10-A-like, transcript variant X2	GO:0005789,GO:0016021,GO:0031090,GO:0052650,GO:0002138	endoplasmic reticulum membrane|integral component of membrane|organelle membrane|NADP-retinol dehydrogenase activity|retinoic acid biosynthetic process
XM_003251051.3	47.075	88.4055	5.74449	0.0649789	-3.94388	0.000318415	0.00418131	Down	Down	1.12594	4.50263	3.13355	0.312943	0.229554	0.186574	1190	100577335	LOC100577335	protein rolling stone-like, transcript variant X1	GO:0016021,GO:0016020,GO:0007275,GO:0007520	integral component of membrane|membrane|multicellular organism development|myoblast fusion
XM_006564958.2	196.211	368.373	24.0484	0.0652828	-3.93715	5.04732e-16	3.59853e-14	Down	Down	4.58772	5.29078	7.64298	0.293462	0.438942	0.698161	2489	725456	LOC725456	sodium-dependent nutrient amino acid transporter 1-like, transcript variant X1	GO:0005887,GO:0042943,GO:0005328,GO:0015175,GO:0005283,GO:0042940,GO:0015804,GO:0006814	integral component of plasma membrane|D-amino acid transmembrane transporter activity|neurotransmitter:sodium symporter activity|neutral amino acid transmembrane transporter activity|sodium:amino acid symporter activity|D-amino acid transport|neutral amino acid transport|sodium ion transport
XM_016915130.1	35.3967	66.2965	4.49686	0.0678295	-3.88194	1.46176e-05	0.000269905	Down	Down	0.528466	0.730447	0.426097	5.65914e-05	0.112379	0.0260795	4626	724835	LOC724835	protein eva-1, transcript variant X3	GO:0016021,GO:0005886,GO:0030246	integral component of membrane|plasma membrane|carbohydrate binding
XM_006561423.2	141.449	264.739	18.1585	0.0685902	-3.86585	3.09904e-18	2.58112e-16	Down	Down	8.22951	7.76457	8.00595	0.399688	0.735668	0.904714	1305	409633	LOC409633	ras-related and estrogen-regulated growth inhibitor, transcript variant X1	GO:0005622,GO:0016020,GO:0005525,GO:0048382,GO:0007264	intracellular|membrane|GTP binding|mesendoderm development|small GTPase mediated signal transduction
XM_016910736.1	113.726	212.837	14.6147	0.0686661	-3.86426	3.97071e-15	2.62481e-13	Down	Down	1.21738	1.42191	1.26954	0.151519	0.125606	0.0500476	6435	408718	LOC408718	leukocyte tyrosine kinase receptor, transcript variant X4	GO:0030424,GO:0044297,GO:0070062,GO:0005887,GO:0005886,GO:0043234,GO:0005524,GO:0004713,GO:0004714,GO:0000187,GO:0030534,GO:0007420,GO:0021766,GO:0048666,GO:0016310,GO:0046777,GO:0042127,GO:0060159,GO:0090648,GO:0036269,GO:0007169	axon|cell body|extracellular exosome|integral component of plasma membrane|plasma membrane|protein complex|ATP binding|protein tyrosine kinase activity|transmembrane receptor protein tyrosine kinase activity|activation of MAPK activity|adult behavior|brain development|hippocampus development|neuron development|phosphorylation|protein autophosphorylation|regulation of cell proliferation|regulation…
XM_016917932.1	75.8862	142.004	9.76843	0.0687899	-3.86166	0.0002297	0.00314999	Down	Down	3.30907	2.79211	0.795412	0.418232	0.0522181	0.132185	2427	725456	LOC725456	sodium-dependent nutrient amino acid transporter 1-like, transcript variant X2	GO:0005887,GO:0042943,GO:0005328,GO:0015175,GO:0005283,GO:0042940,GO:0015804,GO:0006814	integral component of plasma membrane|D-amino acid transmembrane transporter activity|neurotransmitter:sodium symporter activity|neutral amino acid transmembrane transporter activity|sodium:amino acid symporter activity|D-amino acid transport|neutral amino acid transport|sodium ion transport
XM_016910734.1	294.694	550.808	38.5806	0.0700438	-3.8356	1.60521e-16	1.19775e-14	Down	Down	3.254	3.99196	2.42412	0.195027	0.22084	0.426446	6726	408718	LOC408718	leukocyte tyrosine kinase receptor, transcript variant X2	GO:0030424,GO:0044297,GO:0070062,GO:0005887,GO:0005886,GO:0043234,GO:0005524,GO:0004713,GO:0004714,GO:0000187,GO:0030534,GO:0007420,GO:0021766,GO:0048666,GO:0016310,GO:0046777,GO:0042127,GO:0060159,GO:0090648,GO:0036269,GO:0007169	axon|cell body|extracellular exosome|integral component of plasma membrane|plasma membrane|protein complex|ATP binding|protein tyrosine kinase activity|transmembrane receptor protein tyrosine kinase activity|activation of MAPK activity|adult behavior|brain development|hippocampus development|neuron development|phosphorylation|protein autophosphorylation|regulation of cell proliferation|regulation…
XM_016911885.1	1578.41	2946.8	210.025	0.0712724	-3.81051	1.52782e-150	3.46752e-147	Down	Down	62.6676	69.9301	71.949	7.05596	7.42721	3.44257	1704	100577614	LOC100577614	uncharacterized LOC100577614, transcript variant X1	GO:0016021,GO:0031902,GO:0005886,GO:0031201,GO:0005774,GO:0005773,GO:0005484,GO:0000149,GO:0006887,GO:0046909,GO:0061025,GO:0015031,GO:0009737,GO:0009651,GO:0010118,GO:0006906	integral component of membrane|late endosome membrane|plasma membrane|SNARE complex|vacuolar membrane|vacuole|SNAP receptor activity|SNARE binding|exocytosis|intermembrane transport|membrane fusion|protein transport|response to abscisic acid|response to salt stress|stomatal movement|vesicle fusion
XM_006558324.2	23.7849	44.3154	3.25431	0.0734352	-3.76738	0.000614684	0.00740749	Down	Down	1.0767	1.35397	1.22342	0	0.193116	0.156239	1426	724462	LOC724462	odorant receptor 13a, transcript variant X1	GO:0016021,GO:0005549,GO:0004984	integral component of membrane|odorant binding|olfactory receptor activity
XM_395035.6	1641.13	3056.56	225.705	0.0738429	-3.7594	1.77413e-23	2.12857e-21	Down	Down	45.0479	52.6051	35.0578	2.36323	4.90676	4.87963	2720	411564	LOC411564	nose resistant to fluoxetine protein 6-like, transcript variant X1	GO:0016021,GO:0008289,GO:0016747,GO:0006869,GO:0007275	integral component of membrane|lipid binding|transferase activity, transferring acyl groups other than amino-acyl groups|lipid transport|multicellular organism development
XM_006561689.2	628.135	1167.13	89.143	0.0763783	-3.71069	9.8426e-67	4.96413e-64	Down	Down	37.1656	32.2995	31.5018	3.17268	3.64027	2.69196	1368	725026	LOC725026	retinol dehydrogenase 10-A-like, transcript variant X1	GO:0005789,GO:0016021,GO:0031090,GO:0052650,GO:0002138	endoplasmic reticulum membrane|integral component of membrane|organelle membrane|NADP-retinol dehydrogenase activity|retinoic acid biosynthetic process
XM_016913023.1	64.5426	119.78	9.30511	0.077685	-3.68622	0.000530056	0.00651447	Down	Down	2.6149	1.31905	0.806532	1.36165e-05	0.09792	0.364564	2989	412810	LOC412810	V-type proton ATPase 116 kDa subunit a, transcript variant X1	GO:0005737,GO:0030659,GO:0070062,GO:0005794,GO:0016021,GO:0043231,GO:0042470,GO:0005654,GO:0005886,GO:0016471,GO:0000220,GO:0051117,GO:0046961,GO:0015991,GO:0015986,GO:0016241,GO:1901998,GO:0007035,GO:0070072	cytoplasm|cytoplasmic vesicle membrane|extracellular exosome|Golgi apparatus|integral component of membrane|intracellular membrane-bounded organelle|melanosome|nucleoplasm|plasma membrane|vacuolar proton-transporting V-type ATPase complex|vacuolar proton-transporting V-type ATPase, V0 domain|ATPase binding|proton-transporting ATPase activity, rotational mechanism|ATP hydrolysis coupled proton tra…	path:ame00190,path:ame04142,path:ame04145	Oxidative phosphorylation|Lysosome|Phagosome
XM_001119986.4	8983.75	16658	1309.46	0.078608	-3.66918	6.72892e-134	1.22175e-130	Down	Down	506.311	564.634	510.887	59.0016	69.5546	24.187	1245	724216	LOC724216	juvenile hormone acid O-methyltransferase	GO:0005737,GO:0019010,GO:0035049,GO:0006718,GO:0008049	cytoplasm|farnesoic acid O-methyltransferase activity|juvenile hormone acid methyltransferase activity|juvenile hormone biosynthetic process|male courtship behavior	path:ame00981	Insect hormone biosynthesis
XM_006562654.2	626.289	1160.63	91.9457	0.0792203	-3.65799	2.84895e-65	1.41075e-62	Down	Down	8.57986	8.64656	7.91752	0.899078	1.02685	0.528838	5458	102654975	LOC102654975	protein bric-a-brac 1-like	GO:0005634,GO:0005700,GO:0017053,GO:0003682,GO:0003677,GO:0046872,GO:0031208,GO:1990841,GO:0042803,GO:0000978,GO:0000980,GO:0001078,GO:0007298,GO:0048854,GO:0035147,GO:0060446,GO:0001709,GO:0040003,GO:0042675,GO:0048750,GO:0048813,GO:0046843,GO:0035001,GO:0007476,GO:0002121,GO:0031987,GO:0048626,GO:0045892,GO:0048666,GO:0030707,GO:0007422,GO:0043388,GO:0045944,GO:0048053,GO:0045467,GO:0008360,GO:…	nucleus|polytene chromosome|transcriptional repressor complex|chromatin binding|DNA binding|metal ion binding|POZ domain binding|promoter-specific chromatin binding|protein homodimerization activity|RNA polymerase II core promoter proximal region sequence-specific DNA binding|RNA polymerase II distal enhancer sequence-specific DNA binding|transcriptional repressor activity, RNA polymerase II core…
XR_001703011.1	20.2699	37.511	3.02889	0.0807468	-3.63045	0.00245118	0.0238677	Down	Down	0.912116	0.409659	0.254171	9.16908e-18	0.154945	3.82868e-17	2825	100578665	LOC100578665	uncharacterized LOC100578665, transcript variant X27
XM_006564665.2	107.687	199.276	16.0986	0.0807853	-3.62976	1.73e-13	2.58e-11	Down	Down	2.31617	1.47436	1.58626	0.251869	0.180788	0.0677612	4489	551663	LOC551663	disintegrin and metalloproteinase domain-containing protein 11, transcript variant X18	GO:0016021,GO:0004222	integral component of membrane|metalloendopeptidase activity
XM_006565903.2	88.7045	164.055	13.3541	0.0814001	-3.61883	3.9122e-11	1.713e-09	Down	Down	5.22969	4.11184	3.17612	0.515849	0.493494	0.217831	1550	102656907	LOC102656907	odorant receptor 4-like	GO:0016021,GO:0005549,GO:0004984	integral component of membrane|odorant binding|olfactory receptor activity
XM_006563979.2	1427.7	2636.71	218.701	0.0829446	-3.59171	2.13959e-31	3.64198e-29	Down	Down	86.3802	74.5028	60.2687	6.66948	7.8414	8.19386	1410	102653935	LOC102653935	uncharacterized LOC102653935
XM_016911799.1	952.81	1757.56	148.063	0.0842438	-3.56929	4.02409e-90	3.04434e-87	Down	Down	10.1962	9.21035	10.8611	1.145	1.02671	0.97661	6875	411023	LOC411023	cadherin-23	GO:0005813,GO:0016021,GO:0060091,GO:0001917,GO:0005886,GO:0032420,GO:0032426,GO:0045202,GO:0005509,GO:0042491,GO:0060088,GO:0006816,GO:0016339,GO:0007155,GO:0050957,GO:0007156,GO:0048839,GO:0042472,GO:0060122,GO:0007626,GO:0045494,GO:0048563,GO:0051480,GO:0050953,GO:0007605	centrosome|integral component of membrane|kinocilium|photoreceptor inner segment|plasma membrane|stereocilium|stereocilium tip|synapse|calcium ion binding|auditory receptor cell differentiation|auditory receptor cell stereocilium organization|calcium ion transport|calcium-dependent cell-cell adhesion via plasma membrane cell adhesion molecules|cell adhesion|equilibrioception|homophilic cell adhes…
XM_006564023.2	1104.83	2036.49	173.162	0.0850296	-3.55589	2.4949e-33	4.62236e-31	Down	Down	52.8	43.7167	38.4552	3.83761	8.566	1.64292	1785	727037	LOC727037	phospholipase A1 member A-like, transcript variant X2	GO:0005576,GO:0016020,GO:0052689,GO:0016042	extracellular region|membrane|carboxylic ester hydrolase activity|lipid catabolic process
XR_001705889.1	80.8906	148.628	13.1531	0.0884964	-3.49824	7.25056e-10	2.6685e-08	Down	Down	3.58247	2.7281	2.43393	0.709312	0.0391625	0.198744	2012	102656592	LOC102656592	uncharacterized LOC102656592, transcript variant X1
XM_006562100.2	5348.54	9824.04	873.035	0.0888671	-3.49221	8.08933e-113	9.17971e-110	Down	Down	187.99	191.988	224.079	21.7537	20.4705	24.194	1925	413705	LOC413705	acidic mammalian chitinase-like, transcript variant X1	GO:0005576,GO:0005615,GO:0005764,GO:0008061,GO:0004568,GO:0008843,GO:0004553,GO:0005975,GO:0006032,GO:0006955,GO:0000272,GO:0009617	extracellular region|extracellular space|lysosome|chitin binding|chitinase activity|endochitinase activity|hydrolase activity, hydrolyzing O-glycosyl compounds|carbohydrate metabolic process|chitin catabolic process|immune response|polysaccharide catabolic process|response to bacterium	path:ame00520	Amino sugar and nucleotide sugar metabolism
XM_006564957.2	187.082	343.154	31.0106	0.0903694	-3.46802	2.09324e-20	2.01447e-18	Down	Down	7.01518	5.94246	5.40527	0.744045	1.0657	0.241398	2213	102654427	LOC102654427	sodium-dependent nutrient amino acid transporter 1-like, transcript variant X1	GO:0005887,GO:0042943,GO:0005328,GO:0015175,GO:0005283,GO:0042940,GO:0015804,GO:0006814	integral component of plasma membrane|D-amino acid transmembrane transporter activity|neurotransmitter:sodium symporter activity|neutral amino acid transmembrane transporter activity|sodium:amino acid symporter activity|D-amino acid transport|neutral amino acid transport|sodium ion transport
XM_006558590.2	2745.65	5034.25	457.041	0.0907862	-3.46138	2.02153e-90	1.6193e-87	Down	Down	32.37	36.8003	32.6997	4.43549	5.35159	1.56864	5842	100578066	LOC100578066	glycogen-binding subunit 76A, transcript variant X4	GO:0008157	protein phosphatase 1 binding
XM_016912937.1	226.406	414.648	38.1646	0.0920409	-3.44158	8.74646e-05	0.00134506	Down	Down	8.66839	16.2048	6.44636	1.02979	0.966776	1.60501	1558	100576637	LOC100576637	trypsin 5G1-like	GO:0005615,GO:0004252,GO:0007586	extracellular space|serine-type endopeptidase activity|digestion
XR_001704026.1	567.709	1039.67	95.7522	0.092099	-3.44067	3.32262e-46	9.32904e-44	Down	Down	10.1846	13.1267	12.0317	1.41894	1.65434	0.943388	3476	107964872	LOC107964872	uncharacterized LOC107964872
XM_016912133.1	57.3607	104.954	9.76716	0.0930611	-3.42568	3.64988e-07	9.06975e-06	Down	Down	1.7014	1.41976	1.53794	0.342939	0.103728	0.0926692	2672	409924	LOC409924	synaptic vesicle glycoprotein 2B, transcript variant X3	GO:0030054,GO:0016021,GO:0043005,GO:0008021,GO:0030672,GO:0022857,GO:0007268,GO:0001504	cell junction|integral component of membrane|neuron projection|synaptic vesicle|synaptic vesicle membrane|transmembrane transporter activity|chemical synaptic transmission|neurotransmitter uptake	path:ame04512	ECM-receptor interaction
XM_016915623.1	273.725	498.986	48.465	0.0971271	-3.36398	2.58508e-27	3.72511e-25	Down	Down	11.5306	13.368	10.4946	1.74621	1.13251	1.39288	1666	412797	LOC412797	facilitated trehalose transporter Tret1-like	GO:0016021,GO:0005886,GO:0015574,GO:0015771	integral component of membrane|plasma membrane|trehalose transmembrane transporter activity|trehalose transport
XM_006562255.2	1725.11	3139.75	310.463	0.0988816	-3.33815	5.03455e-131	8.56975e-128	Down	Down	41.233	44.0783	41.2285	5.39521	5.81703	4.22277	2934	102653922	LOC102653922	organic cation transporter protein-like	GO:0016021,GO:0005887,GO:0022891,GO:0006915,GO:0006811	integral component of membrane|integral component of plasma membrane|substrate-specific transmembrane transporter activity|apoptotic process|ion transport
XM_016911736.1	2247.3	4086.58	408.024	0.099845	-3.32417	1.56222e-158	4.72746e-155	Down	Down	15.1523	15.2445	14.4341	1.93679	2.34931	1.22422	10781	107964293	LOC107964293	zinc finger protein 628-like	GO:0005634,GO:0046872,GO:0000978,GO:0006355,GO:0006351	nucleus|metal ion binding|RNA polymerase II core promoter proximal region sequence-specific DNA binding|regulation of transcription, DNA-templated|transcription, DNA-templated
XM_006571109.2	715.43	1298.64	132.217	0.101812	-3.29602	5.73024e-62	2.69074e-59	Down	Down	34.5544	27.7671	30.0563	2.51402	4.07132	5.0898	1664	725458	LOC725458	hydroxylysine kinase, transcript variant X1	GO:0005759,GO:0047992,GO:0006554	mitochondrial matrix|hydroxylysine kinase activity|lysine catabolic process	path:ame00310	Lysine degradation
XR_001702960.1	87.1795	157.975	16.3842	0.103714	-3.26931	1.50892e-09	5.31714e-08	Down	Down	12.7515	14.2225	10.0539	1.75653	2.15325	0.764362	505	107964451	LOC107964451	uncharacterized LOC107964451
XM_006563325.2	24.6073	44.5707	4.64394	0.104193	-3.26267	0.00153391	0.0161922	Down	Down	0.0773946	0.0603805	0.0770507	0.0230205	0.00602091	0.00053407	24524	408521	Mblk-1	transcription factor mblk-1-like, transcript variant X3	GO:0005634,GO:0042803,GO:0043565,GO:0007613,GO:0045893,GO:0006351	nucleus|protein homodimerization activity|sequence-specific DNA binding|memory|positive regulation of transcription, DNA-templated|transcription, DNA-templated	path:ame04214	Apoptosis - fly
XR_001704930.1	15.816	28.6103	3.02178	0.105619	-3.24306	0.0141584	0.0990253	Down	Down	0.138064	0.481476	0.294891	0.00718494	0.0904553	0.0109468	3694	100578524	LOC100578524	uncharacterized LOC100578524, transcript variant X9
XM_006568626.2	59.5351	107.465	11.6054	0.107993	-3.21099	1.09497e-06	2.48248e-05	Down	Down	2.06656	3.01001	2.65042	0.0814298	0.544382	0.388374	1641	408592	LOC408592	acyl-coenzyme A:6-aminopenicillanic-acid-acyltransferase 40 kDa form, transcript variant X3	GO:0050640,GO:0017000	isopenicillin-N N-acyltransferase activity|antibiotic biosynthetic process
XM_003251665.3	100.827	181.304	20.3495	0.11224	-3.15535	2.60851e-10	1.0222e-08	Down	Down	4.90766	5.14987	3.8625	0.782554	0.818159	0.311244	1538	100578060	LOC100578060	uncharacterized LOC100578060
XM_016915301.1	13.4716	24.2172	2.726	0.112565	-3.15118	0.0404747	0.221881	Down	Down	0.472594	1.20606	0.192018	0	0.259746	0	1494	102656805	LOC102656805	uncharacterized LOC102656805, transcript variant X2
XM_003249302.3	149.025	267.733	30.3164	0.113234	-3.14262	2.22488e-14	1.38661e-12	Down	Down	3.4554	4.40482	4.04725	0.521157	0.889125	0.244173	2659	100576700	LOC100576700	class A basic helix-loop-helix protein 15-like, transcript variant X3	GO:0005737,GO:0005634,GO:0003677,GO:0061101,GO:0046887,GO:0002793,GO:0045944,GO:0006355,GO:0006351,GO:0007419	cytoplasm|nucleus|DNA binding|neuroendocrine cell differentiation|positive regulation of hormone secretion|positive regulation of peptide secretion|positive regulation of transcription from RNA polymerase II promoter|regulation of transcription, DNA-templated|transcription, DNA-templated|ventral cord development
XM_006567746.2	204.334	366.767	41.8999	0.114241	-3.12985	2.72091e-11	1.23096e-09	Down	Down	3.89667	6.48004	6.7912	0.836479	0.59864	0.993442	2528	551758	LOC551758	arylsulfatase B-like, transcript variant X1	GO:0009986,GO:0070062,GO:0005764,GO:0004065,GO:0046872,GO:0003943,GO:0061580,GO:0008152,GO:0010976,GO:0010632	cell surface|extracellular exosome|lysosome|arylsulfatase activity|metal ion binding|N-acetylgalactosamine-4-sulfatase activity|colon epithelial cell migration|metabolic process|positive regulation of neuron projection development|regulation of epithelial cell migration
XR_412107.2	156.473	280.768	32.1771	0.114604	-3.12528	8.25472e-15	5.28982e-13	Down	Down	2.57145	3.63707	2.50733	0.444827	0.404657	0.399767	3799	102656710	LOC102656710	uncharacterized LOC102656710
XM_016910733.1	68.5473	122.915	14.1794	0.11536	-3.11579	0.00300605	0.0285559	Down	Down	1.15901	0.241908	0.79027	0.138998	0.0733083	0.0945055	6681	408718	LOC408718	leukocyte tyrosine kinase receptor, transcript variant X1	GO:0030424,GO:0044297,GO:0070062,GO:0005887,GO:0005886,GO:0043234,GO:0005524,GO:0004713,GO:0004714,GO:0000187,GO:0030534,GO:0007420,GO:0021766,GO:0048666,GO:0016310,GO:0046777,GO:0042127,GO:0060159,GO:0090648,GO:0036269,GO:0007169	axon|cell body|extracellular exosome|integral component of plasma membrane|plasma membrane|protein complex|ATP binding|protein tyrosine kinase activity|transmembrane receptor protein tyrosine kinase activity|activation of MAPK activity|adult behavior|brain development|hippocampus development|neuron development|phosphorylation|protein autophosphorylation|regulation of cell proliferation|regulation…
XM_016914157.1	210.924	377.318	44.5289	0.118014	-3.08297	4.60107e-15	3.02681e-13	Down	Down	5.8373	8.74743	8.25197	0.0750326	1.93571	1.33233	1953	409409	LOC409409	serine/threonine-protein kinase ICK, transcript variant X3	GO:0036064,GO:0097546,GO:0097542,GO:0005929,GO:0005829,GO:0005634,GO:0005524,GO:0004693,GO:0000287,GO:0004674,GO:0060271,GO:0035556,GO:0035720,GO:0035721,GO:0042073,GO:0007275,GO:0006468,GO:0007165	ciliary basal body|ciliary base|ciliary tip|cilium|cytosol|nucleus|ATP binding|cyclin-dependent protein serine/threonine kinase activity|magnesium ion binding|protein serine/threonine kinase activity|cilium assembly|intracellular signal transduction|intraciliary anterograde transport|intraciliary retrograde transport|intraciliary transport|multicellular organism development|protein phosphorylatio…
XM_006563239.2	88.4011	157.967	18.8347	0.119232	-3.06816	0.000190367	0.00265335	Down	Down	1.62941	1.06848	0.584734	0.416464	0.0341467	0.034626	5687	414021	LOC414021	uncharacterized LOC414021, transcript variant X1	GO:0005829,GO:0004115,GO:0046872,GO:0006198,GO:0007165	cytosol|3',5'-cyclic-AMP phosphodiesterase activity|metal ion binding|cAMP catabolic process|signal transduction
XM_003251949.3	25.8105	46.0265	5.59453	0.12155	-3.04038	0.0364206	0.204994	Down	Down	3.58329	4.74092	0.174298	1.23192	0.0866917	2.97008e-11	639	100577227	LOC100577227	uncharacterized LOC100577227
XR_410262.2	716.066	1276.47	155.66	0.121945	-3.0357	8.28906e-55	3.27178e-52	Down	Down	62.0263	70.0232	66.0099	11.2512	10.4746	8.06752	762	100578675	LOC100578675	uncharacterized LOC100578675	GO:0005737,GO:0031012,GO:0005578,GO:0004860,GO:0019221,GO:0046426,GO:0006469	cytoplasm|extracellular matrix|proteinaceous extracellular matrix|protein kinase inhibitor activity|cytokine-mediated signaling pathway|negative regulation of JAK-STAT cascade|negative regulation of protein kinase activity
XM_006567821.2	27.2226	48.5268	5.91834	0.12196	-3.03552	0.00192416	0.0195466	Down	Down	1.29507	1.02251	1.27443	6.42755e-06	0.293862	0.237809	1602	411099	LOC411099	protein yippee-like 1, transcript variant X2	GO:0005634,GO:0046872	nucleus|metal ion binding
XM_016914586.1	13.6418	24.314	2.96946	0.12213	-3.03352	0.0337165	0.193891	Down	Down	0.0267802	0.185093	0.106156	0.0194742	5.35871e-08	0.0298124	9016	100578783	LOC100578783	uncharacterized LOC100578783, transcript variant X2
XM_006566475.2	37.4083	66.6697	8.14702	0.1222	-3.03269	0.000317047	0.00416975	Down	Down	1.5461	0.545873	1.5554	0.00119511	0.503756	0.0398195	2173	725462	LOC725462	vesicular glutamate transporter 2.1, transcript variant X1	GO:0030054,GO:0016021,GO:0043005,GO:0030672,GO:0005313,GO:0015293,GO:0007268,GO:0089711,GO:0006836,GO:0050896,GO:0006814,GO:0007601	cell junction|integral component of membrane|neuron projection|synaptic vesicle membrane|L-glutamate transmembrane transporter activity|symporter activity|chemical synaptic transmission|L-glutamate transmembrane transport|neurotransmitter transport|response to stimulus|sodium ion transport|visual perception
XM_016913988.1	37.3224	66.4306	8.21421	0.123651	-3.01565	0.000284995	0.00379367	Down	Down	1.18416	0.948727	0.787315	0.120137	3.98463e-06	0.344076	2692	410748	LOC410748	glucose dehydrogenase [FAD, quinone], transcript variant X1	GO:0005576,GO:0050660,GO:0016614	extracellular region|flavin adenine dinucleotide binding|oxidoreductase activity, acting on CH-OH group of donors
XM_006569899.2	40.694	72.3611	9.02691	0.124748	-3.00291	0.000111995	0.00167133	Down	Down	2.44512	2.43834	2.97539	1.20719	0.00487228	1.77287e-08	1087	100576522	LOC100576522	odorant receptor 13a-like, transcript variant X1
XM_001121709.4	1111.15	1971.79	250.515	0.12705	-2.97653	1.09864e-76	6.64924e-74	Down	Down	33.3149	38.5791	36.6418	5.58216	6.24327	5.1906	2148	725922	LOC725922	mitochondrial basic amino acids transporter-like, transcript variant X1	GO:0016021,GO:0005743,GO:0015227	integral component of membrane|mitochondrial inner membrane|acyl carnitine transmembrane transporter activity
XM_016915281.1	518.171	919.429	116.913	0.127158	-2.97531	6.43808e-40	1.52471e-37	Down	Down	23.5794	26.1692	23.2803	3.10029	5.04393	3.3171	1488	413551	LOC413551	mitochondrial coenzyme A transporter SLC25A42, transcript variant X2	GO:0016021,GO:0005743,GO:0005739,GO:0043262,GO:0015217,GO:0080122,GO:0005347,GO:0015228,GO:0015866,GO:0080121,GO:0015867,GO:0035349	integral component of membrane|mitochondrial inner membrane|mitochondrion|adenosine-diphosphatase activity|ADP transmembrane transporter activity|AMP transmembrane transporter activity|ATP transmembrane transporter activity|coenzyme A transmembrane transporter activity|ADP transport|AMP transport|ATP transport|coenzyme A transmembrane transport
NM_001167720.1	36.9706	65.5912	8.34996	0.127303	-2.97366	0.000391923	0.00500423	Down	Down	5.86786	3.2758	3.85056	3.68073e-12	0.0541917	2.00156	599	726526	NPF	neuropeptide F	GO:0005576,GO:0007218	extracellular region|neuropeptide signaling pathway
XR_411776.2	158.672	281.366	35.9785	0.127871	-2.96724	7.63047e-14	4.43104e-12	Down	Down	3.66151	5.56648	4.95734	0.571484	0.920365	0.729309	2346	102654418	LOC102654418	uncharacterized LOC102654418
XM_006569790.2	124.301	220.404	28.1976	0.127936	-2.96651	5.0299e-05	0.000823748	Down	Down	7.00666	7.90833	2.99049	0.990633	0.818007	1.04514	1452	100576760	LOC100576760	uncharacterized LOC100576760, transcript variant X2
XM_006560191.2	96.1023	169.93	22.2742	0.131078	-2.9315	0.0149145	0.103279	Down	Down	1.16564	1.33534	0.166481	0.381117	0.0270666	0.0239508	7493	102653655	LOC102653655	mucin-19-like, transcript variant X2	GO:0005576,GO:0005507,GO:0007596	extracellular region|copper ion binding|blood coagulation
XM_006569139.2	64.4975	113.8	15.1949	0.133523	-2.90485	0.00237487	0.0232577	Down	Down	2.29141	2.24187	0.579783	0.0874024	0.455663	0.308494	2622	724909	LOC724909	uncharacterized LOC724909, transcript variant X3	GO:0005730,GO:0005654,GO:0005634,GO:0005524,GO:0000824,GO:0008440,GO:0000823,GO:0032958,GO:0001841	nucleolus|nucleoplasm|nucleus|ATP binding|inositol tetrakisphosphate 3-kinase activity|inositol-1,4,5-trisphosphate 3-kinase activity|inositol-1,4,5-trisphosphate 6-kinase activity|inositol phosphate biosynthetic process|neural tube formation	path:ame00562,path:ame04070	Inositol phosphate metabolism|Phosphatidylinositol signaling system
XM_003251379.3	703.953	1241.76	166.142	0.133795	-2.9019	5.66594e-06	0.000112719	Down	Down	32.8045	46.7065	20.9887	5.6669	5.52747	5.52269	1456	100576760	LOC100576760	uncharacterized LOC100576760, transcript variant X1
XM_016914158.1	515.794	909.603	121.985	0.134108	-2.89854	3.77898e-38	8.23364e-36	Down	Down	18.8013	16.6674	19.7356	1.25293	5.76931	2.04748	1951	409409	LOC409409	serine/threonine-protein kinase ICK, transcript variant X4	GO:0036064,GO:0097546,GO:0097542,GO:0005929,GO:0005829,GO:0005634,GO:0005524,GO:0004693,GO:0000287,GO:0004674,GO:0060271,GO:0035556,GO:0035720,GO:0035721,GO:0042073,GO:0007275,GO:0006468,GO:0007165	ciliary basal body|ciliary base|ciliary tip|cilium|cytosol|nucleus|ATP binding|cyclin-dependent protein serine/threonine kinase activity|magnesium ion binding|protein serine/threonine kinase activity|cilium assembly|intracellular signal transduction|intraciliary anterograde transport|intraciliary retrograde transport|intraciliary transport|multicellular organism development|protein phosphorylatio…
XM_394697.6	239.465	421.944	56.9848	0.135053	-2.8884	3.93248e-14	2.40637e-12	Down	Down	7.02662	4.45205	6.90367	1.22593	0.336636	1.52881	2721	411223	LOC411223	esterase FE4-like, transcript variant X2	GO:0052689	carboxylic ester hydrolase activity
XR_001705894.1	57.8919	101.85	13.9334	0.136803	-2.86983	9.84451e-06	0.000187101	Down	Down	1.41431	0.800173	1.05913	0.154406	0.303827	0.0866631	3692	107965668	LOC107965668	uncharacterized LOC107965668, transcript variant X3
XR_001703710.1	30.7403	53.9582	7.52246	0.139413	-2.84257	0.00163992	0.0170862	Down	Down	1.77501	1.78934	1.51367	0.263657	0.381242	0.251078	1251	107964741	LOC107964741	uncharacterized LOC107964741
XM_016912273.1	16.325	28.6441	4.0059	0.139851	-2.83804	0.0233384	0.146863	Down	Down	0.199605	0.106846	0.0975205	0.054573	0.0104903	0.0052102	8508	100578665	LOC100578665	uncharacterized LOC100578665, transcript variant X15
XM_006562516.2	1718.98	3014.68	423.281	0.140407	-2.83232	1.88755e-99	1.83598e-96	Down	Down	43.1288	47.8673	43.1583	6.6822	8.57466	8.0549	2657	727479	LOC727479	zinc transporter 1, transcript variant X7	GO:0016021,GO:0005886,GO:0005385,GO:0006828,GO:0061088,GO:0010043	integral component of membrane|plasma membrane|zinc ion transmembrane transporter activity|manganese ion transport|regulation of sequestering of zinc ion|response to zinc ion
XR_001702147.1	18.0452	31.64	4.45038	0.140657	-2.82975	0.018909	0.125331	Down	Down	0.358491	0.385257	0.200749	0.000208203	0.0949084	0.0637574	3962	102656852	LOC102656852	uncharacterized LOC102656852, transcript variant X2
XM_396993.6	629.855	1103.6	156.107	0.141452	-2.82162	2.08105e-43	5.50266e-41	Down	Down	26.5302	29.2184	29.5185	5.34785	4.29116	5.30436	1531	413551	LOC413551	mitochondrial coenzyme A transporter SLC25A42, transcript variant X1	GO:0016021,GO:0005743,GO:0005739,GO:0043262,GO:0015217,GO:0080122,GO:0005347,GO:0015228,GO:0015866,GO:0080121,GO:0015867,GO:0035349	integral component of membrane|mitochondrial inner membrane|mitochondrion|adenosine-diphosphatase activity|ADP transmembrane transporter activity|AMP transmembrane transporter activity|ATP transmembrane transporter activity|coenzyme A transmembrane transporter activity|ADP transport|AMP transport|ATP transport|coenzyme A transmembrane transport
XM_016911475.1	364.273	637.92	90.6249	0.142063	-2.8154	5.3004e-27	7.51856e-25	Down	Down	29.2706	32.7137	28.5712	5.29646	8.98674	1.50032	833	100578666	LOC100578666	uncharacterized LOC100578666
XM_016912986.1	17.5226	30.6722	4.37291	0.142569	-2.81027	0.0229276	0.144981	Down	Down	0.264917	0.42483	0.407569	0.00299989	0.0569818	0.147224	3303	552040	LOC552040	transcription activator MSS11-like, transcript variant X1	GO:0030054,GO:0048471,GO:0005886,GO:0045211,GO:0008104,GO:0007165	cell junction|perinuclear region of cytoplasm|plasma membrane|postsynaptic membrane|protein localization|signal transduction
XM_006568149.2	1212.07	2121.56	302.582	0.142622	-2.80973	1.11568e-74	6.46498e-72	Down	Down	82.0591	87.1288	91.9774	13.4375	16.9048	15.7171	961	408689	Fabp	fatty acid binding protein, transcript variant X1	GO:0005737,GO:0008289,GO:0005215	cytoplasm|lipid binding|transporter activity
XM_016917701.1	238.857	417.693	60.0209	0.143696	-2.7989	3.31621e-18	2.75357e-16	Down	Down	19.1148	22.442	18.5032	2.75863	4.59743	3.32613	821	102655007	LOC102655007	alkylglycerol monooxygenase-like	GO:0005783,GO:0005789,GO:0016021,GO:0050479,GO:0005506,GO:0046485,GO:0006633,GO:0006643,GO:0019432	endoplasmic reticulum|endoplasmic reticulum membrane|integral component of membrane|glyceryl-ether monooxygenase activity|iron ion binding|ether lipid metabolic process|fatty acid biosynthetic process|membrane lipid metabolic process|triglyceride biosynthetic process
XM_006563135.2	660.787	1153.64	167.937	0.145571	-2.7802	3.98768e-14	2.42963e-12	Down	Down	22.5261	30.2506	20.3217	3.89351	5.64446	3.61139	1863	410639	LOC410639	alpha-methyldopa hypersensitive protein-like, transcript variant X2	GO:0004058,GO:0030170,GO:0048085,GO:0007615,GO:0006520,GO:0007619,GO:0048066,GO:0006585,GO:0008062,GO:0040007,GO:0007611,GO:0007616,GO:0048082,GO:0009611,GO:0006587,GO:0040040,GO:0043052,GO:0035220	aromatic-L-amino-acid decarboxylase activity|pyridoxal phosphate binding|adult chitin-containing cuticle pigmentation|anesthesia-resistant memory|cellular amino acid metabolic process|courtship behavior|developmental pigmentation|dopamine biosynthetic process from tyrosine|eclosion rhythm|growth|learning or memory|long-term memory|regulation of adult chitin-containing cuticle pigmentation|respons…	path:ame00340,path:ame00350,path:ame00360,path:ame00380	Histidine metabolism|Tyrosine metabolism|Phenylalanine metabolism|Tryptophan metabolism
XM_394210.6	30435	53118.7	7751.35	0.145925	-2.7767	2.08933e-33	3.92434e-31	Down	Down	949.597	1154.01	908.993	174.601	182.442	187.372	2083	410734	LOC410734	glucose dehydrogenase [FAD, quinone]	GO:0005576,GO:0050660,GO:0016614,GO:0006006,GO:0008364,GO:0019233,GO:0046693	extracellular region|flavin adenine dinucleotide binding|oxidoreductase activity, acting on CH-OH group of donors|glucose metabolic process|pupal chitin-based cuticle development|sensory perception of pain|sperm storage
XR_001702083.1	38.076	66.4234	9.72854	0.146463	-2.7714	0.000552725	0.00675952	Down	Down	1.73464	3.0853	2.32176	0.332432	0.853621	0.0772396	1096	107964029	LOC107964029	uncharacterized LOC107964029
XM_006558093.2	98.7211	172.123	25.3191	0.147099	-2.76515	2.348e-08	6.98884e-07	Down	Down	2.79998	3.27266	2.78772	0.73072	0.350784	0.521319	2295	411186	LOC411186	synaptic vesicle glycoprotein 2C, transcript variant X4	GO:0030054,GO:0016021,GO:0043005,GO:0008021,GO:0030672,GO:0022857,GO:0001504	cell junction|integral component of membrane|neuron projection|synaptic vesicle|synaptic vesicle membrane|transmembrane transporter activity|neurotransmitter uptake
XR_408716.2	219.794	381.896	57.6923	0.151068	-2.72673	2.11212e-16	1.5589e-14	Down	Down	3.32704	3.77957	2.85007	0.666441	0.916491	0.254451	4534	100578992	LOC100578992	uncharacterized LOC100578992
XM_006565354.2	88.2651	153.077	23.4536	0.153214	-2.70638	9.23372e-06	0.000176477	Down	Down	1.25268	1.12035	2.2079	0.236995	0.170557	0.453632	3972	410031	LOC410031	transcription factor SPT20 homolog, transcript variant X2	GO:0000124,GO:0003712,GO:0007369	SAGA complex|transcription cofactor activity|gastrulation
XM_006562684.2	13.8516	24.0183	3.68497	0.153423	-2.70441	0.0472308	0.247181	Down	Down	0.245336	0.175628	0.0955391	0.0474372	0.0436778	0.0021098	5553	100577492	LOC100577492	uncharacterized LOC100577492, transcript variant X1	GO:0016323,GO:0005923,GO:0005737,GO:0005856,GO:0005545,GO:0070830	basolateral plasma membrane|bicellular tight junction|cytoplasm|cytoskeleton|1-phosphatidylinositol binding|bicellular tight junction assembly
XR_001703469.1	196.585	340.616	52.5542	0.154292	-2.69627	1.44486e-14	9.1301e-13	Down	Down	25.6759	23.9341	24.7345	5.90676	4.40387	3.83624	542	107964622	LOC107964622	uncharacterized LOC107964622
XM_006565398.2	36183.1	62685	9681.24	0.154443	-2.69486	1.62203e-34	3.17812e-32	Down	Down	1101.4	1046.82	884.676	238.06	259.624	77.1904	2444	725217	LOC725217	uncharacterized protein PFB0145c-like, transcript variant X1
XM_016912358.1	282.084	488.278	75.8908	0.155425	-2.68571	3.50762e-11	1.55081e-09	Down	Down	5.15234	7.17851	4.62092	0.703611	1.34668	1.21496	3398	552523	LOC552523	L-threonine ammonia-lyase, transcript variant X1	GO:0005737,GO:0016597,GO:0003941,GO:0004794,GO:0030170,GO:0008652,GO:0009097,GO:0006565,GO:0006567	cytoplasm|amino acid binding|L-serine ammonia-lyase activity|L-threonine ammonia-lyase activity|pyridoxal phosphate binding|cellular amino acid biosynthetic process|isoleucine biosynthetic process|L-serine catabolic process|threonine catabolic process	path:ame00260,path:ame00290,path:ame01200,path:ame01230	Glycine, serine and threonine metabolism|Valine, leucine and isoleucine biosynthesis|Carbon metabolism|Biosynthesis of amino acids
XR_001704048.1	70.4065	121.856	18.9566	0.155565	-2.68441	4.5051e-06	9.14281e-05	Down	Down	0.792474	1.08683	1.00503	0.200661	0.186636	0.175515	5002	107964888	LOC107964888	uncharacterized LOC107964888
XM_016915318.1	590.951	1022.68	159.223	0.155692	-2.68324	5.45529e-05	0.000887015	Down	Down	13.3309	31.1071	22.6834	3.55784	7.7666	1.51706	1796	727037	LOC727037	phospholipase A1 member A-like, transcript variant X3	GO:0005576,GO:0016020,GO:0052689,GO:0016042	extracellular region|membrane|carboxylic ester hydrolase activity|lipid catabolic process
XM_006563155.2	148.188	256.153	40.224	0.157031	-2.67088	3.38401e-11	1.50104e-09	Down	Down	7.0116	4.8484	7.12584	1.06295	1.40465	1.19019	1598	100577516	LOC100577516	venom acid phosphatase Acph-1-like	GO:0005576,GO:0003993	extracellular region|acid phosphatase activity
XM_016916247.1	73.5621	127.09	20.0341	0.157637	-2.66533	0.00199229	0.0201112	Down	Down	1.12124	1.59709	3.11681	0.786556	0.310215	0.0326737	2581	726392	LOC726392	sodium-independent sulfate anion transporter, transcript variant X3	GO:0005783,GO:0070062,GO:0005794,GO:0016021,GO:0005887,GO:0043231,GO:0005765,GO:0005654,GO:0005886,GO:0008509,GO:0015301,GO:0015106,GO:0005254,GO:0019531,GO:0008271,GO:0015116,GO:0015701,GO:1902476,GO:0051453,GO:0042391,GO:0008272	endoplasmic reticulum|extracellular exosome|Golgi apparatus|integral component of membrane|integral component of plasma membrane|intracellular membrane-bounded organelle|lysosomal membrane|nucleoplasm|plasma membrane|anion transmembrane transporter activity|anion:anion antiporter activity|bicarbonate transmembrane transporter activity|chloride channel activity|oxalate transmembrane transporter ac…
XM_006564914.2	145.696	251.226	40.1666	0.159882	-2.64492	7.6562e-11	3.19811e-09	Down	Down	4.92401	5.42669	4.44697	0.748453	1.22153	0.971319	2005	552592	LOC552592	facilitated trehalose transporter Tret1, transcript variant X1	GO:0016021,GO:0005886,GO:0015574,GO:0015771	integral component of membrane|plasma membrane|trehalose transmembrane transporter activity|trehalose transport
XR_412207.2	69.5265	119.728	19.3249	0.161406	-2.63123	8.11757e-06	0.000157242	Down	Down	0.585072	0.549561	0.463246	0.0739823	0.0972491	0.153037	8861	102654279	LOC102654279	uncharacterized LOC102654279
XM_001120351.3	44.0753	75.7985	12.352	0.162959	-2.61742	0.000476254	0.00593629	Down	Down	2.95237	5.38156	3.36807	0.237676	0.69848	1.49293	765	725309	LOC725309	keratin-associated protein 19-2-like
XM_006558090.2	631.393	1085.72	177.065	0.163085	-2.6163	1.58306e-17	1.25334e-15	Down	Down	21.4894	18.6695	14.685	2.52705	3.17423	5.40702	2341	411186	LOC411186	synaptic vesicle glycoprotein 2C, transcript variant X2	GO:0030054,GO:0016021,GO:0043005,GO:0008021,GO:0030672,GO:0022857,GO:0001504	cell junction|integral component of membrane|neuron projection|synaptic vesicle|synaptic vesicle membrane|transmembrane transporter activity|neurotransmitter uptake
XM_016911397.1	64.8896	111.306	18.4731	0.165966	-2.59104	2.05312e-05	0.000367632	Down	Down	0.877651	0.619879	0.702229	0.0419638	0.238628	0.163128	6002	410944	LOC410944	ATP-binding cassette sub-family C member Sur, transcript variant X4	GO:0016021,GO:0005886,GO:0005524,GO:0042626,GO:0005267,GO:0008281	integral component of membrane|plasma membrane|ATP binding|ATPase activity, coupled to transmembrane movement of substances|potassium channel activity|sulfonylurea receptor activity
XR_001705176.1	37.6884	64.5394	10.8375	0.16792	-2.57415	0.00126767	0.0138266	Down	Down	2.65315	1.27399	2.25648	0.200678	0.853853	0.235585	1239	107965329	LOC107965329	uncharacterized LOC107965329, transcript variant X4
XM_624899.4	111.503	190.597	32.4095	0.170042	-2.55604	2.7592e-08	8.12399e-07	Down	Down	3.47544	4.75066	2.9799	0.825369	1.08021	0.436828	2006	552523	LOC552523	L-threonine ammonia-lyase, transcript variant X2	GO:0005737,GO:0016597,GO:0003941,GO:0004794,GO:0030170,GO:0008652,GO:0009097,GO:0006565,GO:0006567	cytoplasm|amino acid binding|L-serine ammonia-lyase activity|L-threonine ammonia-lyase activity|pyridoxal phosphate binding|cellular amino acid biosynthetic process|isoleucine biosynthetic process|L-serine catabolic process|threonine catabolic process	path:ame00260,path:ame00290,path:ame01200,path:ame01230	Glycine, serine and threonine metabolism|Valine, leucine and isoleucine biosynthesis|Carbon metabolism|Biosynthesis of amino acids
XM_016916400.1	1636.7	2797.46	475.943	0.170134	-2.55526	9.35607e-81	6.06697e-78	Down	Down	51.4547	45.3854	46.2874	9.30628	11.3319	9.40896	2313	102653748	LOC102653748	growth/differentiation factor 8-like	GO:0005623,GO:0005615,GO:0008201,GO:0071549,GO:0040007,GO:0098779,GO:0046716,GO:0046627,GO:0033673,GO:0045662,GO:0051898,GO:0048632,GO:0002230,GO:0045893,GO:0014732,GO:0007179,GO:0098792	cell|extracellular space|heparin binding|cellular response to dexamethasone stimulus|growth|mitophagy in response to mitochondrial depolarization|muscle cell cellular homeostasis|negative regulation of insulin receptor signaling pathway|negative regulation of kinase activity|negative regulation of myoblast differentiation|negative regulation of protein kinase B signaling|negative regulation of sk…
XM_016911611.1	152.841	261.189	44.4921	0.170344	-2.55347	9.6497e-11	3.97594e-09	Down	Down	6.81162	7.08393	5.74145	1.30656	1.57674	1.26145	1571	413590	LOC413590	alkylglycerol monooxygenase-like	GO:0005783,GO:0005789,GO:0016021,GO:0050479,GO:0005506,GO:0046485,GO:0006633,GO:0006643,GO:0019432	endoplasmic reticulum|endoplasmic reticulum membrane|integral component of membrane|glyceryl-ether monooxygenase activity|iron ion binding|ether lipid metabolic process|fatty acid biosynthetic process|membrane lipid metabolic process|triglyceride biosynthetic process
XM_006558552.2	1332.28	2274.9	389.665	0.171289	-2.54549	2.16068e-48	6.61193e-46	Down	Down	37.9286	32.5566	30.6014	7.3755	8.11393	5.8599	2663	100576700	LOC100576700	class A basic helix-loop-helix protein 15-like, transcript variant X1	GO:0005737,GO:0005634,GO:0003677,GO:0061101,GO:0046887,GO:0002793,GO:0045944,GO:0006355,GO:0006351,GO:0007419	cytoplasm|nucleus|DNA binding|neuroendocrine cell differentiation|positive regulation of hormone secretion|positive regulation of peptide secretion|positive regulation of transcription from RNA polymerase II promoter|regulation of transcription, DNA-templated|transcription, DNA-templated|ventral cord development
XM_006558925.2	47.4034	80.6015	14.2053	0.176242	-2.50437	0.000397958	0.0050623	Down	Down	2.32779	2.52983	1.90303	0.426963	0.766244	0.287128	1412	406067	Mrjp8	major royal jelly protein 8, transcript variant X3	GO:0005576,GO:0048650,GO:0050832,GO:0050829,GO:0050830,GO:0031640	extracellular region|caste determination, influence by environmental factors|defense response to fungus|defense response to Gram-negative bacterium|defense response to Gram-positive bacterium|killing of cells of other organism
XM_006563140.2	156.971	266.482	47.4598	0.178098	-2.48926	9.67164e-05	0.00146745	Down	Down	3.94457	2.05906	4.84005	0.267622	0.473646	1.66443	2920	408564	LOC408564	long-chain fatty acid transport protein 4-like, transcript variant X2	GO:0031526,GO:0005783,GO:0005789,GO:0016021,GO:0016020,GO:0005902,GO:0005886,GO:0004467,GO:0000166,GO:0031957,GO:0006631,GO:0044539,GO:0001676,GO:0015909,GO:0001579,GO:0007584,GO:0043588,GO:0042760,GO:0000038	brush border membrane|endoplasmic reticulum|endoplasmic reticulum membrane|integral component of membrane|membrane|microvillus|plasma membrane|long-chain fatty acid-CoA ligase activity|nucleotide binding|very long-chain fatty acid-CoA ligase activity|fatty acid metabolic process|long-chain fatty acid import|long-chain fatty acid metabolic process|long-chain fatty acid transport|medium-chain fatty…
XM_006557676.2	45.3573	76.8755	13.8392	0.180021	-2.47376	0.000624379	0.00750771	Down	Down	1.64264	1.07316	1.74408	0.252128	0.487686	0.256815	2036	410052	Syt20	synaptotagmin 20, transcript variant X1	GO:0030424,GO:0030054,GO:0030425,GO:0032127,GO:0030173,GO:0030285,GO:0043231,GO:0048471,GO:0005886,GO:0030276,GO:0046872,GO:0001786,GO:0019905,GO:0007420,GO:0048791,GO:0045955,GO:0033604,GO:0050709,GO:0031339,GO:0045956,GO:1903861,GO:0006906	axon|cell junction|dendrite|dense core granule membrane|integral component of Golgi membrane|integral component of synaptic vesicle membrane|intracellular membrane-bounded organelle|perinuclear region of cytoplasm|plasma membrane|clathrin binding|metal ion binding|phosphatidylserine binding|syntaxin binding|brain development|calcium ion-regulated exocytosis of neurotransmitter|negative regulation…
XM_623297.5	192.481	326.075	58.8878	0.180596	-2.46916	5.80117e-10	2.17324e-08	Down	Down	9.87726	6.63908	6.16215	2.05402	1.6607	1.35448	1703	408622	LOC408622	protein henna, transcript variant X1	GO:0005811,GO:0016597,GO:0005506,GO:0004505,GO:0004510,GO:0009072,GO:0006726,GO:0006559,GO:0007616,GO:0006909,GO:0042427	lipid particle|amino acid binding|iron ion binding|phenylalanine 4-monooxygenase activity|tryptophan 5-monooxygenase activity|aromatic amino acid family metabolic process|eye pigment biosynthetic process|L-phenylalanine catabolic process|long-term memory|phagocytosis|serotonin biosynthetic process	path:ame00360,path:ame00400,path:ame01230	Phenylalanine metabolism|Phenylalanine, tyrosine and tryptophan biosynthesis|Biosynthesis of amino acids
XM_001121093.4	5656.86	9582.73	1730.98	0.180636	-2.46884	1.152e-32	2.0778e-30	Down	Down	168.695	154.238	142.987	44.8636	47.934	10.3278	2433	725217	LOC725217	uncharacterized protein PFB0145c-like, transcript variant X2
XM_006560908.2	357.488	605.532	109.444	0.18074	-2.46801	2.68446e-21	2.72803e-19	Down	Down	3.79425	3.63008	3.98569	1.11972	0.508339	0.93268	6280	410944	LOC410944	ATP-binding cassette sub-family C member Sur, transcript variant X2	GO:0016021,GO:0005886,GO:0005524,GO:0042626,GO:0005267,GO:0008281	integral component of membrane|plasma membrane|ATP binding|ATPase activity, coupled to transmembrane movement of substances|potassium channel activity|sulfonylurea receptor activity
XM_006560195.2	717.327	1212.61	222.041	0.183109	-2.44922	2.74346e-20	2.62169e-18	Down	Down	5.93705	7.01795	5.27838	1.54426	0.751606	1.85869	7857	102653655	LOC102653655	mucin-19-like, transcript variant X6	GO:0005576,GO:0005507,GO:0007596	extracellular region|copper ion binding|blood coagulation
XR_001702148.1	20.1862	34.1047	6.26771	0.183779	-2.44396	0.0412469	0.224717	Down	Down	0.0922272	0.578571	0.339239	0.000203969	0.169132	0.0625291	3965	102656852	LOC102656852	uncharacterized LOC102656852, transcript variant X3
XR_001703470.1	226.662	382.924	70.4005	0.18385	-2.4434	3.37815e-14	2.08153e-12	Down	Down	9.09839	8.48081	11.226	2.72458	2.5886	1.17937	1574	107964623	LOC107964623	uncharacterized LOC107964623
NM_001163715.1	2746.89	4636.64	857.138	0.184862	-2.43548	2.02709e-42	5.20828e-40	Down	Down	231.63	217.058	193.437	46.7135	68.1997	31.1217	854	727472	PGRP-S3	peptidoglycan recognition protein S3	GO:0005576,GO:0032500,GO:0008233,GO:0042834,GO:0016019,GO:0008329,GO:0008270,GO:0050830,GO:0006955,GO:0045087,GO:0009253,GO:0006965,GO:0008592,GO:0032494,GO:0008063	extracellular region|muramyl dipeptide binding|peptidase activity|peptidoglycan binding|peptidoglycan receptor activity|signaling pattern recognition receptor activity|zinc ion binding|defense response to Gram-positive bacterium|immune response|innate immune response|peptidoglycan catabolic process|positive regulation of biosynthetic process of antibacterial peptides active against Gram-positive …
XM_006558386.2	54.001	91.1448	16.8572	0.184949	-2.4348	0.000230305	0.00315519	Down	Down	3.86855	5.16783	3.34438	0.29393	2.00041	0.512668	870	551217	LOC551217	high affinity copper uptake protein 1, transcript variant X3	GO:0016021,GO:0005886,GO:0005375	integral component of membrane|plasma membrane|copper ion transmembrane transporter activity
XM_016914118.1	447.448	754.296	140.599	0.186397	-2.42355	1.58323e-08	4.87773e-07	Down	Down	60.2463	59.9747	96.704	21.9758	14.9141	12.9809	412	726721	LOC726721	protein transport protein Sec61 subunit gamma, transcript variant X2	GO:0005789,GO:0016021,GO:0015450,GO:0008565,GO:0045047	endoplasmic reticulum membrane|integral component of membrane|P-P-bond-hydrolysis-driven protein transmembrane transporter activity|protein transporter activity|protein targeting to ER	path:ame03060,path:ame04141,path:ame04145	Protein export|Protein processing in endoplasmic reticulum|Phagosome
XM_016912890.1	202.666	341.611	63.7216	0.186533	-2.4225	1.73534e-12	8.90058e-11	Down	Down	3.83874	4.73829	4.89782	0.812417	0.869738	1.44162	2999	100578239	LOC100578239	cilia- and flagella-associated protein 70, transcript variant X3	GO:0005929,GO:0070062	cilium|extracellular exosome
XM_006559665.2	461.18	776.538	145.822	0.187785	-2.41284	1.06993e-16	8.11685e-15	Down	Down	10.5605	13.8108	11.4281	1.92338	1.68652	4.80067	2563	409628	LOC409628	neutral ceramidase, transcript variant X2	GO:0005576,GO:0017040,GO:0006665	extracellular region|ceramidase activity|sphingolipid metabolic process	path:ame00600	Sphingolipid metabolism
XM_016911399.1	755.172	1270.79	239.552	0.188506	-2.40732	6.28025e-07	1.48475e-05	Down	Down	8.86112	10.319	5.43566	1.57305	1.57979	2.62361	6092	410944	LOC410944	ATP-binding cassette sub-family C member Sur, transcript variant X6	GO:0016021,GO:0005886,GO:0005524,GO:0042626,GO:0005267,GO:0008281	integral component of membrane|plasma membrane|ATP binding|ATPase activity, coupled to transmembrane movement of substances|potassium channel activity|sulfonylurea receptor activity
XM_016911401.1	57.6202	96.9533	18.2871	0.188618	-2.40646	0.000193175	0.00268836	Down	Down	0.549912	0.560869	1.07142	0.0494512	0.169396	0.284023	5272	410944	LOC410944	ATP-binding cassette sub-family C member Sur, transcript variant X8	GO:0016021,GO:0005886,GO:0005524,GO:0042626,GO:0005267,GO:0008281	integral component of membrane|plasma membrane|ATP binding|ATPase activity, coupled to transmembrane movement of substances|potassium channel activity|sulfonylurea receptor activity
XM_006559321.2	264.792	445.125	84.4601	0.189745	-2.39787	1.05172e-15	7.36341e-14	Down	Down	3.7648	3.5091	3.11929	0.862931	0.924419	0.640789	5066	408411	LOC408411	transcription factor Sox-2, transcript variant X6	GO:0005737,GO:0005829,GO:0044798,GO:0005654,GO:0005634,GO:0005667,GO:0003682,GO:0031490,GO:0003677,GO:0035198,GO:0046982,GO:0000981,GO:0043565,GO:0003700,GO:0008134,GO:0044212,GO:0021984,GO:0048646,GO:0007050,GO:0045165,GO:0001708,GO:0021987,GO:0050973,GO:0050910,GO:0048852,GO:0048568,GO:0001714,GO:0060441,GO:0021879,GO:0042472,GO:0060235,GO:0048286,GO:0030539,GO:0090090,GO:0045596,GO:0050680,GO:…	cytoplasm|cytosol|nuclear transcription factor complex|nucleoplasm|nucleus|transcription factor complex|chromatin binding|chromatin DNA binding|DNA binding|miRNA binding|protein heterodimerization activity|RNA polymerase II transcription factor activity, sequence-specific DNA binding|sequence-specific DNA binding|transcription factor activity, sequence-specific DNA binding|transcription factor bi…
XM_006569158.2	120.655	202.436	38.8736	0.19203	-2.3806	7.74168e-08	2.11692e-06	Down	Down	3.23422	3.95555	3.40408	1.0099	0.0413176	1.50124	2256	408272	LOC408272	monocarboxylate transporter 7, transcript variant X1	GO:0005887,GO:0015129,GO:0015293,GO:0035879	integral component of plasma membrane|lactate transmembrane transporter activity|symporter activity|plasma membrane lactate transport
XM_006560093.2	46.8635	78.6192	15.1079	0.192165	-2.37958	0.000958005	0.010926	Down	Down	2.41926	2.11216	1.11535	0.0224309	0.228274	1.08996	1642	102653832	LOC102653832	uncharacterized LOC102653832, transcript variant X2	GO:0042302	structural constituent of cuticle
XM_001122309.4	972.167	1630.73	313.602	0.192308	-2.37851	4.78665e-47	1.41701e-44	Down	Down	9.36312	9.80058	9.39079	1.65976	2.93535	2.18173	6755	726582	LOC726582	prominin-like protein, transcript variant X1	GO:0016021,GO:0048812	integral component of membrane|neuron projection morphogenesis
XM_003250003.3	1329.37	2228.22	430.514	0.19321	-2.37176	1.76806e-60	8.16153e-58	Down	Down	23.7792	20.1831	21.1342	5.00624	5.52375	5.00753	4051	409208	LOC409208	bumetanide-sensitive sodium-(potassium)-chloride cotransporter	GO:0016324,GO:0016323,GO:0070062,GO:1903561,GO:0016021,GO:0008519,GO:0015377,GO:0019901,GO:0015696,GO:0060444,GO:0050910,GO:0060763,GO:0035264,GO:0006813,GO:0006814,GO:0070634,GO:0030321	apical plasma membrane|basolateral plasma membrane|extracellular exosome|extracellular vesicle|integral component of membrane|ammonium transmembrane transporter activity|cation:chloride symporter activity|protein kinase binding|ammonium transport|branching involved in mammary gland duct morphogenesis|detection of mechanical stimulus involved in sensory perception of sound|mammary duct terminal en…
XM_016916974.1	418.095	700.535	135.654	0.193644	-2.36852	7.46865e-07	1.75251e-05	Down	Down	20.0927	24.012	15.7964	1.06285	11.2982	1.83178	1381	409655	LOC409655	sorbin and SH3 domain-containing protein 1, transcript variant X19	GO:0005913,GO:0005924,GO:0005813,GO:0005737,GO:0005856,GO:0005829,GO:0005925,GO:0016020,GO:0045121,GO:0016363,GO:0005654,GO:0005634,GO:0005886,GO:0001725,GO:0005158,GO:0019901,GO:0005070,GO:0008134,GO:0032869,GO:0048041,GO:0015758,GO:0008286,GO:0090004,GO:0046326,GO:0045725,GO:0046889,GO:0043149	cell-cell adherens junction|cell-substrate adherens junction|centrosome|cytoplasm|cytoskeleton|cytosol|focal adhesion|membrane|membrane raft|nuclear matrix|nucleoplasm|nucleus|plasma membrane|stress fiber|insulin receptor binding|protein kinase binding|SH3/SH2 adaptor activity|transcription factor binding|cellular response to insulin stimulus|focal adhesion assembly|glucose transport|insulin rece…
XM_016914001.1	620.022	1035.63	204.411	0.197378	-2.34097	1.38271e-31	2.36843e-29	Down	Down	12.4649	12.9658	11.7165	2.29422	4.97921	1.72139	3296	410747	LOC410747	glucose dehydrogenase [FAD, quinone], transcript variant X2	GO:0005576,GO:0050660,GO:0016614,GO:0006006,GO:0008364,GO:0019233,GO:0046693	extracellular region|flavin adenine dinucleotide binding|oxidoreductase activity, acting on CH-OH group of donors|glucose metabolic process|pupal chitin-based cuticle development|sensory perception of pain|sperm storage	path:ame00260	Glycine, serine and threonine metabolism
XM_006568150.2	549.735	918.187	181.283	0.197436	-2.34054	3.18005e-28	4.73272e-26	Down	Down	30.5585	37.6131	31.9848	6.81292	9.12129	8.54847	1083	408689	Fabp	fatty acid binding protein, transcript variant X2	GO:0005737,GO:0070062,GO:0043209,GO:0015485,GO:0005504,GO:0005215,GO:0061024	cytoplasm|extracellular exosome|myelin sheath|cholesterol binding|fatty acid binding|transporter activity|membrane organization
XR_001702749.1	189.534	316.173	62.8946	0.198924	-2.32971	0.0188219	0.124898	Down	Down	4.54796	2.11401	1.19223	1.08206	0.402949	0.442828	4764	408766	LOC408766	phosphatidylcholine:ceramide cholinephosphotransferase 2-like, transcript variant X2	GO:0030176,GO:0030173,GO:0005887,GO:0047493,GO:0016301,GO:0033188,GO:0006915,GO:0016049,GO:0046513,GO:0006954,GO:0043066,GO:0006686	integral component of endoplasmic reticulum membrane|integral component of Golgi membrane|integral component of plasma membrane|ceramide cholinephosphotransferase activity|kinase activity|sphingomyelin synthase activity|apoptotic process|cell growth|ceramide biosynthetic process|inflammatory response|negative regulation of apoptotic process|sphingomyelin biosynthetic process	path:ame00600	Sphingolipid metabolism
XR_001705633.1	85.7429	142.771	28.7148	0.201125	-2.31384	1.26361e-05	0.000235715	Down	Down	1.80754	1.59428	1.84135	0.158	0.00283045	1.17903	3223	408529	Adar	adenosine deaminase acting on RNA, transcript variant X1	GO:0005622,GO:0003726,GO:0003725,GO:0046872,GO:0006382,GO:0030534,GO:0008344,GO:0045475,GO:0007626,GO:0008049,GO:0016556,GO:0006397,GO:0042752,GO:0060964,GO:0010906,GO:0042391,GO:0009408,GO:0001666,GO:0006979,GO:0009451	intracellular|double-stranded RNA adenosine deaminase activity|double-stranded RNA binding|metal ion binding|adenosine to inosine editing|adult behavior|adult locomotory behavior|locomotor rhythm|locomotory behavior|male courtship behavior|mRNA modification|mRNA processing|regulation of circadian rhythm|regulation of gene silencing by miRNA|regulation of glucose metabolic process|regulation of me…
XM_016912134.1	914.29	1522.14	306.442	0.201323	-2.31241	5.57107e-19	4.84755e-17	Down	Down	20.4377	27.1509	21.5353	6.00495	4.53079	6.74644	2601	409924	LOC409924	synaptic vesicle glycoprotein 2B, transcript variant X4	GO:0030054,GO:0016021,GO:0043005,GO:0008021,GO:0030672,GO:0022857,GO:0007268,GO:0001504	cell junction|integral component of membrane|neuron projection|synaptic vesicle|synaptic vesicle membrane|transmembrane transporter activity|chemical synaptic transmission|neurotransmitter uptake	path:ame04512	ECM-receptor interaction
NM_001011572.1	11784.8	19616	3953.66	0.201553	-2.31077	3.24904e-201	2.21219e-197	Down	Down	316.789	336.895	335.32	86.7012	85.7193	73.7386	2346	406078	Tsf1	transferrin 1	GO:0005615,GO:0046872,GO:0006811,GO:0055072	extracellular space|metal ion binding|ion transport|iron ion homeostasis
XM_016911932.1	40.4185	67.1674	13.6695	0.203514	-2.2968	0.0260486	0.158902	Down	Down	1.52813	3.31152	0.961245	0.000440064	0.940503	0.543153	1363	724781	LOC724781	uncharacterized LOC724781, transcript variant X6
XR_001704081.1	81.0029	134.54	27.4661	0.204149	-2.29231	0.0021476	0.0214014	Down	Down	1.14785	2.98976	1.86759	0.965603	0.28674	0.273895	2636	726953	LOC726953	secretin receptor-like, transcript variant X4	GO:0070062,GO:0005887,GO:0005622,GO:0004991,GO:0017046,GO:0043621,GO:0007189,GO:0007188,GO:0030282,GO:0045453,GO:0048469,GO:0007166,GO:0006874,GO:0002062,GO:0008285,GO:0002076,GO:0007200,GO:0008284	extracellular exosome|integral component of plasma membrane|intracellular|parathyroid hormone receptor activity|peptide hormone binding|protein self-association|adenylate cyclase-activating G-protein coupled receptor signaling pathway|adenylate cyclase-modulating G-protein coupled receptor signaling pathway|bone mineralization|bone resorption|cell maturation|cell surface receptor signaling pathwa…	path:ame04080	Neuroactive ligand-receptor interaction
XM_003251159.3	2052.22	3407.44	697	0.204552	-2.28946	1.23981e-15	8.63589e-14	Down	Down	73.9481	48.9516	59.4615	15.1723	16.2333	14.5969	2214	100576253	LOC100576253	DNA ligase 1, transcript variant X4
XM_003249771.3	826.143	1369.84	282.449	0.206192	-2.27794	3.19712e-38	7.07914e-36	Down	Down	22.2016	23.0924	20.1902	4.9704	6.25872	5.4575	2473	100578420	LOC100578420	uncharacterized LOC100578420, transcript variant X1	GO:0045177,GO:0005911,GO:0005737,GO:0005783,GO:0005576,GO:0043005,GO:0005634,GO:0014069,GO:0007155,GO:0035556	apical part of cell|cell-cell junction|cytoplasm|endoplasmic reticulum|extracellular region|neuron projection|nucleus|postsynaptic density|cell adhesion|intracellular signal transduction
NM_001098717.1	215845	356452	75237.4	0.211073	-2.24418	5.03439e-47	1.47432e-44	Down	Down	6147.1	6787.19	6230.98	1915.38	2107.99	952.647	2199	409354	Hex70c	hexamerin 70c	GO:0005615,GO:0045735	extracellular space|nutrient reservoir activity
XM_392977.6	74.7419	123.289	26.1949	0.212468	-2.23468	5.74393e-05	0.000929506	Down	Down	1.45531	2.10603	1.46253	0.3405	0.645957	0.327011	2897	409467	LOC409467	sodium-coupled monocarboxylate transporter 2-like, transcript variant X2	GO:0016324,GO:0070062,GO:0005887,GO:0015129,GO:0015355,GO:0015293,GO:0006814	apical plasma membrane|extracellular exosome|integral component of plasma membrane|lactate transmembrane transporter activity|secondary active monocarboxylate transmembrane transporter activity|symporter activity|sodium ion transport
XM_001121126.4	836.695	1378.17	295.219	0.214211	-2.2229	3.01049e-37	6.45596e-35	Down	Down	22.5774	22.8449	25.1532	6.43907	7.63155	4.53554	2311	725254	LOC725254	endothelial zinc finger protein induced by tumor necrosis factor alpha	GO:0005634,GO:0003677,GO:0046872,GO:0003700,GO:0006355,GO:0006351	nucleus|DNA binding|metal ion binding|transcription factor activity, sequence-specific DNA binding|regulation of transcription, DNA-templated|transcription, DNA-templated
XM_006563266.2	152.025	249.6	54.4509	0.218153	-2.19659	0.00154539	0.0162819	Down	Down	5.60047	3.28222	2.37833	0.406062	1.9929	0.600394	2625	100576547	LOC100576547	glucose dehydrogenase [FAD, quinone]-like, transcript variant X1	GO:0005576,GO:0050660,GO:0016614	extracellular region|flavin adenine dinucleotide binding|oxidoreductase activity, acting on CH-OH group of donors	path:ame00260	Glycine, serine and threonine metabolism
XM_006558588.2	86.7938	142.38	31.2075	0.219184	-2.18978	0.00226283	0.0223048	Down	Down	0.544316	1.05002	1.45153	0.00750938	0.512849	0.306533	5523	100578066	LOC100578066	glycogen-binding subunit 76A, transcript variant X2	GO:0008157	protein phosphatase 1 binding
XM_016912888.1	151.794	248.617	54.9699	0.221102	-2.17721	4.1429e-05	0.000690948	Down	Down	3.3343	3.93263	1.9264	1.36957	0.562477	0.580059	3192	100578239	LOC100578239	cilia- and flagella-associated protein 70, transcript variant X1	GO:0005929,GO:0070062	cilium|extracellular exosome
XR_412205.2	1643.78	2682.07	605.489	0.225755	-2.14717	2.02641e-46	5.80939e-44	Down	Down	57.4137	66.5976	59.5652	17.8186	19.7533	13.5507	1727	413551	LOC413551	mitochondrial coenzyme A transporter SLC25A42, transcript variant X3	GO:0016021,GO:0005743,GO:0005739,GO:0043262,GO:0015217,GO:0080122,GO:0005347,GO:0015228,GO:0015866,GO:0080121,GO:0015867,GO:0035349	integral component of membrane|mitochondrial inner membrane|mitochondrion|adenosine-diphosphatase activity|ADP transmembrane transporter activity|AMP transmembrane transporter activity|ATP transmembrane transporter activity|coenzyme A transmembrane transporter activity|ADP transport|AMP transport|ATP transport|coenzyme A transmembrane transport
XM_006569191.2	29.1583	47.567	10.7496	0.225989	-2.14568	0.0174217	0.117474	Down	Down	0.285861	0.43793	0.168297	0.0923648	0.0431164	0.114087	6247	408278	LOC408278	tyrosine-protein kinase Drl, transcript variant X3	GO:0005737,GO:0016021,GO:0016020,GO:0005634,GO:0005886,GO:0005524,GO:0005109,GO:0004672,GO:0004888,GO:0042813,GO:0017147,GO:0007411,GO:0007409,GO:0061643,GO:0036518,GO:0071679,GO:0022038,GO:1904948,GO:0050919,GO:0048843,GO:0030182,GO:0031175,GO:1904938,GO:0043410,GO:0048705,GO:0016055,GO:1904953	cytoplasm|integral component of membrane|membrane|nucleus|plasma membrane|ATP binding|frizzled binding|protein kinase activity|transmembrane signaling receptor activity|Wnt-activated receptor activity|Wnt-protein binding|axon guidance|axonogenesis|chemorepulsion of axon|chemorepulsion of dopaminergic neuron axon|commissural neuron axon guidance|corpus callosum development|midbrain dopaminergic ne…
XM_016916076.1	43.4607	70.8387	16.0827	0.227033	-2.13902	0.00350808	0.0324643	Down	Down	0.491046	0.561686	0.219122	0.146305	0.0268293	0.190098	6599	410514	LOC410514	uncharacterized LOC410514, transcript variant X2
XM_003249174.3	7837.77	12749.2	2926.31	0.229528	-2.12326	1.72662e-70	9.40491e-68	Down	Down	325.656	317.873	282.021	86.3356	91.5551	84.6957	1629	410013	LOC410013	calexcitin-2, transcript variant X2	GO:0005509	calcium ion binding
XM_006557680.2	261.146	424.41	97.8819	0.230631	-2.11634	1.10635e-12	5.80565e-11	Down	Down	8.82239	8.82156	7.20805	3.02358	1.73796	2.33539	2018	410052	Syt20	synaptotagmin 20, transcript variant X6	GO:0030424,GO:0030054,GO:0030425,GO:0032127,GO:0030173,GO:0030285,GO:0043231,GO:0048471,GO:0005886,GO:0030276,GO:0046872,GO:0001786,GO:0019905,GO:0007420,GO:0048791,GO:0045955,GO:0033604,GO:0050709,GO:0031339,GO:0045956,GO:1903861,GO:0006906	axon|cell junction|dendrite|dense core granule membrane|integral component of Golgi membrane|integral component of synaptic vesicle membrane|intracellular membrane-bounded organelle|perinuclear region of cytoplasm|plasma membrane|clathrin binding|metal ion binding|phosphatidylserine binding|syntaxin binding|brain development|calcium ion-regulated exocytosis of neurotransmitter|negative regulation…
XM_016911712.1	112.811	183.061	42.5609	0.232495	-2.10473	0.000277253	0.00370328	Down	Down	1.20844	2.24179	1.67474	1.09633	0.314342	0.0585232	4210	410997	LOC410997	organic cation transporter 1-like, transcript variant X1	GO:0016021,GO:0005887,GO:0005275,GO:0015226,GO:0015101,GO:0008340,GO:0015695	integral component of membrane|integral component of plasma membrane|amine transmembrane transporter activity|carnitine transmembrane transporter activity|organic cation transmembrane transporter activity|determination of adult lifespan|organic cation transport
XM_016913285.1	242.135	392.699	91.572	0.233186	-2.10045	1.99413e-10	7.95171e-09	Down	Down	11.2286	8.75709	9.76812	2.05577	5.54222	0.887475	1563	409360	LOC409360	fatty acid hydroxylase domain-containing protein 2, transcript variant X2	GO:0016021,GO:0005506,GO:0016491,GO:0006633	integral component of membrane|iron ion binding|oxidoreductase activity|fatty acid biosynthetic process	path:ame00100	Steroid biosynthesis
XM_016912377.1	35.0967	56.8663	13.3271	0.234359	-2.09321	0.00971432	0.0739227	Down	Down	0.473862	0.581024	0.298321	2.75175e-07	0.382504	6.87002e-07	4958	412858	LOC412858	hemicentin-2-like, transcript variant X3	GO:0005604,GO:0005938,GO:0030054,GO:0032154,GO:0070062,GO:0005509,GO:0007049,GO:0051301,GO:0050896,GO:0007601	basement membrane|cell cortex|cell junction|cleavage furrow|extracellular exosome|calcium ion binding|cell cycle|cell division|response to stimulus|visual perception
XM_016915072.1	22.6172	36.6446	8.58988	0.234411	-2.09289	0.0386117	0.214042	Down	Down	0.697565	0.715532	0.2571	0.231855	0.257792	0.00256226	2606	107965219	LOC107965219	feline leukemia virus subgroup C receptor-related protein 2-like, transcript variant X2	GO:0016021,GO:0005886,GO:0020037,GO:0015232,GO:0055085	integral component of membrane|plasma membrane|heme binding|heme transporter activity|transmembrane transport
NM_001178028.1	855.922	1386.4	325.442	0.234738	-2.09088	3.86172e-33	7.05865e-31	Down	Down	60.7869	47.7447	50.9736	17.2869	15.4364	13.4596	1029	409490	GstD1	glutathione S-transferase D1	GO:0004364	glutathione transferase activity	path:ame00480,path:ame00980,path:ame00982	Glutathione metabolism|Metabolism of xenobiotics by cytochrome P450|Drug metabolism - cytochrome P450
XM_006558069.2	59.4635	96.2868	22.6402	0.235133	-2.08845	0.0227353	0.144133	Down	Down	0.790887	1.38865	0.39202	0.275889	0.45962	5.00681e-09	4402	412896	LOC412896	octopamine receptor beta-2R, transcript variant X4	GO:0016021,GO:0005887,GO:0008227,GO:0004993,GO:0004989,GO:0043565,GO:0003700,GO:0007189,GO:0009566,GO:0007186,GO:0030728,GO:0010579,GO:0045887,GO:0007210	integral component of membrane|integral component of plasma membrane|G-protein coupled amine receptor activity|G-protein coupled serotonin receptor activity|octopamine receptor activity|sequence-specific DNA binding|transcription factor activity, sequence-specific DNA binding|adenylate cyclase-activating G-protein coupled receptor signaling pathway|fertilization|G-protein coupled receptor signali…
XM_016913589.1	840.967	1359.95	321.98	0.236758	-2.07852	3.74099e-11	1.64332e-09	Down	Down	18.449	24.1837	16.9586	4.77102	4.70587	8.07338	2695	726871	LOC726871	synaptic vesicle glycoprotein 2B, transcript variant X2	GO:0001669,GO:0030054,GO:0016021,GO:0043005,GO:0008021,GO:0030672,GO:0022857,GO:0007268,GO:0001504	acrosomal vesicle|cell junction|integral component of membrane|neuron projection|synaptic vesicle|synaptic vesicle membrane|transmembrane transporter activity|chemical synaptic transmission|neurotransmitter uptake	path:ame04512	ECM-receptor interaction
XM_003249434.3	1915.48	3096.53	734.426	0.237177	-2.07596	2.93716e-28	4.39526e-26	Down	Down	142.729	179.164	154.533	49.5085	45.8267	44.4752	768	100576736	LOC100576736	uncharacterized LOC100576736
XM_006563091.2	433.53	700.41	166.65	0.237932	-2.07138	4.58338e-14	2.74952e-12	Down	Down	10.1853	11.9555	10.2831	1.0911	5.28343	3.13627	2552	412056	LOC412056	organic cation transporter protein-like, transcript variant X1	GO:0016021,GO:0005887,GO:0022891,GO:0006915,GO:0006811	integral component of membrane|integral component of plasma membrane|substrate-specific transmembrane transporter activity|apoptotic process|ion transport
XR_001702396.1	260.848	421.063	100.634	0.239	-2.06492	3.55077e-12	1.77116e-10	Down	Down	29.1358	29.6347	30.2701	8.31042	10.9926	6.94163	559	107964173	LOC107964173	uncharacterized LOC107964173
XM_016914965.1	103.197	166.575	39.8192	0.239046	-2.06464	1.25793e-05	0.000234977	Down	Down	2.00886	2.3172	1.23312	0.313556	0.816933	0.518624	3536	410332	LOC410332	breast cancer anti-estrogen resistance protein 3, transcript variant X1	GO:0005622,GO:0005085,GO:0005070,GO:0007165,GO:0007264	intracellular|guanyl-nucleotide exchange factor activity|SH3/SH2 adaptor activity|signal transduction|small GTPase mediated signal transduction
XM_006560194.2	292.915	472.788	113.042	0.239096	-2.06434	4.68418e-10	1.78176e-08	Down	Down	2.27009	2.16029	2.45626	0.425721	1.3911	0.19672	8131	102653655	LOC102653655	mucin-19-like, transcript variant X5	GO:0005576,GO:0005507,GO:0007596	extracellular region|copper ion binding|blood coagulation
XM_016911396.1	32.1722	51.8839	12.4605	0.240161	-2.05793	0.0158123	0.108312	Down	Down	0.52545	0.291773	0.18396	0.0321133	0.133423	0.129907	6156	410944	LOC410944	ATP-binding cassette sub-family C member Sur, transcript variant X1	GO:0016021,GO:0005886,GO:0005524,GO:0042626,GO:0005267,GO:0008281	integral component of membrane|plasma membrane|ATP binding|ATPase activity, coupled to transmembrane movement of substances|potassium channel activity|sulfonylurea receptor activity
XM_016912627.1	341.18	549.972	132.388	0.240718	-2.05458	3.86534e-15	2.56138e-13	Down	Down	10.6196	9.18624	9.20701	2.44223	3.4538	2.73607	2245	100576547	LOC100576547	glucose dehydrogenase [FAD, quinone]-like, transcript variant X2	GO:0005576,GO:0050660,GO:0016614	extracellular region|flavin adenine dinucleotide binding|oxidoreductase activity, acting on CH-OH group of donors	path:ame00260	Glycine, serine and threonine metabolism
XM_016913284.1	229.324	369.306	89.3419	0.241918	-2.04741	0.000102135	0.00154536	Down	Down	8.94255	14.4674	8.07489	1.74435	4.93247	2.73942	1383	409360	LOC409360	fatty acid hydroxylase domain-containing protein 2, transcript variant X1	GO:0016021,GO:0005506,GO:0016491,GO:0006633	integral component of membrane|iron ion binding|oxidoreductase activity|fatty acid biosynthetic process	path:ame00100	Steroid biosynthesis
XM_016917408.1	7237.92	11642.9	2832.98	0.243323	-2.03906	2.46502e-117	3.1969e-114	Down	Down	235.354	247.538	258.051	61.1383	73.1876	89.0072	1859	551465	LOC551465	homogentisate 1,2-dioxygenase	GO:0004411,GO:0046872,GO:0006559,GO:0006572	homogentisate 1,2-dioxygenase activity|metal ion binding|L-phenylalanine catabolic process|tyrosine catabolic process	path:ame00350	Tyrosine metabolism
XM_006568235.2	197.695	317.788	77.6023	0.244195	-2.0339	1.96589e-09	6.81184e-08	Down	Down	6.64594	4.59855	5.74321	1.95695	1.46135	1.691	2217	100576253	LOC100576253	DNA ligase 1, transcript variant X3
XM_006567153.2	31.742	51.0197	12.4643	0.244304	-2.03325	0.0208169	0.135181	Down	Down	0.512455	0.207541	0.829598	0.117619	0.113266	0.238596	3911	726335	LOC726335	protein CBFA2T2, transcript variant X1	GO:0005634,GO:0046872,GO:0003714,GO:0003700,GO:0050768,GO:0010977,GO:0045892,GO:0006351	nucleus|metal ion binding|transcription corepressor activity|transcription factor activity, sequence-specific DNA binding|negative regulation of neurogenesis|negative regulation of neuron projection development|negative regulation of transcription, DNA-templated|transcription, DNA-templated
XM_006564864.2	57.514	92.3996	22.6283	0.244896	-2.02976	0.00149517	0.0158509	Down	Down	1.21785	2.19501	1.37438	0.332316	0.118841	1.02797	2278	410538	LOC410538	probable C-mannosyltransferase DPY19L1, transcript variant X2	GO:0005737,GO:0005789,GO:0016021,GO:0005637,GO:0048471,GO:0000030,GO:0005975,GO:0030154,GO:0008152,GO:0007399,GO:0018406	cytoplasm|endoplasmic reticulum membrane|integral component of membrane|nuclear inner membrane|perinuclear region of cytoplasm|mannosyltransferase activity|carbohydrate metabolic process|cell differentiation|metabolic process|nervous system development|protein C-linked glycosylation via 2'-alpha-mannosyl-L-tryptophan
XR_001705513.1	243.19	389.944	96.4366	0.247309	-2.01561	5.92237e-11	2.52815e-09	Down	Down	11.3297	9.3836	9.95078	2.84102	2.54056	4.03493	1505	727254	LOC727254	mitochondrial cardiolipin hydrolase, transcript variant X1	GO:0016021,GO:0016020,GO:0005741,GO:0035755,GO:0008808,GO:0004519,GO:0046872,GO:0042803,GO:0032049,GO:0043046,GO:0016042,GO:0007126,GO:0008053,GO:0030719,GO:0034587,GO:0007286	integral component of membrane|membrane|mitochondrial outer membrane|cardiolipin hydrolase activity|cardiolipin synthase activity|endonuclease activity|metal ion binding|protein homodimerization activity|cardiolipin biosynthetic process|DNA methylation involved in gamete generation|lipid catabolic process|meiotic nuclear division|mitochondrial fusion|P granule organization|piRNA metabolic process…
XM_006559974.2	87.1029	139.334	34.8718	0.250275	-1.99842	0.000103178	0.00155681	Down	Down	1.78223	2.08396	1.63761	0.328835	0.405154	0.979055	2992	408547	LOC408547	toxin 3FTx-Lei1
XM_006568105.2	8076.77	12915.4	3238.13	0.250718	-1.99586	2.3341e-53	8.4759e-51	Down	Down	216.923	183.277	188.435	53.5185	55.8693	73.4215	2597	409924	LOC409924	synaptic vesicle glycoprotein 2B, transcript variant X1	GO:0030054,GO:0016021,GO:0043005,GO:0008021,GO:0030672,GO:0022857,GO:0007268,GO:0001504	cell junction|integral component of membrane|neuron projection|synaptic vesicle|synaptic vesicle membrane|transmembrane transporter activity|chemical synaptic transmission|neurotransmitter uptake	path:ame04512	ECM-receptor interaction
XM_016916831.1	118.926	189.876	47.9761	0.25267	-1.98467	4.82219e-06	9.71394e-05	Down	Down	2.05767	1.81713	2.04157	0.768063	0.539582	0.530452	3808	410573	LOC410573	nephrin-like, transcript variant X1	GO:0016021,GO:0016020,GO:0045121,GO:0005886,GO:0043234,GO:0036057,GO:0051393,GO:0019904,GO:0030507,GO:0007155,GO:0003094,GO:0007517	integral component of membrane|membrane|membrane raft|plasma membrane|protein complex|slit diaphragm|alpha-actinin binding|protein domain specific binding|spectrin binding|cell adhesion|glomerular filtration|muscle organ development
XM_016914011.1	88.7469	141.303	36.1908	0.256122	-1.9651	9.07878e-05	0.00138755	Down	Down	1.56485	1.48709	1.24351	0.402788	0.628488	0.323473	3884	411490	LOC411490	probable beta-hexosaminidase fdl, transcript variant X9	GO:0005770,GO:0005886,GO:0016231,GO:0004563,GO:0007420,GO:0006491,GO:0006517,GO:0016063	late endosome|plasma membrane|beta-N-acetylglucosaminidase activity|beta-N-acetylhexosaminidase activity|brain development|N-glycan processing|protein deglycosylation|rhodopsin biosynthetic process	path:ame00511	Other glycan degradation
NM_001101023.1	420613	665973	175252	0.263152	-1.92603	1.10631e-40	2.71445e-38	Down	Down	8128.19	9255.16	8576.62	3090.72	3296.36	2033.11	3033	551648	Hex110	hexamerin 110	GO:0005615,GO:0045735	extracellular space|nutrient reservoir activity
XM_016917477.1	192.119	304.092	80.145	0.263555	-1.92382	6.36184e-08	1.75547e-06	Down	Down	10.9914	17.1145	13.79	5.24955	2.48828	6.01803	857	550926	LOC550926	phosphomannomutase, transcript variant X3	GO:0005737,GO:0004615,GO:0009298	cytoplasm|phosphomannomutase activity|GDP-mannose biosynthetic process	path:ame00051,path:ame00520	Fructose and mannose metabolism|Amino sugar and nucleotide sugar metabolism
XM_006564361.2	46.9495	74.3048	19.5942	0.2637	-1.92303	0.00613679	0.0511743	Down	Down	0.523101	0.78757	0.720012	0.110209	0.250949	0.308917	4302	551736	LOC551736	nephrin, transcript variant X7	GO:0042995,GO:0070062,GO:0016021,GO:0005887,GO:0005622,GO:0005886,GO:0036057,GO:0017022,GO:0007155,GO:0032836,GO:0072015,GO:0007254,GO:0000165,GO:0007520,GO:0030838,GO:0035418,GO:0044062,GO:0007519	cell projection|extracellular exosome|integral component of membrane|integral component of plasma membrane|intracellular|plasma membrane|slit diaphragm|myosin binding|cell adhesion|glomerular basement membrane development|glomerular visceral epithelial cell development|JNK cascade|MAPK cascade|myoblast fusion|positive regulation of actin filament polymerization|protein localization to synapse|reg…
XM_006567954.2	69.7181	110.283	29.1532	0.264349	-1.91948	0.0181139	0.121034	Down	Down	0.260319	0.55506	0.864679	0.0339765	0.202905	0.315932	7764	551168	LOC551168	protein sidekick, transcript variant X2	GO:0005887,GO:0098595,GO:0007155,GO:0042675,GO:0046533,GO:0050931	integral component of plasma membrane|perivitelline space|cell adhesion|compound eye cone cell differentiation|negative regulation of photoreceptor cell differentiation|pigment cell differentiation
XM_006566870.2	68.5716	108.377	28.7663	0.265428	-1.91361	0.000719564	0.0085317	Down	Down	1.51639	1.74482	1.5127	0.629404	0.90254	0.00934821	2681	410398	LOC410398	insulin-like growth factor 2 mRNA-binding protein 1, transcript variant X6	GO:0070937,GO:0010494,GO:0030175,GO:0030426,GO:0030027,GO:0005634,GO:0048471,GO:0003730,GO:0048027,GO:0003729,GO:0000166,GO:0045182,GO:0070934,GO:0051028,GO:0017148,GO:0097150,GO:0022013,GO:0010976,GO:0010610	CRD-mediated mRNA stability complex|cytoplasmic stress granule|filopodium|growth cone|lamellipodium|nucleus|perinuclear region of cytoplasm|mRNA 3'-UTR binding|mRNA 5'-UTR binding|mRNA binding|nucleotide binding|translation regulator activity|CRD-mediated mRNA stabilization|mRNA transport|negative regulation of translation|neuronal stem cell population maintenance|pallium cell proliferation in fo…
XM_016918008.1	40.2951	63.655	16.9352	0.266046	-1.91025	0.0106442	0.0794665	Down	Down	0.959371	0.929165	0.789037	0.309777	0.380744	0.187929	2815	102654452	LOC102654452	uncharacterized LOC102654452
XM_016912764.1	282.006	445.337	118.674	0.26648	-1.9079	1.70777e-11	7.8966e-10	Down	Down	4.27021	5.57215	4.38519	1.99808	1.60953	1.07717	3697	411670	LOC411670	LON peptidase N-terminal domain and RING finger protein 1-like, transcript variant X3	GO:0004176,GO:0008270	ATP-dependent peptidase activity|zinc ion binding
XM_006567220.2	392.562	619.673	165.452	0.266999	-1.9051	2.57367e-06	5.45903e-05	Down	Down	10.4868	7.9988	13.4193	3.76989	5.50829	1.1177	2303	408790	LOC408790	protein croquemort, transcript variant X2	GO:0016021,GO:0005886,GO:0005044,GO:0006915,GO:0048102,GO:0006955,GO:0002433,GO:0042116,GO:0006909,GO:0006911,GO:0090382,GO:0050764,GO:0035071	integral component of membrane|plasma membrane|scavenger receptor activity|apoptotic process|autophagic cell death|immune response|immune response-regulating cell surface receptor signaling pathway involved in phagocytosis|macrophage activation|phagocytosis|phagocytosis, engulfment|phagosome maturation|regulation of phagocytosis|salivary gland cell autophagic cell death
XM_016916593.1	3426.95	5409.09	1444.8	0.267106	-1.90452	6.04739e-21	6.01098e-19	Down	Down	228.69	290.493	238.851	80.5853	86.5449	83.4581	843	102656354	LOC102656354	uncharacterized LOC102656354
XM_006560092.2	808.976	1274.01	343.94	0.269967	-1.88915	0.0103199	0.0774278	Down	Down	24.9967	47.6216	18.3758	7.64347	9.13347	13.8863	1648	102653832	LOC102653832	uncharacterized LOC102653832, transcript variant X1	GO:0042302	structural constituent of cuticle
XM_003250786.3	133.175	209.68	56.6707	0.270273	-1.88751	4.46357e-06	9.07882e-05	Down	Down	15.2477	11.5673	10.795	2.1651	5.53586	4.82091	660	100577748	LOC100577748	uncharacterized LOC100577748, transcript variant X3
XM_394472.6	685.32	1078.81	291.831	0.270512	-1.88623	1.6914e-09	5.93624e-08	Down	Down	11.5755	11.2974	7.74074	3.9706	3.88816	2.34997	4165	410997	LOC410997	organic cation transporter 1-like, transcript variant X3	GO:0016021,GO:0005887,GO:0005275,GO:0015226,GO:0015101,GO:0008340,GO:0015695	integral component of membrane|integral component of plasma membrane|amine transmembrane transporter activity|carnitine transmembrane transporter activity|organic cation transmembrane transporter activity|determination of adult lifespan|organic cation transport
XM_016914665.1	254474	400548	108400	0.270629	-1.88561	3.3409e-38	7.33785e-36	Down	Down	4615.04	5267.64	4781.94	1724.54	1939.24	1229.46	3229	551648	Hex110	hexamerin 110, transcript variant X1	GO:0005615,GO:0045735	extracellular space|nutrient reservoir activity
XM_016918117.1	53.8339	84.6229	23.045	0.272326	-1.8766	0.0116619	0.0853337	Down	Down	0.38226	0.972237	0.600683	0.00817346	0.332227	0.319211	5109	410803	LOC410803	solute carrier family 41 member 1-like, transcript variant X10	GO:0016323,GO:0016021,GO:0043234,GO:0015095,GO:0061768,GO:0010961,GO:0071286,GO:0015693	basolateral plasma membrane|integral component of membrane|protein complex|magnesium ion transmembrane transporter activity|magnesium:sodium antiporter activity|cellular magnesium ion homeostasis|cellular response to magnesium ion|magnesium ion transport
XM_006570947.2	127.18	199.775	54.5843	0.273229	-1.87182	8.68556e-06	0.000167056	Down	Down	2.11261	1.64528	1.87771	0.789595	0.163177	0.966751	4205	552244	LOC552244	probable pathogenesis-related protein CaO19.6200, transcript variant X5	GO:0070062,GO:0000139,GO:0042803,GO:0010634,GO:0010718,GO:0070374	extracellular exosome|Golgi membrane|protein homodimerization activity|positive regulation of epithelial cell migration|positive regulation of epithelial to mesenchymal transition|positive regulation of ERK1 and ERK2 cascade
XM_016914155.1	57.5547	90.364	24.7455	0.273842	-1.86858	0.00921339	0.0707831	Down	Down	1.84855	2.48542	0.951487	3.67861e-06	0.842812	0.952477	2018	409409	LOC409409	serine/threonine-protein kinase ICK, transcript variant X2	GO:0036064,GO:0097546,GO:0097542,GO:0005929,GO:0005829,GO:0005634,GO:0005524,GO:0004693,GO:0000287,GO:0004674,GO:0060271,GO:0035556,GO:0035720,GO:0035721,GO:0042073,GO:0007275,GO:0006468,GO:0007165	ciliary basal body|ciliary base|ciliary tip|cilium|cytosol|nucleus|ATP binding|cyclin-dependent protein serine/threonine kinase activity|magnesium ion binding|protein serine/threonine kinase activity|cilium assembly|intracellular signal transduction|intraciliary anterograde transport|intraciliary retrograde transport|intraciliary transport|multicellular organism development|protein phosphorylatio…
XM_016915767.1	388.176	609.268	167.084	0.274237	-1.86651	8.71858e-11	3.6252e-09	Down	Down	10.9708	8.12294	12.1343	2.54007	2.98141	5.09755	2313	726040	LOC726040	4-coumarate--CoA ligase 1, transcript variant X3	GO:0016207,GO:0005524,GO:0009698	4-coumarate-CoA ligase activity|ATP binding|phenylpropanoid metabolic process
XM_003250521.3	26.3867	41.3799	11.3935	0.275338	-1.86072	0.0472505	0.247237	Down	Down	0.459331	0.358256	0.667629	0.16268	0.1614	0.180175	3289	552425	LOC552425	glucose dehydrogenase [FAD, quinone], transcript variant X2	GO:0005576,GO:0050660,GO:0016614	extracellular region|flavin adenine dinucleotide binding|oxidoreductase activity, acting on CH-OH group of donors
XM_394160.5	2744.54	4297.75	1191.34	0.2772	-1.851	1.83476e-50	6.09387e-48	Down	Down	82.0996	84.8687	73.1545	26.658	29.2352	26.3806	2116	410683	LOC410683	sodium-coupled monocarboxylate transporter 2-like, transcript variant X2	GO:0016324,GO:0070062,GO:0005887,GO:0015129,GO:0015355,GO:0015293,GO:0006814	apical plasma membrane|extracellular exosome|integral component of plasma membrane|lactate transmembrane transporter activity|secondary active monocarboxylate transmembrane transporter activity|symporter activity|sodium ion transport
XM_001122685.4	490.574	767.549	213.599	0.278287	-1.84535	5.45254e-07	1.29902e-05	Down	Down	26.2695	41.584	29.005	10.2347	11.7905	11.3892	935	726969	LOC726969	farnesyl pyrophosphate synthase-like	GO:0005759,GO:0005777,GO:0004161,GO:0004337,GO:0046872,GO:0071398,GO:0006695,GO:0045337,GO:0033384,GO:0008299,GO:0008584,GO:0061051,GO:0045542,GO:0070723,GO:0042493,GO:0043434,GO:0033574,GO:0007283	mitochondrial matrix|peroxisome|dimethylallyltranstransferase activity|geranyltranstransferase activity|metal ion binding|cellular response to fatty acid|cholesterol biosynthetic process|farnesyl diphosphate biosynthetic process|geranyl diphosphate biosynthetic process|isoprenoid biosynthetic process|male gonad development|positive regulation of cell growth involved in cardiac muscle cell develop…	path:ame00900	Terpenoid backbone biosynthesis
XR_411686.2	44.1015	68.9828	19.2201	0.278622	-1.84362	0.0222758	0.14198	Down	Down	3.32846	0.82764	2.21532	0.743016	0.717045	0.741329	1290	102655438	LOC102655438	uncharacterized LOC102655438, transcript variant X2
XM_016912162.1	129.806	202.773	56.84	0.280314	-1.83489	9.29076e-06	0.000177443	Down	Down	2.33378	2.01823	2.17284	0.830281	0.681171	0.742943	3680	413548	LOC413548	intron-binding protein aquarius, transcript variant X2	GO:0071013,GO:0016020,GO:0005654,GO:0044822,GO:0000398,GO:0006283	catalytic step 2 spliceosome|membrane|nucleoplasm|poly(A) RNA binding|mRNA splicing, via spliceosome|transcription-coupled nucleotide-excision repair	path:ame03040	Spliceosome
XM_016912927.1	197.709	308.181	87.2366	0.283069	-1.82077	4.47842e-07	1.08488e-05	Down	Down	6.67094	4.06097	5.17178	2.77354	1.33415	1.43317	2298	100576253	LOC100576253	DNA ligase 1, transcript variant X2
XM_006563935.2	163.152	254.127	72.1764	0.284017	-1.81595	0.0338903	0.194402	Down	Down	4.18504	10.3746	3.88606	1.77865	2.90677	1.80881	1621	411893	LOC411893	cytochrome P450 315a1, mitochondrial, transcript variant X8	GO:0031966,GO:0005739,GO:0042768,GO:0020037,GO:0005506,GO:0016705,GO:0007417,GO:0007391,GO:0006697,GO:0008258,GO:0007494,GO:0008045	mitochondrial membrane|mitochondrion|ecdysteroid 2-hydroxylase activity|heme binding|iron ion binding|oxidoreductase activity, acting on paired donors, with incorporation or reduction of molecular oxygen|central nervous system development|dorsal closure|ecdysone biosynthetic process|head involution|midgut development|motor neuron axon guidance	path:ame00981	Insect hormone biosynthesis
NM_001270827.1	1323.5	2060.81	586.194	0.284449	-1.81376	3.15681e-23	3.68994e-21	Down	Down	66.4638	74.1485	62.1879	20.2791	18.7645	32.6658	1201	724556	CPR17	cuticular protein 17	GO:0042302	structural constituent of cuticle
XM_394827.5	1519.73	2364.47	674.991	0.285472	-1.80858	4.06077e-14	2.46314e-12	Down	Down	73.0817	73.5818	54.2522	20.2456	23.7376	27.0783	1391	411353	LOC411353	lipase 3-like	GO:0016788,GO:0016042	hydrolase activity, acting on ester bonds|lipid catabolic process
XM_394471.4	457.903	711.793	204.014	0.286619	-1.80279	7.47075e-07	1.75251e-05	Down	Down	23.7942	20.3445	14.0526	9.0542	6.60487	4.92438	1446	410996	LOC410996	tubulin beta chain	GO:0005737,GO:0005874,GO:0005525,GO:0003924,GO:0005200,GO:0007017	cytoplasm|microtubule|GTP binding|GTPase activity|structural constituent of cytoskeleton|microtubule-based process	path:ame04145	Phagosome
XM_006558554.2	325.891	506.041	145.741	0.288003	-1.79584	1.05814e-11	4.98589e-10	Down	Down	7.01189	6.57747	8.77108	2.95671	2.58206	2.41716	2680	100576700	LOC100576700	class A basic helix-loop-helix protein 15-like, transcript variant X2	GO:0005737,GO:0005634,GO:0003677,GO:0061101,GO:0046887,GO:0002793,GO:0045944,GO:0006355,GO:0006351,GO:0007419	cytoplasm|nucleus|DNA binding|neuroendocrine cell differentiation|positive regulation of hormone secretion|positive regulation of peptide secretion|positive regulation of transcription from RNA polymerase II promoter|regulation of transcription, DNA-templated|transcription, DNA-templated|ventral cord development
XM_016912665.1	193.639	300.639	86.64	0.288186	-1.79493	0.00153825	0.0162192	Down	Down	2.03762	1.05501	2.60377	0.377826	0.78811	0.856186	6272	409053	LOC409053	protein PF14_0175-like, transcript variant X1
XR_408347.2	99.5701	154.46	44.6802	0.289267	-1.78953	0.000155248	0.00222068	Down	Down	2.27821	2.90687	1.59947	0.582602	1.07361	0.763845	2686	551991	LOC551991	uncharacterized LOC551991, transcript variant X3
XM_016911400.1	136.819	212.119	61.5196	0.290025	-1.78575	9.72956e-06	0.000185174	Down	Down	1.26771	1.47115	1.37812	0.549218	0.384502	0.542226	6090	410944	LOC410944	ATP-binding cassette sub-family C member Sur, transcript variant X7	GO:0016021,GO:0005886,GO:0005524,GO:0042626,GO:0005267,GO:0008281	integral component of membrane|plasma membrane|ATP binding|ATPase activity, coupled to transmembrane movement of substances|potassium channel activity|sulfonylurea receptor activity
NM_001098232.1	129.293	200.223	58.3629	0.29149	-1.77848	1.71385e-05	0.00031201	Down	Down	7.66138	6.95994	6.04511	2.73001	2.3686	2.35619	1146	726393	LOC726393	capa receptor-like GPCR	GO:0016323,GO:0016021,GO:0001607,GO:0008188,GO:0007589,GO:0071465,GO:0007186,GO:0007218,GO:0051928	basolateral plasma membrane|integral component of membrane|neuromedin U receptor activity|neuropeptide receptor activity|body fluid secretion|cellular response to desiccation|G-protein coupled receptor signaling pathway|neuropeptide signaling pathway|positive regulation of calcium ion transport
XM_006566836.2	402.562	623.306	181.818	0.291699	-1.77745	1.05424e-13	6.05743e-12	Down	Down	9.72468	9.51988	8.38348	2.96493	3.95523	3.02583	2668	726953	LOC726953	secretin receptor-like, transcript variant X2	GO:0005887,GO:0004991,GO:0017046,GO:0043621,GO:0007188,GO:0007166	integral component of plasma membrane|parathyroid hormone receptor activity|peptide hormone binding|protein self-association|adenylate cyclase-modulating G-protein coupled receptor signaling pathway|cell surface receptor signaling pathway	path:ame04080	Neuroactive ligand-receptor interaction
XM_006557472.2	411.418	635.832	187.003	0.294107	-1.76558	9.34167e-14	5.39026e-12	Down	Down	8.18775	9.6942	7.27454	2.75511	3.39406	3.00726	2985	724952	LOC724952	sodium-independent sulfate anion transporter-like, transcript variant X3	GO:0005783,GO:0070062,GO:0005794,GO:0016021,GO:0005887,GO:0043231,GO:0005765,GO:0005654,GO:0005886,GO:0008509,GO:0015301,GO:0015106,GO:0005254,GO:0019531,GO:0008271,GO:0015116,GO:0015701,GO:1902476,GO:0051453,GO:0042391,GO:0008272	endoplasmic reticulum|extracellular exosome|Golgi apparatus|integral component of membrane|integral component of plasma membrane|intracellular membrane-bounded organelle|lysosomal membrane|nucleoplasm|plasma membrane|anion transmembrane transporter activity|anion:anion antiporter activity|bicarbonate transmembrane transporter activity|chloride channel activity|oxalate transmembrane transporter ac…
XM_392183.6	5170.19	7990.17	2350.22	0.294138	-1.76543	1.30149e-12	6.81656e-11	Down	Down	129.897	152.3	108.08	43.1528	47.7222	51.4092	2418	408643	LOC408643	uncharacterized LOC408643, transcript variant X1	GO:0005829,GO:0004022,GO:0008270,GO:0006091	cytosol|alcohol dehydrogenase (NAD) activity|zinc ion binding|generation of precursor metabolites and energy
XM_016915778.1	9508.78	14692.8	4324.73	0.294343	-1.76443	1.27237e-98	1.19494e-95	Down	Down	831.912	825.07	794.343	307.867	336.954	245.152	709	725426	LOC725426	uncharacterized LOC725426, transcript variant X2
XR_001705692.1	1265.77	1955.19	576.352	0.29478	-1.76229	2.05962e-15	1.39537e-13	Down	Down	35.4831	42.2709	36.1256	15.5177	18.1182	7.65586	2029	411569	LOC411569	protein TANC2-like, transcript variant X4
XM_006567375.1	1898.42	2930.25	866.603	0.295744	-1.75758	9.57033e-35	1.90254e-32	Down	Down	175.791	188.194	208.185	59.5948	86.5828	62.5742	606	726721	LOC726721	protein transport protein Sec61 subunit gamma, transcript variant X3	GO:0005789,GO:0016021,GO:0015450,GO:0008565,GO:0045047	endoplasmic reticulum membrane|integral component of membrane|P-P-bond-hydrolysis-driven protein transmembrane transporter activity|protein transporter activity|protein targeting to ER	path:ame03060,path:ame04141,path:ame04145	Protein export|Protein processing in endoplasmic reticulum|Phagosome
XM_006570515.2	33.5765	51.816	15.337	0.29599	-1.75638	0.0338564	0.194367	Down	Down	0.217407	0.0848361	0.0911109	0.0229779	0.0352731	0.0862672	15643	408874	LOC408874	uncharacterized LOC408874, transcript variant X10	GO:0005813,GO:0005737,GO:0005915,GO:0070097,GO:0055007,GO:0090136,GO:0008016,GO:0045218	centrosome|cytoplasm|zonula adherens|delta-catenin binding|cardiac muscle cell differentiation|epithelial cell-cell adhesion|regulation of heart contraction|zonula adherens maintenance
XM_393148.6	1948.29	3006.59	889.976	0.296008	-1.75629	0.000339677	0.0044306	Down	Down	22.4432	38.1607	21.3126	11.8647	9.96534	8.20217	4326	409650	LOC409650	solute carrier organic anion transporter family member 2A1, transcript variant X1	GO:0005887,GO:0015132,GO:0015347,GO:0015732,GO:0043252	integral component of plasma membrane|prostaglandin transmembrane transporter activity|sodium-independent organic anion transmembrane transporter activity|prostaglandin transport|sodium-independent organic anion transport
XR_412201.2	149.287	230.107	68.4672	0.297545	-1.74882	5.31926e-06	0.00010621	Down	Down	1.9363	1.90913	1.38193	0.71767	0.683385	0.525417	5199	102655594	LOC102655594	uncharacterized LOC102655594, transcript variant X1
XM_006563079.2	4860.49	7477.57	2243.41	0.300019	-1.73688	0.000134043	0.00196483	Down	Down	42.3118	35.01	21.2833	11.8781	16.4205	8.12652	8963	410509	LOC410509	mucin-2-like
XM_392390.5	95.5773	147.014	44.1402	0.300244	-1.73579	0.000348135	0.00451714	Down	Down	4.1963	6.0697	3.07146	1.42665	1.95991	1.54756	1301	408859	LOC408859	pyrroline-5-carboxylate reductase 2, transcript variant X1	GO:0005739,GO:0004735,GO:0034599,GO:0055129,GO:0006561	mitochondrion|pyrroline-5-carboxylate reductase activity|cellular response to oxidative stress|L-proline biosynthetic process|proline biosynthetic process	path:ame00330,path:ame01230	Arginine and proline metabolism|Biosynthesis of amino acids
XM_006559389.2	337.795	519.093	156.497	0.301481	-1.72986	3.02347e-11	1.35277e-09	Down	Down	3.04963	3.14926	3.46956	1.20147	0.951391	1.45877	6357	552019	LOC552019	rootletin, transcript variant X2	GO:0015629,GO:0005814,GO:0005813,GO:0035253,GO:0005737,GO:0070062,GO:0001917,GO:0005886,GO:0003779,GO:0019894,GO:0005198,GO:0007049,GO:0010457,GO:0051297,GO:0032053,GO:0010669,GO:0051656,GO:0045494,GO:0008104,GO:0033365	actin cytoskeleton|centriole|centrosome|ciliary rootlet|cytoplasm|extracellular exosome|photoreceptor inner segment|plasma membrane|actin binding|kinesin binding|structural molecule activity|cell cycle|centriole-centriole cohesion|centrosome organization|ciliary basal body organization|epithelial structure maintenance|establishment of organelle localization|photoreceptor cell maintenance|protein …
XR_001702240.1	31.1692	47.7907	14.5477	0.304405	-1.71594	0.0460011	0.242893	Down	Down	0.821305	0.675048	0.660496	0.22156	0.173014	0.423553	2612	107964083	LOC107964083	uncharacterized LOC107964083
XM_623093.5	766.548	1171.49	361.608	0.308674	-1.69584	3.43948e-16	2.49134e-14	Down	Down	33.5144	38.9222	30.1414	15.1898	13.4927	10.4226	1349	409360	LOC409360	fatty acid hydroxylase domain-containing protein 2, transcript variant X3	GO:0016021,GO:0005506,GO:0016491,GO:0006633	integral component of membrane|iron ion binding|oxidoreductase activity|fatty acid biosynthetic process	path:ame00100	Steroid biosynthesis
XM_016915229.1	55.8459	85.2295	26.4623	0.310482	-1.68742	0.00734898	0.0590586	Down	Down	1.24884	1.04673	1.36204	0.444219	0.532578	0.424005	2765	724501	LOC724501	Axis inhibition protein, transcript variant X4	GO:0031410,GO:0007275,GO:0030111,GO:0016055	cytoplasmic vesicle|multicellular organism development|regulation of Wnt signaling pathway|Wnt signaling pathway	path:ame04310	Wnt signaling pathway
XM_006570548.2	440.979	672.589	209.37	0.311289	-1.68367	1.80296e-13	1.01664e-11	Down	Down	15.1739	15.3622	12.0704	5.23486	5.42123	5.75061	1865	409708	LOC409708	glucosylceramidase-like, transcript variant X3	GO:0005765,GO:0004348,GO:0005975,GO:0006665	lysosomal membrane|glucosylceramidase activity|carbohydrate metabolic process|sphingolipid metabolic process	path:ame00511,path:ame00600,path:ame04142	Other glycan degradation|Sphingolipid metabolism|Lysosome
XM_016916085.1	150.866	229.989	71.7421	0.311937	-1.68067	1.26226e-05	0.000235626	Down	Down	1.15239	0.829617	1.21035	0.266376	0.424943	0.546399	8538	102653655	LOC102653655	mucin-19-like, transcript variant X4	GO:0005576,GO:0005507,GO:0007596	extracellular region|copper ion binding|blood coagulation
NM_001170973.1	34041.5	51886.4	16196.7	0.312157	-1.67965	2.95077e-23	3.47704e-21	Down	Down	1559.7	1892.67	1973.15	689.712	755.511	646.87	1131	551975	Tpx-4	thioredoxin peroxidase 4	GO:0031410,GO:0005615,GO:0005764,GO:0016787,GO:0004601,GO:0051920,GO:0045454,GO:0016042	cytoplasmic vesicle|extracellular space|lysosome|hydrolase activity|peroxidase activity|peroxiredoxin activity|cell redox homeostasis|lipid catabolic process
XM_016916802.1	56.8393	86.5536	27.1249	0.313389	-1.67397	0.00708977	0.0574042	Down	Down	1.48782	1.34865	0.74386	0.304048	0.791674	0.290516	2857	551984	LOC551984	coiled-coil domain-containing protein R3HCC1L-like, transcript variant X4	GO:0035145,GO:0000166	exon-exon junction complex|nucleotide binding
XM_001121634.4	1518.81	2306.46	731.169	0.317009	-1.6574	2.29248e-12	1.16051e-10	Down	Down	58.5744	69.6809	56.5055	23.8072	33.1485	15.1501	1475	725832	LOC725832	beta-1,3-glucan-binding protein 1	GO:0005576,GO:0030246,GO:0004553,GO:0005975,GO:0042742,GO:0045087,GO:0045088	extracellular region|carbohydrate binding|hydrolase activity, hydrolyzing O-glycosyl compounds|carbohydrate metabolic process|defense response to bacterium|innate immune response|regulation of innate immune response
XR_001705882.1	206.006	312.495	99.5169	0.318459	-1.65082	5.02667e-07	1.20452e-05	Down	Down	1.9394	2.46908	2.61502	0.892663	1.01459	0.855713	5260	551799	LOC551799	putative mediator of RNA polymerase II transcription subunit 26, transcript variant X4
XM_001122379.4	6195.7	9385.37	3006.03	0.320289	-1.64255	5.28955e-25	6.73182e-23	Down	Down	293.924	340.142	311.82	139.025	145.148	89.2606	1173	726658	LOC726658	uncharacterized LOC726658
XR_001703187.1	78.7327	119.028	38.4378	0.322932	-1.6307	0.00291762	0.0277837	Down	Down	1.25732	2.11824	1.04604	0.523289	0.430715	0.82603	3170	100578444	LOC100578444	uncharacterized LOC100578444
XM_006563998.2	80.1352	120.906	39.3645	0.325579	-1.61892	0.00204804	0.0205955	Down	Down	1.61522	0.866797	1.44438	0.514101	0.345068	0.735128	3651	408740	LOC408740	phosphatase and actin regulator 4, transcript variant X9	GO:0030054,GO:0005829,GO:0005634,GO:0045202,GO:0003779,GO:0004864,GO:0031532,GO:0031032,GO:0043149	cell junction|cytosol|nucleus|synapse|actin binding|protein phosphatase inhibitor activity|actin cytoskeleton reorganization|actomyosin structure organization|stress fiber assembly
XM_016916245.1	71.4226	107.742	35.103	0.325806	-1.61792	0.00411446	0.0369848	Down	Down	1.46009	2.08768	1.1522	0.312078	0.471249	1.1275	2706	726392	LOC726392	sodium-independent sulfate anion transporter, transcript variant X1	GO:0005783,GO:0070062,GO:0005794,GO:0016021,GO:0005887,GO:0043231,GO:0005765,GO:0005654,GO:0005886,GO:0008509,GO:0015301,GO:0015106,GO:0005254,GO:0019531,GO:0008271,GO:0015116,GO:0015701,GO:1902476,GO:0051453,GO:0042391,GO:0008272	endoplasmic reticulum|extracellular exosome|Golgi apparatus|integral component of membrane|integral component of plasma membrane|intracellular membrane-bounded organelle|lysosomal membrane|nucleoplasm|plasma membrane|anion transmembrane transporter activity|anion:anion antiporter activity|bicarbonate transmembrane transporter activity|chloride channel activity|oxalate transmembrane transporter ac…
XR_120735.3	53.812	81.0902	26.5339	0.327215	-1.61169	0.0117821	0.0859702	Down	Down	1.96811	2.24915	3.15945	1.05173	1.13964	0.783338	1306	100576698	LOC100576698	uncharacterized LOC100576698
XM_016912587.1	605.42	912.277	298.562	0.327272	-1.61144	2.06304e-07	5.30064e-06	Down	Down	13.0646	9.93073	15.8757	6.89083	5.10428	3.63984	2783	409425	LOC409425	hemocyte protein-glutamine gamma-glutamyltransferase-like, transcript variant X2	GO:0016020,GO:0046872,GO:0003810,GO:0018149	membrane|metal ion binding|protein-glutamine gamma-glutamyltransferase activity|peptide cross-linking
XM_394452.5	336.201	506.343	166.058	0.327956	-1.60843	4.75028e-10	1.79936e-08	Down	Down	5.52808	5.92533	5.02817	2.32943	2.50377	1.83645	3631	410976	LOC410976	nose resistant to fluoxetine protein 6	GO:0016021,GO:0008289,GO:0016747,GO:0006869,GO:0007275	integral component of membrane|lipid binding|transferase activity, transferring acyl groups other than amino-acyl groups|lipid transport|multicellular organism development
XM_016917011.1	261.516	392.725	130.308	0.331805	-1.59159	0.00175565	0.0180367	Down	Down	4.24865	3.07721	5.72935	0.216197	2.48135	2.65957	3572	551685	LOC551685	uncharacterized LOC551685, transcript variant X3	GO:0005623,GO:0000777,GO:0005737,GO:0070062,GO:0045171,GO:0000776,GO:0030496,GO:0005524,GO:0004672,GO:0008608,GO:0051301,GO:0043063,GO:0007140,GO:0051306,GO:0007094,GO:0032466,GO:0032091	cell|condensed chromosome kinetochore|cytoplasm|extracellular exosome|intercellular bridge|kinetochore|midbody|ATP binding|protein kinase activity|attachment of spindle microtubules to kinetochore|cell division|intercellular bridge organization|male meiosis|mitotic sister chromatid separation|mitotic spindle assembly checkpoint|negative regulation of cytokinesis|negative regulation of protein bin…
XM_006563331.2	6984.88	10472	3497.72	0.334006	-1.58205	2.80236e-82	1.90806e-79	Down	Down	436.014	455.339	416.262	178.559	183.869	177.592	947	409490	GstD1	glutathione S-transferase D1, transcript variant X1	GO:0004364	glutathione transferase activity	path:ame00480,path:ame00980,path:ame00982	Glutathione metabolism|Metabolism of xenobiotics by cytochrome P450|Drug metabolism - cytochrome P450
XR_001702391.1	404.438	605.097	203.78	0.336772	-1.57016	3.02493e-11	1.35277e-09	Down	Down	19.2769	22.6739	21.4084	8.49749	11.7271	6.01652	1129	107963994	LOC107963994	uncharacterized LOC107963994
XM_006570549.1	266.452	398.346	134.558	0.337792	-1.56579	1.65701e-06	3.64824e-05	Down	Down	10.3516	9.00202	6.36087	4.4071	3.70572	2.61071	1832	409708	LOC409708	glucosylceramidase-like, transcript variant X4	GO:0005765,GO:0004348,GO:0005975,GO:0006665	lysosomal membrane|glucosylceramidase activity|carbohydrate metabolic process|sphingolipid metabolic process	path:ame00511,path:ame00600,path:ame04142	Other glycan degradation|Sphingolipid metabolism|Lysosome
XM_001120999.4	6556.86	9786.67	3327.04	0.339957	-1.55658	1.08836e-17	8.71805e-16	Down	Down	966.889	883.935	732.362	373.386	346.318	366.819	448	725114	LOC725114	chymotrypsin inhibitor
XM_016916591.1	45.1359	67.2477	23.0241	0.342377	-1.54634	0.0285668	0.170617	Down	Down	0.719773	1.7538	1.09999	0.374501	0.584503	0.567814	2217	408510	LOC408510	uncharacterized LOC408510, transcript variant X1
NM_001270833.1	39.0594	58.081	20.0378	0.344998	-1.53534	0.0417882	0.227075	Down	Down	5.0749	2.92631	3.36565	0.895734	2.27545	1.63591	606	726691	CPF2	cuticular protein CPF2, transcript variant 2
XM_016913696.1	5003.57	7440.03	2567.1	0.345039	-1.53517	1.00834e-22	1.13013e-20	Down	Down	176.362	207	215.649	82.625	99.082	73.3614	1469	100576326	LOC100576326	trypsin-7, transcript variant X4	GO:0016021,GO:0005886,GO:0004252,GO:0051017,GO:0007010,GO:0006508,GO:0035220	integral component of membrane|plasma membrane|serine-type endopeptidase activity|actin filament bundle assembly|cytoskeleton organization|proteolysis|wing disc development
XM_006570998.2	125.51	186.569	64.451	0.345454	-1.53343	0.0023724	0.0232419	Down	Down	0.620261	1.08347	0.688239	0.584571	0.209962	0.229499	9188	413562	LOC413562	rho guanine nucleotide exchange factor 17, transcript variant X1	GO:0005085,GO:0005089,GO:0030036,GO:0035023	guanyl-nucleotide exchange factor activity|Rho guanyl-nucleotide exchange factor activity|actin cytoskeleton organization|regulation of Rho protein signal transduction
XM_006563094.2	371.658	551.448	191.868	0.347935	-1.52311	6.54508e-10	2.42855e-08	Down	Down	8.85477	8.61148	8.24266	3.52814	3.53734	3.98887	2537	412056	LOC412056	organic cation transporter protein-like, transcript variant X4	GO:0016021,GO:0005887,GO:0022891,GO:0006915,GO:0006811	integral component of membrane|integral component of plasma membrane|substrate-specific transmembrane transporter activity|apoptotic process|ion transport
NM_001011630.1	997.185	1478.76	515.605	0.348673	-1.52005	4.06996e-22	4.38124e-20	Down	Down	88.9573	94.6449	94.0173	41.6871	47.1681	30.4618	630	408689	Fabp	fatty acid binding protein	GO:0005737,GO:0070062,GO:0043209,GO:0015485,GO:0005504,GO:0005215,GO:0061024	cytoplasm|extracellular exosome|myelin sheath|cholesterol binding|fatty acid binding|transporter activity|membrane organization
XM_006570547.2	326.99	484.831	169.148	0.348881	-1.51919	0.00672785	0.0549589	Down	Down	7.74803	8.00706	15.708	2.92913	5.17335	5.44352	1827	409708	LOC409708	glucosylceramidase-like, transcript variant X2	GO:0070062,GO:0005615,GO:0043202,GO:0005765,GO:0004348,GO:0005102,GO:0005975,GO:0009267,GO:0071356,GO:0046513,GO:0006680,GO:0006687,GO:0050728,GO:0032715,GO:0043407,GO:1901215,GO:0032463,GO:0016239,GO:1904457,GO:0043243,GO:0035307,GO:1903061,GO:0051247,GO:1903052,GO:0032268,GO:1905165,GO:0016241,GO:0032434,GO:0033561,GO:0043627,GO:0051384,GO:0009268,GO:0033574,GO:0097066,GO:0043589,GO:0046512,GO:…	extracellular exosome|extracellular space|lysosomal lumen|lysosomal membrane|glucosylceramidase activity|receptor binding|carbohydrate metabolic process|cellular response to starvation|cellular response to tumor necrosis factor|ceramide biosynthetic process|glucosylceramide catabolic process|glycosphingolipid metabolic process|negative regulation of inflammatory response|negative regulation of in…	path:ame00511,path:ame00600,path:ame04142	Other glycan degradation|Sphingolipid metabolism|Lysosome
XM_006565950.2	708.44	1049.13	367.753	0.350533	-1.51238	7.16599e-14	4.17021e-12	Down	Down	11.8215	12.2365	10.3142	3.63915	6.80953	4.40621	3609	410197	Cry2	cryptochrome 2, transcript variant X4	GO:0005829,GO:0005739,GO:0005654,GO:0005634,GO:0001047,GO:0001046,GO:0003690,GO:0042826,GO:0019900,GO:0035257,GO:0000166,GO:0019902,GO:0009881,GO:0019901,GO:0000989,GO:0008134,GO:0043130,GO:0032922,GO:0007623,GO:0006975,GO:0043153,GO:0006094,GO:0042593,GO:0019915,GO:0042754,GO:0045744,GO:2000323,GO:2000850,GO:0031397,GO:0000122,GO:0045892,GO:0018298,GO:0042752,GO:2000001,GO:0033762,GO:0032868,GO:…	cytosol|mitochondrion|nucleoplasm|nucleus|core promoter binding|core promoter sequence-specific DNA binding|double-stranded DNA binding|histone deacetylase binding|kinase binding|nuclear hormone receptor binding|nucleotide binding|phosphatase binding|photoreceptor activity|protein kinase binding|transcription factor activity, transcription factor binding|transcription factor binding|ubiquitin bin…
XM_016917436.1	92.4812	136.696	48.2664	0.353093	-1.50188	0.00194332	0.0197045	Down	Down	8.4919	5.95426	5.27592	2.41778	3.24158	2.93508	821	100576270	LOC100576270	ribonuclease UK114, transcript variant X2	GO:0005737,GO:0005829,GO:0070062,GO:0005739,GO:0005634,GO:0005777,GO:0016892,GO:0036041,GO:1904012,GO:0044822,GO:0046914,GO:1904013,GO:0007420,GO:0070314,GO:0001822,GO:0030324,GO:0050680,GO:0017148,GO:0006449,GO:0033993,GO:1902074	cytoplasm|cytosol|extracellular exosome|mitochondrion|nucleus|peroxisome|endoribonuclease activity, producing 3'-phosphomonoesters|long-chain fatty acid binding|platinum binding|poly(A) RNA binding|transition metal ion binding|xenon atom binding|brain development|G1 to G0 transition|kidney development|lung development|negative regulation of epithelial cell proliferation|negative regulation of tra…
XM_016912550.1	287.07	424.238	149.902	0.353343	-1.50086	4.05205e-07	9.9511e-06	Down	Down	5.99152	4.11087	4.4398	1.75861	2.9083	1.65761	3458	409452	LOC409452	maltase A2-like, transcript variant X1	GO:0004558,GO:0032450	alpha-1,4-glucosidase activity|maltose alpha-glucosidase activity
XM_006561546.2	317.23	468.748	165.713	0.353522	-1.50013	1.14692e-08	3.59866e-07	Down	Down	4.34666	3.92052	4.79978	2.23556	2.49215	0.932988	4247	409227	Usp	ultraspiracle, transcript variant X1	GO:0005634,GO:0043565,GO:0003707,GO:0003700,GO:0008270,GO:0006351	nucleus|sequence-specific DNA binding|steroid hormone receptor activity|transcription factor activity, sequence-specific DNA binding|zinc ion binding|transcription, DNA-templated	path:ame04214	Apoptosis - fly
XM_006562031.2	151.508	223.705	79.3108	0.354532	-1.49601	0.0414194	0.225521	Down	Down	4.17616	5.07975	1.47934	0.769535	1.46584	2.51517	2457	409622	LOC409622	spermatogenesis-associated protein 20, transcript variant X3	GO:0005576,GO:0005886,GO:0003824,GO:0030154,GO:0071554,GO:0007275,GO:0007283	extracellular region|plasma membrane|catalytic activity|cell differentiation|cell wall organization or biogenesis|multicellular organism development|spermatogenesis
XM_006567225.2	66.2599	97.6339	34.8859	0.357313	-1.48474	0.0121305	0.0880361	Down	Down	0.364327	0.91098	0.655058	0.160255	0.359965	0.340961	5970	408791	LOC408791	1-phosphatidylinositol 4,5-bisphosphate phosphodiesterase classes I and II, transcript variant X3	GO:0005622,GO:0005509,GO:0004435,GO:0004871,GO:0007629,GO:0035556,GO:0016042,GO:0070050,GO:1900073	intracellular|calcium ion binding|phosphatidylinositol phospholipase C activity|signal transducer activity|flight behavior|intracellular signal transduction|lipid catabolic process|neuron cellular homeostasis|regulation of neuromuscular synaptic transmission	path:ame00562,path:ame04070,path:ame04310,path:ame04745,path:ame04933	Inositol phosphate metabolism|Phosphatidylinositol signaling system|Wnt signaling pathway|Phototransduction - fly|AGE-RAGE signaling pathway in diabetic complications
XM_006572023.2	3217.22	4735.03	1699.41	0.358903	-1.47834	4.18199e-26	5.55593e-24	Down	Down	128.038	134.653	133.414	65.6079	69.4503	39.9791	1414	102653815	LOC102653815	cytochrome b reductase 1-like, transcript variant X2	GO:0016021,GO:0030658,GO:0000293,GO:0046872,GO:0016491,GO:0022865,GO:0022900,GO:0055114	integral component of membrane|transport vesicle membrane|ferric-chelate reductase activity|metal ion binding|oxidoreductase activity|transmembrane electron transfer carrier|electron transport chain|oxidation-reduction process
XM_006557253.2	239.076	351.828	126.324	0.35905	-1.47774	1.27105e-06	2.85053e-05	Down	Down	6.77951	4.79574	5.24362	2.17551	1.83906	3.47372	2477	411365	LOC411365	beta-1,4-N-acetylgalactosaminyltransferase bre-4, transcript variant X1	GO:0016021,GO:0046872,GO:0016757,GO:0005975,GO:0006486	integral component of membrane|metal ion binding|transferase activity, transferring glycosyl groups|carbohydrate metabolic process|protein glycosylation
XR_001703924.1	129.355	190.243	68.466	0.359886	-1.47439	0.000298924	0.00396284	Down	Down	1.33406	1.67238	1.54291	0.521718	1.2252	0.266246	4936	408963	LOC408963	pleckstrin homology domain-containing family G member 5-like, transcript variant X11	GO:0005911,GO:0005737,GO:0005829,GO:0030139,GO:0030027,GO:0048471,GO:0005886,GO:0005085,GO:0005089,GO:0004871,GO:0035767,GO:0043065,GO:0043123,GO:0035023,GO:0051056	cell-cell junction|cytoplasm|cytosol|endocytic vesicle|lamellipodium|perinuclear region of cytoplasm|plasma membrane|guanyl-nucleotide exchange factor activity|Rho guanyl-nucleotide exchange factor activity|signal transducer activity|endothelial cell chemotaxis|positive regulation of apoptotic process|positive regulation of I-kappaB kinase/NF-kappaB signaling|regulation of Rho protein signal tran…
NM_001011620.1	32768.4	48163	17373.9	0.360731	-1.47101	6.97979e-06	0.000136956	Down	Down	1459.02	2228.35	2260.8	1053.77	1017.36	572.623	957	406147	LOC406147	short-chain dehydrogenase/reductase	GO:0005576,GO:0016491	extracellular region|oxidoreductase activity
XM_016914706.1	39.9331	58.6189	21.2474	0.362466	-1.46408	0.0497642	0.257032	Down	Down	0.785279	0.859288	0.428797	0.291294	0.290071	0.357384	3331	551624	LOC551624	TOX high mobility group box family member 3-like, transcript variant X5	GO:0005634,GO:0003677	nucleus|DNA binding
XM_003251768.3	192.289	282.108	102.47	0.363228	-1.46105	0.0116529	0.0852907	Down	Down	18.4901	13.5023	6.67686	5.58417	6.28959	5.48519	862	100578392	LOC100578392	uncharacterized LOC100578392
XM_006572154.2	73.8523	108.33	39.3749	0.363473	-1.46008	0.00656188	0.0540571	Down	Down	1.27964	0.733844	1.02343	0.767698	0.194479	0.402822	4223	727370	LOC727370	uncharacterized LOC727370, transcript variant X2	GO:0005829,GO:0005096,GO:0046872,GO:0005547,GO:0051056,GO:0007165	cytosol|GTPase activator activity|metal ion binding|phosphatidylinositol-3,4,5-trisphosphate binding|regulation of small GTPase mediated signal transduction|signal transduction
XM_006563911.2	1327.18	1945.43	708.942	0.364415	-1.45635	1.76299e-25	2.27559e-23	Down	Down	53.7647	55.9852	56.426	23.8011	29.2786	21.6391	1385	412929	LOC412929	androgen-induced gene 1 protein-like, transcript variant X3	GO:0012505,GO:0016021	endomembrane system|integral component of membrane
XR_411592.2	53.4724	78.3804	28.5645	0.364434	-1.45627	0.0226288	0.143725	Down	Down	1.09814	1.05088	0.839298	0.333467	0.642156	0.367486	3095	726014	LOC726014	F-box only protein 33, transcript variant X3	GO:0016567	protein ubiquitination
[truncated: 258 more rows]
