# Supplementary material for: Uncovering the Changing Gene Expression Profile of Honeybee (Apis mellifera) Worker Larvae Transplanted to Queen Cells
Source: Front Genet. 2018 Oct 24;9:416. doi: 10.3389/fgene.2018.00416 (PMC6207841; doi:10.3389/fgene.2018.00416)
Supplement: FILE S3 — GO enrichment analysis of DEGs. The GO terms of molecular function, biological process, and cellular component categories enriched by DEGs in L1 vs. L2 and L1 vs. L3. [file Data_Sheet_3.xlsx]

## Sheet: L1 VS L2
id	term	category	ListHits	ListTotal	PopHits	PopTotal	pval	padj	Enrichment_score	Gene
GO:0004968	gonadotropin-releasing hormone receptor activity	molecular_function	1	757	1	18963	0	0	25.0502	NM_001040264.1
GO:0016019	peptidoglycan receptor activity	molecular_function	1	757	1	18963	0	0	25.0502	NM_001163715.1
GO:0032494	response to peptidoglycan	biological_process	1	757	1	18963	0	0	25.0502	NM_001163715.1
GO:0032500	muramyl dipeptide binding	molecular_function	1	757	1	18963	0	0	25.0502	NM_001163715.1
GO:0019010	farnesoic acid O-methyltransferase activity	molecular_function	1	757	1	18963	0	0	25.0502	XM_001119986.4
GO:0035049	juvenile hormone acid methyltransferase activity	molecular_function	1	757	1	18963	0	0	25.0502	XM_001119986.4
GO:0031544	peptidyl-proline 3-dioxygenase activity	molecular_function	1	757	1	18963	0	0	25.0502	XM_003249424.3
GO:0008200	ion channel inhibitor activity	molecular_function	1	757	1	18963	0	0	25.0502	XM_003249761.3
GO:0060763	mammary duct terminal end bud growth	biological_process	1	757	1	18963	0	0	25.0502	XM_003250003.3
GO:0014048	regulation of glutamate secretion	biological_process	1	757	1	18963	0	0	25.0502	XM_003251966.3
GO:0014053	negative regulation of gamma-aminobutyric acid secretion	biological_process	1	757	1	18963	0	0	25.0502	XM_003251966.3
GO:0030817	regulation of cAMP biosynthetic process	biological_process	1	757	1	18963	0	0	25.0502	XM_003251966.3
GO:0032811	negative regulation of epinephrine secretion	biological_process	1	757	1	18963	0	0	25.0502	XM_003251966.3
GO:0033602	negative regulation of dopamine secretion	biological_process	1	757	1	18963	0	0	25.0502	XM_003251966.3
GO:0004561	alpha-N-acetylglucosaminidase activity	molecular_function	2	757	2	18963	0	0	25.0502	XM_006559811.2; XM_016913157.1
GO:0060119	inner ear receptor cell development	biological_process	2	757	2	18963	0	0	25.0502	XM_006559811.2; XM_016913157.1
GO:0004053	arginase activity	molecular_function	3	757	3	18963	0	0	25.0502	XM_006565982.2; XM_006565983.2; XM_624932.4
GO:0006525	arginine metabolic process	biological_process	3	757	3	18963	0	0	25.0502	XM_006565982.2; XM_006565983.2; XM_624932.4
GO:0010963	regulation of L-arginine import	biological_process	2	757	2	18963	0	0	25.0502	XM_006565982.2; XM_006565983.2
GO:0019547	arginine catabolic process to ornithine	biological_process	2	757	2	18963	0	0	25.0502	XM_006565982.2; XM_006565983.2
GO:0045428	regulation of nitric oxide biosynthetic process	biological_process	2	757	2	18963	0	0	25.0502	XM_006565982.2; XM_006565983.2
GO:0045988	negative regulation of striated muscle contraction	biological_process	2	757	2	18963	0	0	25.0502	XM_006565982.2; XM_006565983.2
GO:0050998	nitric-oxide synthase binding	molecular_function	2	757	2	18963	0	0	25.0502	XM_006565982.2; XM_006565983.2
GO:0033979	box H/ACA snoRNA metabolic process	biological_process	1	757	1	18963	0	0	25.0502	XM_006565996.2
GO:0034512	box C/D snoRNA binding	molecular_function	1	757	1	18963	0	0	25.0502	XM_006565996.2
GO:0031060	regulation of histone methylation	biological_process	1	757	1	18963	0	0	25.0502	XM_006566922.2
GO:0033274	response to vitamin B2	biological_process	1	757	1	18963	0	0	25.0502	XM_006566922.2
GO:0051593	response to folic acid	biological_process	1	757	1	18963	0	0	25.0502	XM_006566922.2
GO:0070829	heterochromatin maintenance	biological_process	1	757	1	18963	0	0	25.0502	XM_006566922.2
GO:0050640	isopenicillin-N N-acyltransferase activity	molecular_function	3	757	3	18963	0	0	25.0502	XM_006568625.2; XM_006568626.2; XM_016913082.1
GO:0004348	glucosylceramidase activity	molecular_function	6	757	6	18963	0	0	25.0502	XM_006570547.2; XM_006570548.2; XM_006570549.1; XM_016912658.1; XM_016912659.1; XM_393208.6
GO:0006680	glucosylceramide catabolic process	biological_process	4	757	4	18963	0	0	25.0502	XM_006570547.2; XM_016912658.1; XM_016912659.1; XM_393208.6
GO:0032268	regulation of cellular protein metabolic process	biological_process	4	757	4	18963	0	0	25.0502	XM_006570547.2; XM_016912658.1; XM_016912659.1; XM_393208.6
GO:1904457	positive regulation of neuronal action potential	biological_process	4	757	4	18963	0	0	25.0502	XM_006570547.2; XM_016912658.1; XM_016912659.1; XM_393208.6
GO:1905165	regulation of lysosomal protein catabolic process	biological_process	3	757	3	18963	0	0	25.0502	XM_006570547.2; XM_016912658.1; XM_016912659.1
GO:0036269	swimming behavior	biological_process	4	757	4	18963	0	0	25.0502	XM_016910733.1; XM_016910734.1; XM_016910735.1; XM_016910736.1
GO:0060159	regulation of dopamine receptor signaling pathway	biological_process	4	757	4	18963	0	0	25.0502	XM_016910733.1; XM_016910734.1; XM_016910735.1; XM_016910736.1
GO:0090648	response to environmental enrichment	biological_process	4	757	4	18963	0	0	25.0502	XM_016910733.1; XM_016910734.1; XM_016910735.1; XM_016910736.1
GO:0030518	intracellular steroid hormone receptor signaling pathway	biological_process	1	757	1	18963	0	0	25.0502	XM_016911120.1
GO:0046485	ether lipid metabolic process	biological_process	2	757	2	18963	0	0	25.0502	XM_016911611.1; XM_016917701.1
GO:0050479	glyceryl-ether monooxygenase activity	molecular_function	2	757	2	18963	0	0	25.0502	XM_016911611.1; XM_016917701.1
GO:0048563	post-embryonic animal organ morphogenesis	biological_process	1	757	1	18963	0	0	25.0502	XM_016911799.1
GO:0009737	response to abscisic acid	biological_process	2	757	2	18963	0	0	25.0502	XM_016911885.1; XM_016911886.1
GO:0010118	stomatal movement	biological_process	2	757	2	18963	0	0	25.0502	XM_016911885.1; XM_016911886.1
GO:0045841	negative regulation of mitotic metaphase/anaphase transition	biological_process	1	757	1	18963	0	0	25.0502	XM_016914415.1
GO:0035349	coenzyme A transmembrane transport	biological_process	3	757	3	18963	0	0	25.0502	XM_016915281.1; XM_396993.6; XR_412205.2
GO:0080121	AMP transport	biological_process	3	757	3	18963	0	0	25.0502	XM_016915281.1; XM_396993.6; XR_412205.2
GO:0008488	gamma-glutamyl carboxylase activity	molecular_function	1	757	1	18963	0	0	25.0502	XM_016915547.1
GO:0004411	homogentisate 1,2-dioxygenase activity	molecular_function	1	757	1	18963	0	0	25.0502	XM_016917408.1
GO:0018479	benzaldehyde dehydrogenase (NAD+) activity	molecular_function	1	757	1	18963	0	0	25.0502	XM_392104.6
GO:0003837	beta-ureidopropionase activity	molecular_function	1	757	1	18963	0	0	25.0502	XM_392773.6
GO:0008281	sulfonylurea receptor activity	molecular_function	7	757	8	18963	6.2235e-12	3.2805e-10	21.9189	XM_006560908.2; XM_006560909.2; XM_016911396.1; XM_016911397.1; XM_016911399.1; XM_016911400.1; XM_016911401.1
GO:0005506	iron ion binding	molecular_function	22	757	138	18963	5.76018e-09	2.97899e-07	3.99351	XM_001119928.4; XM_001123066.4; XM_001123252.4; XM_001123306.4; XM_003249424.3; XM_006562301.2; XM_006562894.2; XM_006563935.2; XM_006570167.2; XM_006570168.2; XM_016911611.1; XM_016913284.1; XM_016913285.1; XM_016913299.1; XM_016915702.1; XM_016917652.1; XM_016917701.1; XM_395671.5; XM_623093.5; XM_623297.5; XM_623359.5; XM_624792.5
GO:0045744	negative regulation of G-protein coupled receptor protein signaling pathway	biological_process	5	757	7	18963	2.685e-08	1.31421e-06	17.893	NM_001083630.1; XM_006565949.2; XM_006565950.2; XM_006565951.2; XM_006565952.2
GO:2000323	negative regulation of glucocorticoid receptor signaling pathway	biological_process	5	757	7	18963	2.685e-08	1.31421e-06	17.893	NM_001083630.1; XM_006565949.2; XM_006565950.2; XM_006565951.2; XM_006565952.2
GO:2000850	negative regulation of glucocorticoid secretion	biological_process	5	757	7	18963	2.685e-08	1.31421e-06	17.893	NM_001083630.1; XM_006565949.2; XM_006565950.2; XM_006565951.2; XM_006565952.2
GO:0001504	neurotransmitter uptake	biological_process	9	757	28	18963	6.61396e-08	3.1805e-06	8.05185	XM_006558090.2; XM_006558092.2; XM_006558093.2; XM_006568105.2; XM_016912133.1; XM_016912134.1; XM_016913589.1; XM_016917898.1; XR_001705595.1
GO:0043243	positive regulation of protein complex disassembly	biological_process	4	757	5	18963	1.00098e-07	4.65031e-06	20.0402	XM_006570547.2; XM_016912658.1; XM_016912659.1; XM_393208.6
GO:1903052	positive regulation of proteolysis involved in cellular protein catabolic process	biological_process	4	757	5	18963	1.00098e-07	4.65031e-06	20.0402	XM_006570547.2; XM_016912658.1; XM_016912659.1; XM_393208.6
GO:0006975	DNA damage induced protein phosphorylation	biological_process	5	757	8	18963	1.03756e-07	4.73991e-06	15.6564	NM_001083630.1; XM_006565949.2; XM_006565950.2; XM_006565951.2; XM_006565952.2
GO:0035720	intraciliary anterograde transport	biological_process	5	757	9	18963	3.00712e-07	1.35123e-05	13.9168	XM_006567406.2; XM_006567407.2; XM_016914155.1; XM_016914157.1; XM_016914158.1
GO:0046513	ceramide biosynthetic process	biological_process	8	757	26	18963	4.1621e-07	1.84005e-05	7.70775	XM_006558742.2; XM_006558743.2; XM_006570547.2; XM_016910952.1; XM_016912658.1; XM_016912659.1; XM_393208.6; XR_001702749.1
GO:0032715	negative regulation of interleukin-6 production	biological_process	4	757	6	18963	5.80734e-07	2.44891e-05	16.7001	XM_006570547.2; XM_016912658.1; XM_016912659.1; XM_393208.6
GO:0033561	regulation of water loss via skin	biological_process	4	757	6	18963	5.80734e-07	2.44891e-05	16.7001	XM_006570547.2; XM_016912658.1; XM_016912659.1; XM_393208.6
GO:0051247	positive regulation of protein metabolic process	biological_process	4	757	6	18963	5.80734e-07	2.44891e-05	16.7001	XM_006570547.2; XM_016912658.1; XM_016912659.1; XM_393208.6
GO:2000001	regulation of DNA damage checkpoint	biological_process	5	757	10	18963	7.26305e-07	3.01637e-05	12.5251	NM_001083630.1; XM_006565949.2; XM_006565950.2; XM_006565951.2; XM_006565952.2
GO:0000050	urea cycle	biological_process	5	757	11	18963	1.54376e-06	6.31561e-05	11.3865	XM_006565982.2; XM_006565983.2; XM_016912972.1; XM_396374.5; XM_624932.4
GO:1903061	positive regulation of protein lipidation	biological_process	4	757	7	18963	1.96545e-06	7.92248e-05	14.3144	XM_006570547.2; XM_016912658.1; XM_016912659.1; XM_393208.6
GO:0042600	chorion	cellular_component	3	757	4	18963	2.52026e-06	9.72962e-05	18.7876	XM_006558088.2; XM_016912945.1; XM_016917778.1
GO:0015866	ADP transport	biological_process	3	757	4	18963	2.52026e-06	9.72962e-05	18.7876	XM_016915281.1; XM_396993.6; XR_412205.2
GO:0043262	adenosine-diphosphatase activity	molecular_function	3	757	4	18963	2.52026e-06	9.72962e-05	18.7876	XM_016915281.1; XM_396993.6; XR_412205.2
GO:0042754	negative regulation of circadian rhythm	biological_process	5	757	12	18963	2.98305e-06	0.000112007	10.4376	NM_001083630.1; XM_006565949.2; XM_006565950.2; XM_006565951.2; XM_006565952.2
GO:0009268	response to pH	biological_process	5	757	12	18963	2.98305e-06	0.000112007	10.4376	XM_006567745.2; XM_006570547.2; XM_016912658.1; XM_016912659.1; XM_393208.6
GO:0005576	extracellular region	cellular_component	59	757	816	18963	3.8076e-06	0.000141036	1.81123	NM_001011563.1; NM_001011616.2; NM_001011620.1; NM_001012429.1; NM_001163715.1; NM_001167720.1; XM_001120112.4; XM_001120790.4; XM_001121634.4; XM_003249761.3; XM_003249771.3; XM_003250037.3; XM_003250183.3; XM_003250521.3; XM_003251731.3; XM_006558088.2; XM_006558925.2; XM_006558930.2; XM_006559361.2; XM_006559665.2; XM_006560191.2; XM_006560194.2; XM_006560195.2; XM_006561053.2; XM_006562031.2;…
GO:0023021	termination of signal transduction	biological_process	4	757	8	18963	5.06826e-06	0.000182791	12.5251	XM_006570547.2; XM_016912658.1; XM_016912659.1; XM_393208.6
GO:0032463	negative regulation of protein homooligomerization	biological_process	4	757	8	18963	5.06826e-06	0.000182791	12.5251	XM_006570547.2; XM_016912658.1; XM_016912659.1; XM_393208.6
GO:0043202	lysosomal lumen	cellular_component	6	757	20	18963	7.72441e-06	0.000274969	7.51506	XM_006559811.2; XM_006570547.2; XM_016912658.1; XM_016912659.1; XM_016913157.1; XM_393208.6
GO:0033574	response to testosterone	biological_process	5	757	14	18963	9.05058e-06	0.000318047	8.9465	XM_001122685.4; XM_006570547.2; XM_016912658.1; XM_016912659.1; XM_393208.6
GO:0016042	lipid catabolic process	biological_process	15	757	113	18963	1.05984e-05	0.000362306	3.32525	NM_001170973.1; XM_006563207.2; XM_006564023.2; XM_006564373.2; XM_006564374.2; XM_006567225.2; XM_006572219.2; XM_006572221.2; XM_016913119.1; XM_016913198.1; XM_016914431.1; XM_016915317.1; XM_016915318.1; XM_394827.5; XR_001705513.1
GO:0015574	trehalose transmembrane transporter activity	molecular_function	9	757	46	18963	1.07066e-05	0.000362306	4.90113	NM_001113739.1; XM_001121836.4; XM_006564914.2; XM_006570576.2; XM_006570578.2; XM_006570579.2; XM_006570580.2; XM_006570581.2; XM_016915623.1
GO:0015771	trehalose transport	biological_process	9	757	46	18963	1.07066e-05	0.000362306	4.90113	NM_001113739.1; XM_001121836.4; XM_006564914.2; XM_006570576.2; XM_006570578.2; XM_006570579.2; XM_006570580.2; XM_006570581.2; XM_016915623.1
GO:0005504	fatty acid binding	molecular_function	4	757	9	18963	1.10277e-05	0.00036418	11.1334	NM_001011630.1; XM_006568150.2; XM_016915825.1; XM_016915826.1
GO:0046512	sphingosine biosynthetic process	biological_process	4	757	9	18963	1.10277e-05	0.00036418	11.1334	XM_006570547.2; XM_016912658.1; XM_016912659.1; XM_393208.6
GO:0002793	positive regulation of peptide secretion	biological_process	3	757	5	18963	1.22009e-05	0.00038003	15.0301	XM_003249302.3; XM_006558552.2; XM_006558554.2
GO:0017000	antibiotic biosynthetic process	biological_process	3	757	5	18963	1.22009e-05	0.00038003	15.0301	XM_006568625.2; XM_006568626.2; XM_016913082.1
GO:0015217	ADP transmembrane transporter activity	molecular_function	3	757	5	18963	1.22009e-05	0.00038003	15.0301	XM_016915281.1; XM_396993.6; XR_412205.2
GO:0015228	coenzyme A transmembrane transporter activity	molecular_function	3	757	5	18963	1.22009e-05	0.00038003	15.0301	XM_016915281.1; XM_396993.6; XR_412205.2
GO:0080122	AMP transmembrane transporter activity	molecular_function	3	757	5	18963	1.22009e-05	0.00038003	15.0301	XM_016915281.1; XM_396993.6; XR_412205.2
GO:0030173	integral component of Golgi membrane	cellular_component	9	757	47	18963	1.31181e-05	0.000404009	4.79685	XM_006557676.2; XM_006557680.2; XM_006558742.2; XM_006558743.2; XM_006565664.2; XM_016910952.1; XM_016913844.1; XM_016916904.1; XR_001702749.1
GO:0007306	eggshell chorion assembly	biological_process	5	757	15	18963	1.4575e-05	0.000443889	8.35007	XM_006558088.2; XM_016912945.1; XM_016915158.1; XM_016917778.1; XR_001702827.1
GO:0010867	positive regulation of triglyceride biosynthetic process	biological_process	7	757	30	18963	1.66471e-05	0.000501424	5.84505	XM_006565162.2; XM_006566935.2; XM_006566938.2; XM_016915825.1; XM_016915826.1; XM_396241.5; XR_001705430.1
GO:0035721	intraciliary retrograde transport	biological_process	5	757	16	18963	2.25331e-05	0.000657056	7.82819	XM_006567406.2; XM_006567407.2; XM_016914155.1; XM_016914157.1; XM_016914158.1
GO:0043627	response to estrogen	biological_process	5	757	16	18963	2.25331e-05	0.000657056	7.82819	XM_006567745.2; XM_006570547.2; XM_016912658.1; XM_016912659.1; XM_393208.6
GO:0097066	response to thyroid hormone	biological_process	5	757	16	18963	2.25331e-05	0.000657056	7.82819	XM_006570114.2; XM_006570547.2; XM_016912658.1; XM_016912659.1; XM_393208.6
GO:0016614	oxidoreductase activity, acting on CH-OH group of donors	molecular_function	9	757	52	18963	3.34664e-05	0.000965595	4.33561	XM_003250521.3; XM_006563266.2; XM_006564981.2; XM_006564984.2; XM_006567945.2; XM_016912627.1; XM_016913988.1; XM_016914001.1; XM_394210.6
GO:0071460	cellular response to cell-matrix adhesion	biological_process	3	757	6	18963	3.54412e-05	0.000981257	12.5251	XM_006557701.2; XM_006557702.2; XM_006557704.2
GO:0021978	telencephalon regionalization	biological_process	3	757	6	18963	3.54412e-05	0.000981257	12.5251	XM_006566318.2; XM_016911217.1; XM_392622.6
GO:0034186	apolipoprotein A-I binding	molecular_function	3	757	6	18963	3.54412e-05	0.000981257	12.5251	XM_006566935.2; XM_006566938.2; XM_396241.5
GO:0005347	ATP transmembrane transporter activity	molecular_function	3	757	6	18963	3.54412e-05	0.000981257	12.5251	XM_016915281.1; XM_396993.6; XR_412205.2
GO:0016241	regulation of macroautophagy	biological_process	4	757	11	18963	3.78169e-05	0.0010263	9.10916	XM_006570547.2; XM_016912658.1; XM_016912659.1; XM_016913023.1
GO:0043589	skin morphogenesis	biological_process	4	757	11	18963	3.78169e-05	0.0010263	9.10916	XM_006570547.2; XM_016912658.1; XM_016912659.1; XM_393208.6
GO:0019902	phosphatase binding	molecular_function	8	757	43	18963	4.08451e-05	0.00109761	4.6605	NM_001083630.1; XM_006562132.2; XM_006565949.2; XM_006565950.2; XM_006565951.2; XM_006565952.2; XM_006570770.2; XM_006571201.2
GO:0020037	heme binding	molecular_function	19	757	182	18963	4.15753e-05	0.00110639	2.61513	XM_001119928.4; XM_001123252.4; XM_001123306.4; XM_006558088.2; XM_006559615.2; XM_006562301.2; XM_006563935.2; XM_006570167.2; XM_006570168.2; XM_016912945.1; XM_016915072.1; XM_016915702.1; XM_016917652.1; XM_016917778.1; XM_395671.5; XM_623359.5; XM_624792.5; XR_001702547.1; XR_001702827.1
GO:0050764	regulation of phagocytosis	biological_process	5	757	18	18963	4.87742e-05	0.00128548	6.95839	XM_006565162.2; XM_006566935.2; XM_006566938.2; XM_006567220.2; XM_396241.5
GO:0016310	phosphorylation	biological_process	7	757	35	18963	5.60903e-05	0.00134658	5.01004	XM_006570469.2; XM_016910733.1; XM_016910734.1; XM_016910735.1; XM_016910736.1; XM_394574.6; XR_001702139.1
GO:0046887	positive regulation of hormone secretion	biological_process	4	757	12	18963	6.26982e-05	0.00134658	8.35007	XM_003249302.3; XM_006558552.2; XM_006558554.2; XM_006561366.2
GO:0001875	lipopolysaccharide receptor activity	molecular_function	4	757	12	18963	6.26982e-05	0.00134658	8.35007	XM_006565162.2; XM_006566935.2; XM_006566938.2; XM_396241.5
GO:0006707	cholesterol catabolic process	biological_process	4	757	12	18963	6.26982e-05	0.00134658	8.35007	XM_006565162.2; XM_006566935.2; XM_006566938.2; XM_396241.5
GO:0008035	high-density lipoprotein particle binding	molecular_function	4	757	12	18963	6.26982e-05	0.00134658	8.35007	XM_006565162.2; XM_006566935.2; XM_006566938.2; XM_396241.5
GO:0010899	regulation of phosphatidylcholine catabolic process	biological_process	4	757	12	18963	6.26982e-05	0.00134658	8.35007	XM_006565162.2; XM_006566935.2; XM_006566938.2; XM_396241.5
GO:0015920	lipopolysaccharide transport	biological_process	4	757	12	18963	6.26982e-05	0.00134658	8.35007	XM_006565162.2; XM_006566935.2; XM_006566938.2; XM_396241.5
GO:0032497	detection of lipopolysaccharide	biological_process	4	757	12	18963	6.26982e-05	0.00134658	8.35007	XM_006565162.2; XM_006566935.2; XM_006566938.2; XM_396241.5
GO:0034384	high-density lipoprotein particle clearance	biological_process	4	757	12	18963	6.26982e-05	0.00134658	8.35007	XM_006565162.2; XM_006566935.2; XM_006566938.2; XM_396241.5
GO:0035461	vitamin transmembrane transport	biological_process	4	757	12	18963	6.26982e-05	0.00134658	8.35007	XM_006565162.2; XM_006566935.2; XM_006566938.2; XM_396241.5
GO:0043654	recognition of apoptotic cell	biological_process	4	757	12	18963	6.26982e-05	0.00134658	8.35007	XM_006565162.2; XM_006566935.2; XM_006566938.2; XM_396241.5
GO:0044406	adhesion of symbiont to host	biological_process	4	757	12	18963	6.26982e-05	0.00134658	8.35007	XM_006565162.2; XM_006566935.2; XM_006566938.2; XM_396241.5
GO:0070508	cholesterol import	biological_process	4	757	12	18963	6.26982e-05	0.00134658	8.35007	XM_006565162.2; XM_006566935.2; XM_006566938.2; XM_396241.5
GO:0097539	ciliary transition fiber	cellular_component	2	757	3	18963	6.33742e-05	0.00134658	16.7001	XM_003249899.3; XM_016916091.1
GO:0014075	response to amine	biological_process	2	757	3	18963	6.33742e-05	0.00134658	16.7001	XM_006565982.2; XM_006565983.2
GO:0051001	negative regulation of nitric-oxide synthase activity	biological_process	2	757	3	18963	6.33742e-05	0.00134658	16.7001	XM_006565982.2; XM_006565983.2
GO:0048632	negative regulation of skeletal muscle tissue growth	biological_process	2	757	3	18963	6.33742e-05	0.00134658	16.7001	XM_006566964.2; XM_016916400.1
GO:0004735	pyrroline-5-carboxylate reductase activity	molecular_function	2	757	3	18963	6.33742e-05	0.00134658	16.7001	XM_006569509.2; XM_392390.5
GO:0046909	intermembrane transport	biological_process	2	757	3	18963	6.33742e-05	0.00134658	16.7001	XM_016911885.1; XM_016911886.1
GO:0003941	L-serine ammonia-lyase activity	molecular_function	2	757	3	18963	6.33742e-05	0.00134658	16.7001	XM_016912358.1; XM_624899.4
GO:0004794	L-threonine ammonia-lyase activity	molecular_function	2	757	3	18963	6.33742e-05	0.00134658	16.7001	XM_016912358.1; XM_624899.4
GO:0009097	isoleucine biosynthetic process	biological_process	2	757	3	18963	6.33742e-05	0.00134658	16.7001	XM_016912358.1; XM_624899.4
GO:0004850	uridine phosphorylase activity	molecular_function	2	757	3	18963	6.33742e-05	0.00134658	16.7001	XM_016913147.1; XM_395069.5
GO:0006218	uridine catabolic process	biological_process	2	757	3	18963	6.33742e-05	0.00134658	16.7001	XM_016913147.1; XM_395069.5
GO:0046108	uridine metabolic process	biological_process	2	757	3	18963	6.33742e-05	0.00134658	16.7001	XM_016913147.1; XM_395069.5
GO:0043153	entrainment of circadian clock by photoperiod	biological_process	5	757	19	18963	6.88854e-05	0.00143467	6.59216	NM_001083630.1; XM_006565949.2; XM_006565950.2; XM_006565951.2; XM_006565952.2
GO:0097546	ciliary base	cellular_component	5	757	19	18963	6.88854e-05	0.00143467	6.59216	XM_006567406.2; XM_006567407.2; XM_016914155.1; XM_016914157.1; XM_016914158.1
GO:1901215	negative regulation of neuron death	biological_process	6	757	27	18963	6.92994e-05	0.00143467	5.56671	XM_006562893.2; XM_006570547.2; XM_016912658.1; XM_016912659.1; XM_016912972.1; XM_393208.6
GO:0030534	adult behavior	biological_process	7	757	36	18963	6.96135e-05	0.00143467	4.87087	XM_016910733.1; XM_016910734.1; XM_016910735.1; XM_016910736.1; XR_001705633.1; XR_001705637.1; XR_409682.2
GO:0005267	potassium channel activity	molecular_function	8	757	46	18963	7.16941e-05	0.00146652	4.35656	XM_006560908.2; XM_006560909.2; XM_006563863.2; XM_016911396.1; XM_016911397.1; XM_016911399.1; XM_016911400.1; XM_016911401.1
GO:1902916	positive regulation of protein polyubiquitination	biological_process	3	757	7	18963	8.00756e-05	0.00159049	10.7358	XM_006557701.2; XM_006557702.2; XM_006557704.2
GO:0021680	cerebellar Purkinje cell layer development	biological_process	3	757	7	18963	8.00756e-05	0.00159049	10.7358	XM_006559811.2; XM_006569726.1; XM_016913157.1
GO:0042157	lipoprotein metabolic process	biological_process	3	757	7	18963	8.00756e-05	0.00159049	10.7358	XM_006566935.2; XM_006566938.2; XM_396241.5
GO:0015867	ATP transport	biological_process	3	757	7	18963	8.00756e-05	0.00159049	10.7358	XM_016915281.1; XM_396993.6; XR_412205.2
GO:0042752	regulation of circadian rhythm	biological_process	10	757	69	18963	8.40215e-05	0.00165686	3.63046	NM_001083630.1; XM_006565949.2; XM_006565950.2; XM_006565951.2; XM_006565952.2; XM_006567361.2; XM_016914939.1; XR_001705633.1; XR_001705637.1; XR_409682.2
GO:0000989	transcription factor activity, transcription factor binding	molecular_function	5	757	20	18963	9.50973e-05	0.00184866	6.26255	NM_001083630.1; XM_006565949.2; XM_006565950.2; XM_006565951.2; XM_006565952.2
GO:0070328	triglyceride homeostasis	biological_process	5	757	20	18963	9.50973e-05	0.00184866	6.26255	XM_006565162.2; XM_006566935.2; XM_006566938.2; XM_016911443.1; XM_396241.5
GO:0033188	sphingomyelin synthase activity	molecular_function	4	757	13	18963	9.85391e-05	0.00184997	7.70775	XM_006558742.2; XM_006558743.2; XM_016910952.1; XR_001702749.1
GO:0047493	ceramide cholinephosphotransferase activity	molecular_function	4	757	13	18963	9.85391e-05	0.00184997	7.70775	XM_006558742.2; XM_006558743.2; XM_016910952.1; XR_001702749.1
GO:0048082	regulation of adult chitin-containing cuticle pigmentation	biological_process	4	757	13	18963	9.85391e-05	0.00184997	7.70775	XM_006560394.2; XM_006563135.2; XM_016915905.1; XM_016915906.1
GO:0010886	positive regulation of cholesterol storage	biological_process	4	757	13	18963	9.85391e-05	0.00184997	7.70775	XM_006565162.2; XM_006566935.2; XM_006566938.2; XM_396241.5
GO:0051000	positive regulation of nitric-oxide synthase activity	biological_process	4	757	13	18963	9.85391e-05	0.00184997	7.70775	XM_006565162.2; XM_006566935.2; XM_006566938.2; XM_396241.5
GO:0001046	core promoter sequence-specific DNA binding	molecular_function	7	757	38	18963	0.000104835	0.00195478	4.61451	NM_001083630.1; XM_006561160.2; XM_006565949.2; XM_006565950.2; XM_006565951.2; XM_006565952.2; XM_016910845.1
GO:0016491	oxidoreductase activity	molecular_function	12	757	96	18963	0.000111985	0.00207399	3.13127	NM_001011620.1; XM_001123066.4; XM_001123252.4; XM_001123306.4; XM_006572023.2; XM_016913284.1; XM_016913285.1; XM_016913299.1; XM_016915702.1; XM_395671.5; XM_623093.5; XM_623359.5
GO:0022857	transmembrane transporter activity	molecular_function	9	757	60	18963	0.000119603	0.00220022	3.75753	XM_003250547.3; XM_006558090.2; XM_006558092.2; XM_006558093.2; XM_006568105.2; XM_016912133.1; XM_016912134.1; XM_016913589.1; XR_001705595.1
GO:0018298	protein-chromophore linkage	biological_process	5	757	21	18963	0.000128661	0.00233549	5.96433	NM_001083630.1; XM_006565949.2; XM_006565950.2; XM_006565951.2; XM_006565952.2
GO:0046701	insecticide catabolic process	biological_process	5	757	21	18963	0.000128661	0.00233549	5.96433	XM_001123252.4; XM_001123306.4; XM_016915702.1; XM_395671.5; XM_623359.5
GO:0042593	glucose homeostasis	biological_process	8	757	50	18963	0.000141377	0.00254943	4.00803	NM_001083630.1; XM_006561366.2; XM_006565949.2; XM_006565950.2; XM_006565951.2; XM_006565952.2; XM_016911217.1; XM_016911443.1
GO:0006702	androgen biosynthetic process	biological_process	4	757	14	18963	0.000148255	0.00263875	7.1572	XM_006565162.2; XM_006566935.2; XM_006566938.2; XM_396241.5
GO:0070506	high-density lipoprotein particle receptor activity	molecular_function	4	757	14	18963	0.000148255	0.00263875	7.1572	XM_006565162.2; XM_006566935.2; XM_006566938.2; XM_396241.5
GO:0031339	negative regulation of vesicle fusion	biological_process	3	757	8	18963	0.000155083	0.00265677	9.39382	XM_006557676.2; XM_006557680.2; XM_016916904.1
GO:0032127	dense core granule membrane	cellular_component	3	757	8	18963	0.000155083	0.00265677	9.39382	XM_006557676.2; XM_006557680.2; XM_016916904.1
GO:0033604	negative regulation of catecholamine secretion	biological_process	3	757	8	18963	0.000155083	0.00265677	9.39382	XM_006557676.2; XM_006557680.2; XM_016916904.1
GO:0005283	sodium:amino acid symporter activity	molecular_function	3	757	8	18963	0.000155083	0.00265677	9.39382	XM_006564957.2; XM_006564958.2; XM_016917932.1
GO:0042940	D-amino acid transport	biological_process	3	757	8	18963	0.000155083	0.00265677	9.39382	XM_006564957.2; XM_006564958.2; XM_016917932.1
GO:0042943	D-amino acid transmembrane transporter activity	molecular_function	3	757	8	18963	0.000155083	0.00265677	9.39382	XM_006564957.2; XM_006564958.2; XM_016917932.1
GO:0001786	phosphatidylserine binding	molecular_function	8	757	51	18963	0.000165667	0.00282045	3.92944	XM_006557676.2; XM_006557680.2; XM_006565162.2; XM_006566935.2; XM_006566938.2; XM_006570757.2; XM_016916904.1; XM_396241.5
GO:0035257	nuclear hormone receptor binding	molecular_function	5	757	22	18963	0.000170967	0.00289271	5.69323	NM_001083630.1; XM_006565949.2; XM_006565950.2; XM_006565951.2; XM_006565952.2
GO:0000086	G2/M transition of mitotic cell cycle	biological_process	9	757	63	18963	0.000182044	0.00306124	3.5786	XM_003249899.3; XM_003250241.3; XM_006557701.2; XM_006557702.2; XM_006557704.2; XM_006563588.2; XM_006568341.2; XM_006570959.2; XM_623907.5
GO:0006686	sphingomyelin biosynthetic process	biological_process	4	757	15	18963	0.000215095	0.00357318	6.68005	XM_006558742.2; XM_006558743.2; XM_016910952.1; XR_001702749.1
GO:0043534	blood vessel endothelial cell migration	biological_process	4	757	15	18963	0.000215095	0.00357318	6.68005	XM_006565162.2; XM_006566935.2; XM_006566938.2; XM_396241.5
GO:0004693	cyclin-dependent protein serine/threonine kinase activity	molecular_function	7	757	42	18963	0.000219758	0.00362866	4.17503	XM_006558499.2; XM_006567406.2; XM_006567407.2; XM_006568341.2; XM_016914155.1; XM_016914157.1; XM_016914158.1
GO:0022891	substrate-specific transmembrane transporter activity	molecular_function	5	757	23	18963	0.000223544	0.00364511	5.4457	XM_006562255.2; XM_006563091.2; XM_006563093.2; XM_006563094.2; XM_397017.5
GO:0019432	triglyceride biosynthetic process	biological_process	5	757	23	18963	0.000223544	0.00364511	5.4457	XM_006566101.2; XM_016911611.1; XM_016915825.1; XM_016915826.1; XM_016917701.1
GO:0071356	cellular response to tumor necrosis factor	biological_process	8	757	53	18963	0.000224744	0.00364511	3.78116	XM_006570447.2; XM_006570451.2; XM_006570533.2; XM_006570547.2; XM_016912658.1; XM_016912659.1; XM_393208.6; XR_001704857.1
GO:0019544	arginine catabolic process to glutamate	biological_process	2	757	4	18963	0.000245936	0.00374506	12.5251	XM_006560586.2; XM_006572722.2
GO:0047325	inositol tetrakisphosphate 1-kinase activity	molecular_function	2	757	4	18963	0.000245936	0.00374506	12.5251	XM_006562883.2; XM_016914439.1
GO:0052725	inositol-1,3,4-trisphosphate 6-kinase activity	molecular_function	2	757	4	18963	0.000245936	0.00374506	12.5251	XM_006562883.2; XM_016914439.1
GO:0052726	inositol-1,3,4-trisphosphate 5-kinase activity	molecular_function	2	757	4	18963	0.000245936	0.00374506	12.5251	XM_006562883.2; XM_016914439.1
GO:0001579	medium-chain fatty acid transport	biological_process	2	757	4	18963	0.000245936	0.00374506	12.5251	XM_006563140.2; XM_392108.6
GO:0015909	long-chain fatty acid transport	biological_process	2	757	4	18963	0.000245936	0.00374506	12.5251	XM_006563140.2; XM_392108.6
GO:0004991	parathyroid hormone receptor activity	molecular_function	2	757	4	18963	0.000245936	0.00374506	12.5251	XM_006566836.2; XR_001704081.1
GO:0006555	methionine metabolic process	biological_process	2	757	4	18963	0.000245936	0.00374506	12.5251	XM_006566919.2; XM_006566922.2
GO:0004615	phosphomannomutase activity	molecular_function	2	757	4	18963	0.000245936	0.00374506	12.5251	XM_006572267.2; XM_016917477.1
GO:0006565	L-serine catabolic process	biological_process	2	757	4	18963	0.000245936	0.00374506	12.5251	XM_016912358.1; XM_624899.4
GO:0006567	threonine catabolic process	biological_process	2	757	4	18963	0.000245936	0.00374506	12.5251	XM_016912358.1; XM_624899.4
GO:0045735	nutrient reservoir activity	molecular_function	3	757	9	18963	0.000270327	0.00398369	8.35007	NM_001098717.1; NM_001101023.1; XM_016914665.1
GO:0060305	regulation of cell diameter	biological_process	3	757	9	18963	0.000270327	0.00398369	8.35007	XM_003250241.3; XM_006563588.2; XM_016910952.1
GO:0045955	negative regulation of calcium ion-dependent exocytosis	biological_process	3	757	9	18963	0.000270327	0.00398369	8.35007	XM_006557676.2; XM_006557680.2; XM_016916904.1
GO:0034452	dynactin binding	molecular_function	3	757	9	18963	0.000270327	0.00398369	8.35007	XM_006558798.2; XM_006558801.2; XM_016912972.1
GO:0008622	epsilon DNA polymerase complex	cellular_component	3	757	9	18963	0.000270327	0.00398369	8.35007	XM_006559782.2; XM_016912371.1; XM_016912373.1
GO:0034185	apolipoprotein binding	molecular_function	3	757	9	18963	0.000270327	0.00398369	8.35007	XM_006566935.2; XM_006566938.2; XM_396241.5
GO:0016705	oxidoreductase activity, acting on paired donors, with incorporation or reduction of molecular oxygen	molecular_function	9	757	67	18963	0.00030604	0.00448586	3.36495	XM_001119928.4; XM_001123252.4; XM_001123306.4; XM_006562301.2; XM_006563935.2; XM_016915702.1; XM_395671.5; XM_623359.5; XM_624792.5
GO:0042302	structural constituent of cuticle	molecular_function	9	757	69	18963	0.000390613	0.00569505	3.26742	NM_001270815.1; NM_001270818.1; NM_001270819.1; NM_001270822.1; NM_001270827.1; XM_006560092.2; XM_006560093.2; XM_006566834.2; XM_006568558.2
GO:0007494	midgut development	biological_process	8	757	57	18963	0.000395794	0.00574006	3.51582	XM_006563935.2; XM_006565982.2; XM_006565983.2; XM_006570167.2; XM_006570168.2; XM_016915611.1; XM_016916896.1; XM_016916901.1
GO:0001530	lipopolysaccharide binding	molecular_function	4	757	17	18963	0.000414695	0.0059512	5.89416	XM_006565162.2; XM_006566935.2; XM_006566938.2; XM_396241.5
GO:0034383	low-density lipoprotein particle clearance	biological_process	4	757	17	18963	0.000414695	0.0059512	5.89416	XM_006565162.2; XM_006566935.2; XM_006566938.2; XM_396241.5
GO:0008157	protein phosphatase 1 binding	molecular_function	3	757	10	18963	0.000436326	0.00616479	7.51506	XM_006558588.2; XM_006558590.2; XM_016912170.1
GO:0045505	dynein intermediate chain binding	molecular_function	3	757	10	18963	0.000436326	0.00616479	7.51506	XM_006558798.2; XM_006558801.2; XM_016912972.1
GO:2000678	negative regulation of transcription regulatory region DNA binding	biological_process	3	757	10	18963	0.000436326	0.00616479	7.51506	XM_006566318.2; XM_016915518.1; XM_392622.6
GO:0005975	carbohydrate metabolic process	biological_process	14	757	139	18963	0.000447097	0.00628458	2.52304	XM_001119896.4; XM_001121634.4; XM_006557253.2; XM_006557256.2; XM_006562100.2; XM_006564864.2; XM_006570547.2; XM_006570548.2; XM_006570549.1; XM_016911531.1; XM_016912658.1; XM_016912659.1; XM_393208.6; XM_394574.6
GO:0032868	response to insulin	biological_process	5	757	26	18963	0.000460282	0.0064369	4.81735	NM_001083630.1; XM_006565949.2; XM_006565950.2; XM_006565951.2; XM_006565952.2
GO:0031090	organelle membrane	cellular_component	11	757	97	18963	0.00047694	0.006636	2.84074	XM_001119928.4; XM_001123252.4; XM_001123306.4; XM_006561689.2; XM_006561690.2; XM_006562301.2; XM_016915702.1; XM_016917652.1; XM_395671.5; XM_623359.5; XM_624792.5
GO:0030169	low-density lipoprotein particle binding	molecular_function	4	757	18	18963	0.000555434	0.00765048	5.56671	XM_006565162.2; XM_006566935.2; XM_006566938.2; XM_396241.5
GO:0035307	positive regulation of protein dephosphorylation	biological_process	4	757	18	18963	0.000555434	0.00765048	5.56671	XM_006570547.2; XM_016912658.1; XM_016912659.1; XM_393208.6
GO:0031397	negative regulation of protein ubiquitination	biological_process	5	757	27	18963	0.000571991	0.00771279	4.63893	NM_001083630.1; XM_006565949.2; XM_006565950.2; XM_006565951.2; XM_006565952.2
GO:0097542	ciliary tip	cellular_component	5	757	27	18963	0.000571991	0.00771279	4.63893	XM_006567406.2; XM_006567407.2; XM_016914155.1; XM_016914157.1; XM_016914158.1
GO:0016811	hydrolase activity, acting on carbon-nitrogen (but not peptide) bonds, in linear amides	molecular_function	2	757	5	18963	0.000596538	0.00771279	10.0201	XM_001120116.4; XM_016913279.1
GO:0032029	myosin tail binding	molecular_function	2	757	5	18963	0.000596538	0.00771279	10.0201	XM_006558798.2; XM_006558801.2
GO:0097381	photoreceptor disc membrane	cellular_component	2	757	5	18963	0.000596538	0.00771279	10.0201	XM_006558798.2; XM_006558801.2
GO:0046934	phosphatidylinositol-4,5-bisphosphate 3-kinase activity	molecular_function	2	757	5	18963	0.000596538	0.00771279	10.0201	XM_006561366.2; XM_006570469.2
GO:0031957	very long-chain fatty acid-CoA ligase activity	molecular_function	2	757	5	18963	0.000596538	0.00771279	10.0201	XM_006563140.2; XM_392108.6
GO:0009635	response to herbicide	biological_process	2	757	5	18963	0.000596538	0.00771279	10.0201	XM_006565982.2; XM_006565983.2
GO:0010269	response to selenium ion	biological_process	2	757	5	18963	0.000596538	0.00771279	10.0201	XM_006565982.2; XM_006565983.2
GO:0060135	maternal process involved in female pregnancy	biological_process	2	757	5	18963	0.000596538	0.00771279	10.0201	XM_006565982.2; XM_006565983.2
GO:0006220	pyrimidine nucleotide metabolic process	biological_process	2	757	5	18963	0.000596538	0.00771279	10.0201	XM_016913147.1; XM_395069.5
GO:0042134	rRNA primary transcript binding	molecular_function	2	757	5	18963	0.000596538	0.00771279	10.0201	XM_016914431.1; XM_395323.5
GO:0015355	secondary active monocarboxylate transmembrane transporter activity	molecular_function	2	757	5	18963	0.000596538	0.00771279	10.0201	XM_392977.6; XM_394160.5
GO:0042826	histone deacetylase binding	molecular_function	9	757	73	18963	0.000618585	0.00796029	3.08838	NM_001083630.1; XM_006565270.2; XM_006565271.2; XM_006565949.2; XM_006565950.2; XM_006565951.2; XM_006565952.2; XM_006570447.2; XM_006570451.2
GO:0004497	monooxygenase activity	molecular_function	8	757	61	18963	0.000662026	0.00838778	3.28527	XM_001119928.4; XM_001123252.4; XM_001123306.4; XM_006562301.2; XM_016915702.1; XM_395671.5; XM_623359.5; XM_624792.5
GO:0032434	regulation of proteasomal ubiquitin-dependent protein catabolic process	biological_process	3	757	11	18963	0.000664046	0.00838778	6.83187	XM_006570547.2; XM_016912658.1; XM_016912659.1
GO:0006559	L-phenylalanine catabolic process	biological_process	3	757	11	18963	0.000664046	0.00838778	6.83187	XM_016915943.1; XM_016917408.1; XM_623297.5
GO:0003726	double-stranded RNA adenosine deaminase activity	molecular_function	3	757	11	18963	0.000664046	0.00838778	6.83187	XR_001705633.1; XR_001705637.1; XR_409682.2
GO:0007586	digestion	biological_process	6	757	38	18963	0.000672186	0.00841307	3.95529	XM_001120112.4; XM_006564373.2; XM_006564374.2; XM_016912937.1; XM_016915694.1; XM_016916491.1
GO:0004879	RNA polymerase II transcription factor activity, ligand-activated sequence-specific DNA binding	molecular_function	6	757	38	18963	0.000672186	0.00841307	3.95529	XM_006560394.2; XM_006570853.2; XM_006571014.2; XM_016911120.1; XM_016915905.1; XM_016915906.1
GO:0030672	synaptic vesicle membrane	cellular_component	11	757	101	18963	0.00069	0.00859678	2.72824	XM_006558090.2; XM_006558092.2; XM_006558093.2; XM_006561166.2; XM_006566475.2; XM_006568105.2; XM_016912133.1; XM_016912134.1; XM_016913589.1; XM_016917898.1; XR_001705595.1
GO:0042742	defense response to bacterium	biological_process	9	757	75	18963	0.000768359	0.00952973	3.00602	NM_001011616.2; XM_001121634.4; XM_001123252.4; XM_001123306.4; XM_006559361.2; XM_006572699.2; XM_016917105.1; XM_016917107.1; XM_395671.5
GO:0006094	gluconeogenesis	biological_process	5	757	29	18963	0.000857576	0.0104938	4.319	NM_001083630.1; XM_006565949.2; XM_006565950.2; XM_006565951.2; XM_006565952.2
GO:0009881	photoreceptor activity	molecular_function	5	757	29	18963	0.000857576	0.0104938	4.319	NM_001083630.1; XM_006565949.2; XM_006565950.2; XM_006565951.2; XM_006565952.2
GO:0071346	cellular response to interferon-gamma	biological_process	5	757	29	18963	0.000857576	0.0104938	4.319	XM_003249183.3; XM_006565982.2; XM_006565983.2; XM_016911683.1; XM_016911686.1
GO:0006633	fatty acid biosynthetic process	biological_process	10	757	90	18963	0.000898556	0.0109464	2.78336	XM_001123066.4; XM_006557782.2; XM_006571829.2; XM_016911611.1; XM_016913284.1; XM_016913285.1; XM_016913299.1; XM_016917227.1; XM_016917701.1; XM_623093.5
GO:0008364	pupal chitin-based cuticle development	biological_process	3	757	12	18963	0.000964719	0.0117004	6.26255	XM_006564984.2; XM_016914001.1; XM_394210.6
GO:0004601	peroxidase activity	molecular_function	5	757	30	18963	0.00103619	0.0125119	4.17503	NM_001170973.1; XM_006558088.2; XM_016912945.1; XM_016917778.1; XR_001702827.1
GO:0034625	fatty acid elongation, monounsaturated fatty acid	biological_process	2	757	6	18963	0.00115764	0.0131119	8.35007	XM_003250013.3; XM_006562422.2
GO:0045977	positive regulation of mitotic cell cycle, embryonic	biological_process	2	757	6	18963	0.00115764	0.0131119	8.35007	XM_003250241.3; XM_006563588.2
GO:0046548	retinal rod cell development	biological_process	2	757	6	18963	0.00115764	0.0131119	8.35007	XM_006559811.2; XM_016913157.1
GO:0008453	alanine-glyoxylate transaminase activity	molecular_function	2	757	6	18963	0.00115764	0.0131119	8.35007	XM_006560586.2; XM_006572722.2
GO:0002138	retinoic acid biosynthetic process	biological_process	2	757	6	18963	0.00115764	0.0131119	8.35007	XM_006561689.2; XM_006561690.2
GO:0032957	inositol trisphosphate metabolic process	biological_process	2	757	6	18963	0.00115764	0.0131119	8.35007	XM_006562883.2; XM_016914439.1
GO:0036020	endolysosome membrane	cellular_component	2	757	6	18963	0.00115764	0.0131119	8.35007	XM_006562943.2; XM_016916082.1
GO:1901098	positive regulation of autophagosome maturation	biological_process	2	757	6	18963	0.00115764	0.0131119	8.35007	XM_006562943.2; XM_016916082.1
GO:1901525	negative regulation of macromitophagy	biological_process	2	757	6	18963	0.00115764	0.0131119	8.35007	XM_006562943.2; XM_016916082.1
GO:0016428	tRNA (cytosine-5-)-methyltransferase activity	molecular_function	2	757	6	18963	0.00115764	0.0131119	8.35007	XM_006562945.2; XM_016911673.1
GO:0033197	response to vitamin E	biological_process	2	757	6	18963	0.00115764	0.0131119	8.35007	XM_006565982.2; XM_006565983.2
GO:0006561	proline biosynthetic process	biological_process	2	757	6	18963	0.00115764	0.0131119	8.35007	XM_006569509.2; XM_392390.5
GO:1902074	response to salt	biological_process	2	757	6	18963	0.00115764	0.0131119	8.35007	XM_006570114.2; XM_016917436.1
GO:0044206	UMP salvage	biological_process	2	757	6	18963	0.00115764	0.0131119	8.35007	XM_016913147.1; XM_395069.5
GO:1904667	negative regulation of ubiquitin protein ligase activity	biological_process	2	757	6	18963	0.00115764	0.0131119	8.35007	XM_016914185.1; XM_016914415.1
GO:0034375	high-density lipoprotein particle remodeling	biological_process	4	757	21	18963	0.00119429	0.0134162	4.77147	XM_006565162.2; XM_006566935.2; XM_006566938.2; XM_396241.5
GO:0043407	negative regulation of MAP kinase activity	biological_process	4	757	21	18963	0.00119429	0.0134162	4.77147	XM_006570547.2; XM_016912658.1; XM_016912659.1; XM_393208.6
GO:0001047	core promoter binding	molecular_function	7	757	54	18963	0.00127153	0.0139377	3.24725	NM_001083630.1; XM_006565949.2; XM_006565950.2; XM_006565951.2; XM_006565952.2; XM_006570447.2; XM_006570451.2
GO:0006665	sphingolipid metabolic process	biological_process	3	757	13	18963	0.00134969	0.0139377	5.78081	XM_006559665.2; XM_006570548.2; XM_006570549.1
GO:0006382	adenosine to inosine editing	biological_process	3	757	13	18963	0.00134969	0.0139377	5.78081	XR_001705633.1; XR_001705637.1; XR_409682.2
GO:0016556	mRNA modification	biological_process	3	757	13	18963	0.00134969	0.0139377	5.78081	XR_001705633.1; XR_001705637.1; XR_409682.2
GO:0042073	intraciliary transport	biological_process	5	757	32	18963	0.00147771	0.0139377	3.91409	XM_006567406.2; XM_006567407.2; XM_016914155.1; XM_016914157.1; XM_016914158.1
GO:0043691	reverse cholesterol transport	biological_process	4	757	22	18963	0.00149527	0.0139377	4.55458	XM_006565162.2; XM_006566935.2; XM_006566938.2; XM_396241.5
GO:0051384	response to glucocorticoid	biological_process	4	757	22	18963	0.00149527	0.0139377	4.55458	XM_006570547.2; XM_016912658.1; XM_016912659.1; XM_393208.6
GO:0070723	response to cholesterol	biological_process	1	757	2	18963	0.00159157	0.0139377	12.5251	XM_001122685.4
GO:0018126	protein hydroxylation	biological_process	1	757	2	18963	0.00159157	0.0139377	12.5251	XM_003249424.3
GO:0031543	peptidyl-proline dioxygenase activity	molecular_function	1	757	2	18963	0.00159157	0.0139377	12.5251	XM_003249424.3
GO:0070634	transepithelial ammonium transport	biological_process	1	757	2	18963	0.00159157	0.0139377	12.5251	XM_003250003.3
GO:0000171	ribonuclease MRP activity	molecular_function	1	757	2	18963	0.00159157	0.0139377	12.5251	XM_003250428.3
GO:0016078	tRNA catabolic process	biological_process	1	757	2	18963	0.00159157	0.0139377	12.5251	XM_003250428.3
GO:0003334	keratinocyte development	biological_process	1	757	2	18963	0.00159157	0.0139377	12.5251	XM_003251903.2
GO:0014049	positive regulation of glutamate secretion	biological_process	1	757	2	18963	0.00159157	0.0139377	12.5251	XM_003251966.3
GO:0060124	positive regulation of growth hormone secretion	biological_process	1	757	2	18963	0.00159157	0.0139377	12.5251	XM_003251966.3
GO:0032878	regulation of establishment or maintenance of cell polarity	biological_process	1	757	2	18963	0.00159157	0.0139377	12.5251	XM_006558964.2
GO:0048382	mesendoderm development	biological_process	1	757	2	18963	0.00159157	0.0139377	12.5251	XM_006561423.2
GO:0003830	beta-1,4-mannosylglycoprotein 4-beta-N-acetylglucosaminyltransferase activity	molecular_function	1	757	2	18963	0.00159157	0.0139377	12.5251	XM_006562425.2
GO:0046655	folic acid metabolic process	biological_process	1	757	2	18963	0.00159157	0.0139377	12.5251	XM_006566922.2
GO:0045776	negative regulation of blood pressure	biological_process	1	757	2	18963	0.00159157	0.0139377	12.5251	XM_006569455.1
GO:0097498	endothelial tube lumen extension	biological_process	1	757	2	18963	0.00159157	0.0139377	12.5251	XM_006570861.2
GO:0004325	ferrochelatase activity	molecular_function	1	757	2	18963	0.00159157	0.0139377	12.5251	XM_006571706.1
GO:0015088	copper uptake transmembrane transporter activity	molecular_function	1	757	2	18963	0.00159157	0.0139377	12.5251	XM_006571714.2
GO:1902861	copper ion import into cell	biological_process	1	757	2	18963	0.00159157	0.0139377	12.5251	XM_006571714.2
GO:0022865	transmembrane electron transfer carrier	molecular_function	1	757	2	18963	0.00159157	0.0139377	12.5251	XM_006572023.2
GO:0048638	regulation of developmental growth	biological_process	1	757	2	18963	0.00159157	0.0139377	12.5251	XM_016911120.1
GO:0030690	Noc1p-Noc2p complex	cellular_component	1	757	2	18963	0.00159157	0.0139377	12.5251	XM_016911822.1
GO:0030691	Noc2p-Noc3p complex	cellular_component	1	757	2	18963	0.00159157	0.0139377	12.5251	XM_016911822.1
GO:0019244	lactate biosynthetic process from pyruvate	biological_process	1	757	2	18963	0.00159157	0.0139377	12.5251	XM_016912972.1
GO:0021988	olfactory lobe development	biological_process	1	757	2	18963	0.00159157	0.0139377	12.5251	XM_016912972.1
GO:0021990	neural plate formation	biological_process	1	757	2	18963	0.00159157	0.0139377	12.5251	XM_016912972.1
GO:0030072	peptide hormone secretion	biological_process	1	757	2	18963	0.00159157	0.0139377	12.5251	XM_016912972.1
GO:0031587	positive regulation of inositol 1,4,5-trisphosphate-sensitive calcium-release channel activity	biological_process	1	757	2	18963	0.00159157	0.0139377	12.5251	XM_016912972.1
GO:0034047	regulation of protein phosphatase type 2A activity	biological_process	1	757	2	18963	0.00159157	0.0139377	12.5251	XM_016912972.1
GO:0048341	paraxial mesoderm formation	biological_process	1	757	2	18963	0.00159157	0.0139377	12.5251	XM_016912972.1
GO:0050809	diazepam binding	molecular_function	1	757	2	18963	0.00159157	0.0139377	12.5251	XM_016912972.1
GO:1905337	positive regulation of aggrephagy	biological_process	1	757	2	18963	0.00159157	0.0139377	12.5251	XM_016912972.1
GO:0035736	cell proliferation involved in compound eye morphogenesis	biological_process	1	757	2	18963	0.00159157	0.0139377	12.5251	XM_016914185.1
GO:0061090	positive regulation of sequestering of zinc ion	biological_process	1	757	2	18963	0.00159157	0.0139377	12.5251	XM_016914303.1
GO:0031431	Dbf4-dependent protein kinase complex	cellular_component	1	757	2	18963	0.00159157	0.0139377	12.5251	XM_016915158.1
GO:0090528	smooth septate junction assembly	biological_process	1	757	2	18963	0.00159157	0.0139377	12.5251	XM_016915478.1
GO:0004334	fumarylacetoacetase activity	molecular_function	1	757	2	18963	0.00159157	0.0139377	12.5251	XM_016915943.1
GO:0001193	maintenance of transcriptional fidelity during DNA-templated transcription elongation from RNA polymerase II promoter	biological_process	1	757	2	18963	0.00159157	0.0139377	12.5251	XM_016916951.1
GO:0016892	endoribonuclease activity, producing 3'-phosphomonoesters	molecular_function	1	757	2	18963	0.00159157	0.0139377	12.5251	XM_016917436.1
GO:0036041	long-chain fatty acid binding	molecular_function	1	757	2	18963	0.00159157	0.0139377	12.5251	XM_016917436.1
GO:1904012	platinum binding	molecular_function	1	757	2	18963	0.00159157	0.0139377	12.5251	XM_016917436.1
GO:1904013	xenon atom binding	molecular_function	1	757	2	18963	0.00159157	0.0139377	12.5251	XM_016917436.1
GO:0034724	DNA replication-independent nucleosome organization	biological_process	1	757	2	18963	0.00159157	0.0139377	12.5251	XM_016917807.1
GO:0035101	FACT complex	cellular_component	1	757	2	18963	0.00159157	0.0139377	12.5251	XM_016917807.1
GO:0061099	negative regulation of protein tyrosine kinase activity	biological_process	1	757	2	18963	0.00159157	0.0139377	12.5251	XM_016917824.1
GO:0035106	operant conditioning	biological_process	1	757	2	18963	0.00159157	0.0139377	12.5251	XM_016918057.1
GO:0090032	negative regulation of steroid hormone biosynthetic process	biological_process	1	757	2	18963	0.00159157	0.0139377	12.5251	XM_016918057.1
GO:0001758	retinal dehydrogenase activity	molecular_function	1	757	2	18963	0.00159157	0.0139377	12.5251	XM_392104.6
GO:0019483	beta-alanine biosynthetic process	biological_process	1	757	2	18963	0.00159157	0.0139377	12.5251	XM_392773.6
GO:0015132	prostaglandin transmembrane transporter activity	molecular_function	1	757	2	18963	0.00159157	0.0139377	12.5251	XM_393148.6
GO:0032269	negative regulation of cellular protein metabolic process	biological_process	1	757	2	18963	0.00159157	0.0139377	12.5251	XM_393208.6
GO:0004084	branched-chain-amino-acid transaminase activity	molecular_function	1	757	2	18963	0.00159157	0.0139377	12.5251	XM_396341.5
GO:0009082	branched-chain amino acid biosynthetic process	biological_process	1	757	2	18963	0.00159157	0.0139377	12.5251	XM_396341.5
GO:0009098	leucine biosynthetic process	biological_process	1	757	2	18963	0.00159157	0.0139377	12.5251	XM_396341.5
GO:0009099	valine biosynthetic process	biological_process	1	757	2	18963	0.00159157	0.0139377	12.5251	XM_396341.5
GO:0052654	L-leucine transaminase activity	molecular_function	1	757	2	18963	0.00159157	0.0139377	12.5251	XM_396341.5
GO:0052655	L-valine transaminase activity	molecular_function	1	757	2	18963	0.00159157	0.0139377	12.5251	XM_396341.5
GO:0052656	L-isoleucine transaminase activity	molecular_function	1	757	2	18963	0.00159157	0.0139377	12.5251	XM_396341.5
GO:0000053	argininosuccinate metabolic process	biological_process	1	757	2	18963	0.00159157	0.0139377	12.5251	XM_396374.5
GO:0004055	argininosuccinate synthase activity	molecular_function	1	757	2	18963	0.00159157	0.0139377	12.5251	XM_396374.5
GO:0004505	phenylalanine 4-monooxygenase activity	molecular_function	1	757	2	18963	0.00159157	0.0139377	12.5251	XM_623297.5
GO:2000051	negative regulation of non-canonical Wnt signaling pathway	biological_process	1	757	2	18963	0.00159157	0.0139377	12.5251	XM_624402.5
GO:0002178	palmitoyltransferase complex	cellular_component	1	757	2	18963	0.00159157	0.0139377	12.5251	XR_001705761.1
GO:0003707	steroid hormone receptor activity	molecular_function	8	757	70	18963	0.00180596	0.0157648	2.86288	XM_006560394.2; XM_006561546.2; XM_006570853.2; XM_006571014.2; XM_016911120.1; XM_016915905.1; XM_016915906.1; XM_396527.6
GO:0032922	circadian regulation of gene expression	biological_process	7	757	57	18963	0.00181842	0.0157759	3.07634	NM_001083630.1; XM_006565949.2; XM_006565950.2; XM_006565951.2; XM_006565952.2; XM_016910845.1; XM_016914939.1
GO:0061088	regulation of sequestering of zinc ion	biological_process	3	757	14	18963	0.00183026	0.0157759	5.3679	XM_006562513.2; XM_006562516.2; XM_016914303.1
GO:0015175	neutral amino acid transmembrane transporter activity	molecular_function	3	757	14	18963	0.00183026	0.0157759	5.3679	XM_006564957.2; XM_006564958.2; XM_016917932.1
GO:0071549	cellular response to dexamethasone stimulus	biological_process	3	757	14	18963	0.00183026	0.0157759	5.3679	XM_006565982.2; XM_006565983.2; XM_016916400.1
GO:0045930	negative regulation of mitotic cell cycle	biological_process	4	757	23	18963	0.00184853	0.0158338	4.35656	XM_003250241.3; XM_006563588.2; XM_006572111.2; XM_016914415.1
GO:0048678	response to axon injury	biological_process	4	757	23	18963	0.00184853	0.0158338	4.35656	XM_006561299.2; XM_006562893.2; XM_006565982.2; XM_006565983.2
GO:0006807	nitrogen compound metabolic process	biological_process	2	757	7	18963	0.00196581	0.0158479	7.1572	XM_001120116.4; XM_016913279.1
GO:0016810	hydrolase activity, acting on carbon-nitrogen (but not peptide) bonds	molecular_function	2	757	7	18963	0.00196581	0.0158479	7.1572	XM_001120116.4; XM_016913279.1
GO:0006449	regulation of translational termination	biological_process	2	757	7	18963	0.00196581	0.0158479	7.1572	XM_003249424.3; XM_016917436.1
GO:0046914	transition metal ion binding	molecular_function	2	757	7	18963	0.00196581	0.0158479	7.1572	XM_006562893.2; XM_016917436.1
GO:0042760	very long-chain fatty acid catabolic process	biological_process	2	757	7	18963	0.00196581	0.0158479	7.1572	XM_006563140.2; XM_392108.6
GO:0004489	methylenetetrahydrofolate reductase (NAD(P)H) activity	molecular_function	2	757	7	18963	0.00196581	0.0158479	7.1572	XM_006566919.2; XM_006566922.2
GO:0003943	N-acetylgalactosamine-4-sulfatase activity	molecular_function	2	757	7	18963	0.00196581	0.0158479	7.1572	XM_006567745.2; XM_006567746.2
GO:0061580	colon epithelial cell migration	biological_process	2	757	7	18963	0.00196581	0.0158479	7.1572	XM_006567745.2; XM_006567746.2
GO:0055129	L-proline biosynthetic process	biological_process	2	757	7	18963	0.00196581	0.0158479	7.1572	XM_006569509.2; XM_392390.5
GO:0006643	membrane lipid metabolic process	biological_process	2	757	7	18963	0.00196581	0.0158479	7.1572	XM_016911611.1; XM_016917701.1
GO:0005275	amine transmembrane transporter activity	molecular_function	2	757	7	18963	0.00196581	0.0158479	7.1572	XM_016911712.1; XM_394472.6
GO:0035583	sequestering of TGFbeta in extracellular matrix	biological_process	2	757	7	18963	0.00196581	0.0158479	7.1572	XM_016912646.1; XM_016912647.1
GO:0048048	embryonic eye morphogenesis	biological_process	2	757	7	18963	0.00196581	0.0158479	7.1572	XM_016912646.1; XM_016912647.1
GO:0090287	regulation of cellular response to growth factor stimulus	biological_process	2	757	7	18963	0.00196581	0.0158479	7.1572	XM_016912646.1; XM_016912647.1
GO:0050252	retinol O-fatty-acyltransferase activity	molecular_function	2	757	7	18963	0.00196581	0.0158479	7.1572	XM_016915825.1; XM_016915826.1
GO:1901738	regulation of vitamin A metabolic process	biological_process	2	757	7	18963	0.00196581	0.0158479	7.1572	XM_016915825.1; XM_016915826.1
GO:1902224	ketone body metabolic process	biological_process	2	757	7	18963	0.00196581	0.0158479	7.1572	XM_016915825.1; XM_016915826.1
GO:1903998	regulation of eating behavior	biological_process	2	757	7	18963	0.00196581	0.0158479	7.1572	XM_016915825.1; XM_016915826.1
GO:1904729	regulation of intestinal lipid absorption	biological_process	2	757	7	18963	0.00196581	0.0158479	7.1572	XM_016915825.1; XM_016915826.1
GO:2000491	positive regulation of hepatic stellate cell activation	biological_process	2	757	7	18963	0.00196581	0.0158479	7.1572	XM_016915825.1; XM_016915826.1
GO:0048661	positive regulation of smooth muscle cell proliferation	biological_process	5	757	34	18963	0.00204957	0.0164747	3.68385	XM_006557701.2; XM_006557702.2; XM_006557704.2; XM_006570447.2; XM_006570451.2
GO:0001527	microfibril	cellular_component	4	757	24	18963	0.00225917	0.0181064	4.17503	XM_006571005.2; XM_016912646.1; XM_016912647.1; XM_016917729.1
GO:0042626	ATPase activity, coupled to transmembrane movement of substances	molecular_function	7	757	59	18963	0.00227577	0.0181863	2.97206	XM_006560908.2; XM_006560909.2; XM_016911396.1; XM_016911397.1; XM_016911399.1; XM_016911400.1; XM_016911401.1
GO:0030023	extracellular matrix constituent conferring elasticity	molecular_function	3	757	15	18963	0.0024176	0.0192076	5.01004	XM_006566834.2; XM_016912646.1; XM_016912647.1
GO:0060964	regulation of gene silencing by miRNA	biological_process	3	757	15	18963	0.0024176	0.0192076	5.01004	XR_001705633.1; XR_001705637.1; XR_409682.2
GO:0045471	response to ethanol	biological_process	6	757	47	18963	0.00245578	0.0194546	3.1979	XM_003251966.3; XM_006558088.2; XM_006567943.2; XM_016911591.1; XM_016912945.1; XM_016917778.1
GO:0000137	Golgi cis cisterna	cellular_component	2	757	8	18963	0.00305224	0.0237002	6.26255	XM_006557262.2; XM_006558964.2
GO:0060020	Bergmann glial cell differentiation	biological_process	2	757	8	18963	0.00305224	0.0237002	6.26255	XM_006561366.2; XM_016914626.1
GO:0004065	arylsulfatase activity	molecular_function	2	757	8	18963	0.00305224	0.0237002	6.26255	XM_006567745.2; XM_006567746.2
GO:0015189	L-lysine transmembrane transporter activity	molecular_function	2	757	8	18963	0.00305224	0.0237002	6.26255	XM_006570013.2; XM_016914659.1
GO:1903352	L-ornithine transmembrane transport	biological_process	2	757	8	18963	0.00305224	0.0237002	6.26255	XM_006570013.2; XM_016914659.1
GO:0004501	ecdysone 20-monooxygenase activity	molecular_function	2	757	8	18963	0.00305224	0.0237002	6.26255	XM_006570167.2; XM_006570168.2
GO:0007307	eggshell chorion gene amplification	biological_process	2	757	8	18963	0.00305224	0.0237002	6.26255	XM_016914185.1; XM_016915158.1
GO:0004176	ATP-dependent peptidase activity	molecular_function	3	757	16	18963	0.00312259	0.023775	4.69691	XM_001123162.4; XM_006570677.2; XM_016912764.1
GO:0048312	intracellular distribution of mitochondria	biological_process	3	757	16	18963	0.00312259	0.023775	4.69691	XM_006557262.2; XM_006563927.2; XM_016911324.1
GO:0008091	spectrin	cellular_component	3	757	16	18963	0.00312259	0.023775	4.69691	XM_006558798.2; XM_006558801.2; XM_016911161.1
GO:0042335	cuticle development	biological_process	3	757	16	18963	0.00312259	0.023775	4.69691	XM_006560394.2; XM_016915905.1; XM_016915906.1
GO:0032450	maltose alpha-glucosidase activity	molecular_function	3	757	16	18963	0.00312259	0.023775	4.69691	XM_006564750.2; XM_006564751.2; XM_016912550.1
GO:0006687	glycosphingolipid metabolic process	biological_process	3	757	16	18963	0.00312259	0.023775	4.69691	XM_006570547.2; XM_016912658.1; XM_016912659.1
GO:0009451	RNA modification	biological_process	3	757	16	18963	0.00312259	0.023775	4.69691	XR_001705633.1; XR_001705637.1; XR_409682.2
GO:0031528	microvillus membrane	cellular_component	4	757	26	18963	0.00327336	0.0247853	3.85388	XM_006565162.2; XM_006566935.2; XM_006566938.2; XM_396241.5
GO:0002076	osteoblast development	biological_process	4	757	26	18963	0.00327336	0.0247853	3.85388	XM_006570447.2; XM_006570451.2; XM_016915518.1; XR_001704081.1
GO:0050660	flavin adenine dinucleotide binding	molecular_function	11	757	121	18963	0.00329272	0.0248632	2.27729	XM_003250521.3; XM_006563266.2; XM_006564981.2; XM_006564984.2; XM_006566922.2; XM_006567945.2; XM_016912627.1; XM_016913160.1; XM_016913988.1; XM_016914001.1; XM_394210.6
GO:0019915	lipid storage	biological_process	6	757	50	18963	0.00351837	0.0264941	3.00602	NM_001083630.1; XM_006565949.2; XM_006565950.2; XM_006565951.2; XM_006565952.2; XM_016915375.1
GO:0033762	response to glucagon	biological_process	5	757	38	18963	0.00367574	0.0265973	3.29608	NM_001083630.1; XM_006565949.2; XM_006565950.2; XM_006565951.2; XM_006565952.2
GO:0019531	oxalate transmembrane transporter activity	molecular_function	4	757	27	18963	0.00388731	0.0265973	3.71114	XM_006557472.2; XM_006570114.2; XM_016916245.1; XM_016916247.1
GO:0005385	zinc ion transmembrane transporter activity	molecular_function	4	757	27	18963	0.00388731	0.0265973	3.71114	XM_006562513.2; XM_006562516.2; XM_016913340.1; XM_016914303.1
GO:0001935	endothelial cell proliferation	biological_process	4	757	27	18963	0.00388731	0.0265973	3.71114	XM_006565162.2; XM_006566935.2; XM_006566938.2; XM_396241.5
GO:0015129	lactate transmembrane transporter activity	molecular_function	4	757	27	18963	0.00388731	0.0265973	3.71114	XM_006569158.2; XM_006572166.2; XM_392977.6; XM_394160.5
GO:0050709	negative regulation of protein secretion	biological_process	3	757	17	18963	0.00395578	0.0265973	4.42062	XM_006557676.2; XM_006557680.2; XM_016916904.1
GO:0033148	positive regulation of intracellular estrogen receptor signaling pathway	biological_process	3	757	17	18963	0.00395578	0.0265973	4.42062	XM_006557701.2; XM_006557702.2; XM_006557704.2
GO:0004558	alpha-1,4-glucosidase activity	molecular_function	3	757	17	18963	0.00395578	0.0265973	4.42062	XM_006564750.2; XM_006564751.2; XM_016912550.1
GO:0015804	neutral amino acid transport	biological_process	3	757	17	18963	0.00395578	0.0265973	4.42062	XM_006564957.2; XM_006564958.2; XM_016917932.1
GO:0046693	sperm storage	biological_process	3	757	17	18963	0.00395578	0.0265973	4.42062	XM_006564984.2; XM_016914001.1; XM_394210.6
GO:0042113	B cell activation	biological_process	3	757	17	18963	0.00395578	0.0265973	4.42062	XM_006570447.2; XM_006570451.2; XM_006570469.2
GO:0016597	amino acid binding	molecular_function	3	757	17	18963	0.00395578	0.0265973	4.42062	XM_016912358.1; XM_623297.5; XM_624899.4
GO:0005507	copper ion binding	molecular_function	5	757	39	18963	0.00420016	0.0265973	3.21156	XM_001120790.4; XM_006560191.2; XM_006560194.2; XM_006560195.2; XM_016916085.1
GO:0052689	carboxylic ester hydrolase activity	molecular_function	7	757	65	18963	0.00420381	0.0265973	2.69771	NM_001011563.1; XM_006564023.2; XM_016912970.1; XM_016915317.1; XM_016915318.1; XM_392698.6; XM_394697.6
GO:0034626	fatty acid elongation, polyunsaturated fatty acid	biological_process	2	757	9	18963	0.00444319	0.0265973	5.56671	XM_003250013.3; XM_006562422.2
GO:0004185	serine-type carboxypeptidase activity	molecular_function	2	757	9	18963	0.00444319	0.0265973	5.56671	XM_006558044.2; XM_006569455.1
GO:0042276	error-prone translesion synthesis	biological_process	2	757	9	18963	0.00444319	0.0265973	5.56671	XM_006559782.2; XM_016912373.1
GO:0006027	glycosaminoglycan catabolic process	biological_process	2	757	9	18963	0.00444319	0.0265973	5.56671	XM_006559811.2; XM_016913157.1
GO:0045047	protein targeting to ER	biological_process	2	757	9	18963	0.00444319	0.0265973	5.56671	XM_006567375.1; XM_016914118.1
GO:0000064	L-ornithine transmembrane transporter activity	molecular_function	2	757	9	18963	0.00444319	0.0265973	5.56671	XM_006570013.2; XM_016914659.1
GO:0035074	pupation	biological_process	2	757	9	18963	0.00444319	0.0265973	5.56671	XM_006570167.2; XM_006570168.2
GO:0045456	ecdysteroid biosynthetic process	biological_process	2	757	9	18963	0.00444319	0.0265973	5.56671	XM_006570167.2; XM_006570168.2
GO:1902857	positive regulation of non-motile cilium assembly	biological_process	2	757	9	18963	0.00444319	0.0265973	5.56671	XM_006570959.2; XM_016912972.1
GO:0042811	pheromone biosynthetic process	biological_process	2	757	9	18963	0.00444319	0.0265973	5.56671	XM_006571829.2; XM_016917227.1
GO:0070290	N-acylphosphatidylethanolamine-specific phospholipase D activity	molecular_function	2	757	9	18963	0.00444319	0.0265973	5.56671	XM_006572219.2; XM_006572221.2
GO:0015101	organic cation transmembrane transporter activity	molecular_function	2	757	9	18963	0.00444319	0.0265973	5.56671	XM_016911712.1; XM_394472.6
GO:0015226	carnitine transmembrane transporter activity	molecular_function	2	757	9	18963	0.00444319	0.0265973	5.56671	XM_016911712.1; XM_394472.6
GO:0004144	diacylglycerol O-acyltransferase activity	molecular_function	2	757	9	18963	0.00444319	0.0265973	5.56671	XM_016915825.1; XM_016915826.1
GO:0006572	tyrosine catabolic process	biological_process	2	757	9	18963	0.00444319	0.0265973	5.56671	XM_016915943.1; XM_016917408.1
GO:0008271	secondary active sulfate transmembrane transporter activity	molecular_function	4	757	28	18963	0.00457941	0.0265973	3.5786	XM_006557472.2; XM_006570114.2; XM_016916245.1; XM_016916247.1
GO:0015106	bicarbonate transmembrane transporter activity	molecular_function	4	757	28	18963	0.00457941	0.0265973	3.5786	XM_006557472.2; XM_006570114.2; XM_016916245.1; XM_016916247.1
GO:0015227	acyl carnitine transmembrane transporter activity	molecular_function	1	757	3	18963	0.00464797	0.0265973	8.35007	XM_001121709.4
GO:0061051	positive regulation of cell growth involved in cardiac muscle cell development	biological_process	1	757	3	18963	0.00464797	0.0265973	8.35007	XM_001122685.4
GO:0019511	peptidyl-proline hydroxylation	biological_process	1	757	3	18963	0.00464797	0.0265973	8.35007	XM_003249424.3
GO:0015696	ammonium transport	biological_process	1	757	3	18963	0.00464797	0.0265973	8.35007	XM_003250003.3
GO:0000172	ribonuclease MRP complex	cellular_component	1	757	3	18963	0.00464797	0.0265973	8.35007	XM_003250428.3
GO:0006127	glycerophosphate shuttle	biological_process	1	757	3	18963	0.00464797	0.0265973	8.35007	XM_003250547.3
GO:0015169	glycerol-3-phosphate transmembrane transporter activity	molecular_function	1	757	3	18963	0.00464797	0.0265973	8.35007	XM_003250547.3
GO:0015760	glucose-6-phosphate transport	biological_process	1	757	3	18963	0.00464797	0.0265973	8.35007	XM_003250547.3
GO:0015794	glycerol-3-phosphate transport	biological_process	1	757	3	18963	0.00464797	0.0265973	8.35007	XM_003250547.3
GO:0061513	glucose 6-phosphate:inorganic phosphate antiporter activity	molecular_function	1	757	3	18963	0.00464797	0.0265973	8.35007	XM_003250547.3
GO:0010724	regulation of definitive erythrocyte differentiation	biological_process	1	757	3	18963	0.00464797	0.0265973	8.35007	XM_003251031.3
GO:0070139	SUMO-specific endopeptidase activity	molecular_function	1	757	3	18963	0.00464797	0.0265973	8.35007	XM_003251031.3
GO:0015016	[heparan sulfate]-glucosamine N-sulfotransferase activity	molecular_function	1	757	3	18963	0.00464797	0.0265973	8.35007	XM_006557262.2
GO:0090097	regulation of decapentaplegic signaling pathway	biological_process	1	757	3	18963	0.00464797	0.0265973	8.35007	XM_006557262.2
GO:0004733	pyridoxamine-phosphate oxidase activity	molecular_function	1	757	3	18963	0.00464797	0.0265973	8.35007	XM_006557829.2
GO:0008615	pyridoxine biosynthetic process	biological_process	1	757	3	18963	0.00464797	0.0265973	8.35007	XM_006557829.2
GO:0008160	protein tyrosine phosphatase activator activity	molecular_function	1	757	3	18963	0.00464797	0.0265973	8.35007	XM_006559710.2
GO:0030472	mitotic spindle organization in nucleus	biological_process	1	757	3	18963	0.00464797	0.0265973	8.35007	XM_006559710.2
GO:0033277	abortive mitotic cell cycle	biological_process	1	757	3	18963	0.00464797	0.0265973	8.35007	XM_006561366.2
GO:0033629	negative regulation of cell adhesion mediated by integrin	biological_process	1	757	3	18963	0.00464797	0.0265973	8.35007	XM_006561366.2
GO:0038127	ERBB signaling pathway	biological_process	1	757	3	18963	0.00464797	0.0265973	8.35007	XM_006561366.2
GO:0048609	multicellular organismal reproductive process	biological_process	1	757	3	18963	0.00464797	0.0265973	8.35007	XM_006561366.2
GO:0051463	negative regulation of cortisol secretion	biological_process	1	757	3	18963	0.00464797	0.0265973	8.35007	XM_006561366.2
GO:0060125	negative regulation of growth hormone secretion	biological_process	1	757	3	18963	0.00464797	0.0265973	8.35007	XM_006561366.2
GO:0060338	regulation of type I interferon-mediated signaling pathway	biological_process	1	757	3	18963	0.00464797	0.0265973	8.35007	XM_006561366.2
GO:0061582	intestinal epithelial cell migration	biological_process	1	757	3	18963	0.00464797	0.0265973	8.35007	XM_006561366.2
GO:0034066	RIC1-RGP1 guanyl-nucleotide exchange factor complex	cellular_component	1	757	3	18963	0.00464797	0.0265973	8.35007	XM_006561924.2
GO:0071554	cell wall organization or biogenesis	biological_process	1	757	3	18963	0.00464797	0.0265973	8.35007	XM_006562031.2
GO:0008311	double-stranded DNA 3'-5' exodeoxyribonuclease activity	molecular_function	1	757	3	18963	0.00464797	0.0265973	8.35007	XM_006562814.2
GO:0050313	sulfur dioxygenase activity	molecular_function	1	757	3	18963	0.00464797	0.0265973	8.35007	XM_006562894.2
GO:0004058	aromatic-L-amino-acid decarboxylase activity	molecular_function	1	757	3	18963	0.00464797	0.0265973	8.35007	XM_006563135.2
GO:0006585	dopamine biosynthetic process from tyrosine	biological_process	1	757	3	18963	0.00464797	0.0265973	8.35007	XM_006563135.2
GO:0006587	serotonin biosynthetic process from tryptophan	biological_process	1	757	3	18963	0.00464797	0.0265973	8.35007	XM_006563135.2
GO:0006910	phagocytosis, recognition	biological_process	1	757	3	18963	0.00464797	0.0265973	8.35007	XM_006565162.2
GO:0010587	miRNA catabolic process	biological_process	1	757	3	18963	0.00464797	0.0265973	8.35007	XM_006565646.2
GO:1990074	polyuridylation-dependent mRNA catabolic process	biological_process	1	757	3	18963	0.00464797	0.0265973	8.35007	XM_006565646.2
GO:0046500	S-adenosylmethionine metabolic process	biological_process	1	757	3	18963	0.00464797	0.0265973	8.35007	XM_006566922.2
GO:0000823	inositol-1,4,5-trisphosphate 6-kinase activity	molecular_function	1	757	3	18963	0.00464797	0.0265973	8.35007	XM_006569139.2
GO:0000824	inositol tetrakisphosphate 3-kinase activity	molecular_function	1	757	3	18963	0.00464797	0.0265973	8.35007	XM_006569139.2
GO:0042573	retinoic acid metabolic process	biological_process	1	757	3	18963	0.00464797	0.0265973	8.35007	XM_006569455.1
GO:0009751	response to salicylic acid	biological_process	1	757	3	18963	0.00464797	0.0265973	8.35007	XM_006570114.2
GO:0015755	fructose transport	biological_process	1	757	3	18963	0.00464797	0.0265973	8.35007	XM_006570114.2
GO:0034766	negative regulation of ion transmembrane transport	biological_process	1	757	3	18963	0.00464797	0.0265973	8.35007	XM_006570114.2
GO:0001782	B cell homeostasis	biological_process	1	757	3	18963	0.00464797	0.0265973	8.35007	XM_006570469.2
GO:0009841	mitochondrial endopeptidase Clp complex	cellular_component	1	757	3	18963	0.00464797	0.0265973	8.35007	XM_006570677.2
GO:1903671	negative regulation of sprouting angiogenesis	biological_process	1	757	3	18963	0.00464797	0.0265973	8.35007	XM_006570861.2
GO:0047992	hydroxylysine kinase activity	molecular_function	1	757	3	18963	0.00464797	0.0265973	8.35007	XM_006571109.2
GO:0033503	HULC complex	cellular_component	1	757	3	18963	0.00464797	0.0265973	8.35007	XM_016911631.1
GO:1900086	positive regulation of peptidyl-tyrosine autophosphorylation	biological_process	1	757	3	18963	0.00464797	0.0265973	8.35007	XM_016911651.1
GO:1903829	positive regulation of cellular protein localization	biological_process	1	757	3	18963	0.00464797	0.0265973	8.35007	XM_016911651.1
GO:1990776	response to angiotensin	biological_process	1	757	3	18963	0.00464797	0.0265973	8.35007	XM_016911651.1
GO:1904381	Golgi apparatus mannose trimming	biological_process	1	757	3	18963	0.00464797	0.0265973	8.35007	XM_016911745.1
GO:0008275	gamma-tubulin small complex	cellular_component	1	757	3	18963	0.00464797	0.0265973	8.35007	XM_016912803.1
GO:0021756	striatum development	biological_process	1	757	3	18963	0.00464797	0.0265973	8.35007	XM_016912972.1
GO:0007277	pole cell development	biological_process	1	757	3	18963	0.00464797	0.0265973	8.35007	XM_016914185.1
GO:0033878	hormone-sensitive lipase activity	molecular_function	1	757	3	18963	0.00464797	0.0265973	8.35007	XM_016914431.1
GO:0017187	peptidyl-glutamic acid carboxylation	biological_process	1	757	3	18963	0.00464797	0.0265973	8.35007	XM_016915547.1
GO:0086045	membrane depolarization during AV node cell action potential	biological_process	1	757	3	18963	0.00464797	0.0265973	8.35007	XM_016915760.1
GO:1901843	positive regulation of high voltage-gated calcium channel activity	biological_process	1	757	3	18963	0.00464797	0.0265973	8.35007	XM_016915760.1
GO:1904879	positive regulation of calcium ion transmembrane transport via high voltage-gated calcium channel	biological_process	1	757	3	18963	0.00464797	0.0265973	8.35007	XM_016915760.1
GO:0009698	phenylpropanoid metabolic process	biological_process	1	757	3	18963	0.00464797	0.0265973	8.35007	XM_016915767.1
GO:0016207	4-coumarate-CoA ligase activity	molecular_function	1	757	3	18963	0.00464797	0.0265973	8.35007	XM_016915767.1
GO:0007396	suture of dorsal opening	biological_process	1	757	3	18963	0.00464797	0.0265973	8.35007	XM_016916286.1
GO:1990255	subsynaptic reticulum organization	biological_process	1	757	3	18963	0.00464797	0.0265973	8.35007	XM_016916286.1
GO:0014732	skeletal muscle atrophy	biological_process	1	757	3	18963	0.00464797	0.0265973	8.35007	XM_016916400.1
GO:0008424	glycoprotein 6-alpha-L-fucosyltransferase activity	molecular_function	1	757	3	18963	0.00464797	0.0265973	8.35007	XM_016917681.1
GO:0033578	protein glycosylation in Golgi	biological_process	1	757	3	18963	0.00464797	0.0265973	8.35007	XM_016917681.1
GO:0046368	GDP-L-fucose metabolic process	biological_process	1	757	3	18963	0.00464797	0.0265973	8.35007	XM_016917681.1
GO:0046921	alpha-(1->6)-fucosyltransferase activity	molecular_function	1	757	3	18963	0.00464797	0.0265973	8.35007	XM_016917681.1
GO:0010248	establishment or maintenance of transmembrane electrochemical gradient	biological_process	1	757	3	18963	0.00464797	0.0265973	8.35007	XM_392257.6
GO:0090662	ATP hydrolysis coupled transmembrane transport	biological_process	1	757	3	18963	0.00464797	0.0265973	8.35007	XM_392257.6
GO:0008426	protein kinase C inhibitor activity	molecular_function	1	757	3	18963	0.00464797	0.0265973	8.35007	XM_392405.6
GO:0015732	prostaglandin transport	biological_process	1	757	3	18963	0.00464797	0.0265973	8.35007	XM_393148.6
GO:0006081	cellular aldehyde metabolic process	biological_process	1	757	3	18963	0.00464797	0.0265973	8.35007	XM_394614.6
GO:0048243	norepinephrine secretion	biological_process	1	757	3	18963	0.00464797	0.0265973	8.35007	XM_394619.6
GO:0034457	Mpp10 complex	cellular_component	1	757	3	18963	0.00464797	0.0265973	8.35007	XM_395323.5
GO:0031571	mitotic G1 DNA damage checkpoint	biological_process	1	757	3	18963	0.00464797	0.0265973	8.35007	XM_396341.5
GO:0004510	tryptophan 5-monooxygenase activity	molecular_function	1	757	3	18963	0.00464797	0.0265973	8.35007	XM_623297.5
GO:0042427	serotonin biosynthetic process	biological_process	1	757	3	18963	0.00464797	0.0265973	8.35007	XM_623297.5
GO:0048715	negative regulation of oligodendrocyte differentiation	biological_process	1	757	3	18963	0.00464797	0.0265973	8.35007	XR_001702866.1
GO:0048469	cell maturation	biological_process	1	757	3	18963	0.00464797	0.0265973	8.35007	XR_001704081.1
GO:0070433	negative regulation of nucleotide-binding oligomerization domain containing 2 signaling pathway	biological_process	1	757	3	18963	0.00464797	0.0265973	8.35007	XR_001704857.1
GO:0033601	positive regulation of mammary gland epithelial cell proliferation	biological_process	1	757	3	18963	0.00464797	0.0265973	8.35007	XR_408737.2
GO:1903691	positive regulation of wound healing, spreading of epidermal cells	biological_process	1	757	3	18963	0.00464797	0.0265973	8.35007	XR_408737.2
GO:0015116	sulfate transmembrane transporter activity	molecular_function	4	757	29	18963	0.00535479	0.0305145	3.4552	XM_006557472.2; XM_006570114.2; XM_016916245.1; XM_016916247.1
GO:0006091	generation of precursor metabolites and energy	biological_process	4	757	29	18963	0.00535479	0.0305145	3.4552	XM_006564445.1; XM_392183.6; XM_396024.6; XR_001702547.1
GO:0048666	neuron development	biological_process	12	757	146	18963	0.00573109	0.0325911	2.05892	XM_006557240.2; XM_006560347.2; XM_006560352.2; XM_006562654.2; XM_016910733.1; XM_016910734.1; XM_016910735.1; XM_016910736.1; XM_016911083.1; XM_016911117.1; XM_016912972.1; XR_001702139.1
GO:0048008	platelet-derived growth factor receptor signaling pathway	biological_process	3	757	19	18963	0.00604681	0.0336369	3.95529	XM_006558215.2; XM_006561366.2; XM_016911651.1
GO:0016788	hydrolase activity, acting on ester bonds	molecular_function	3	757	19	18963	0.00604681	0.0336369	3.95529	XM_006564373.2; XM_006564374.2; XM_394827.5
GO:0001618	virus receptor activity	molecular_function	3	757	19	18963	0.00604681	0.0336369	3.95529	XM_006566935.2; XM_006566938.2; XM_396241.5
GO:0030666	endocytic vesicle membrane	cellular_component	3	757	19	18963	0.00604681	0.0336369	3.95529	XM_006566935.2; XM_006566938.2; XM_396241.5
GO:0009922	fatty acid elongase activity	molecular_function	2	757	10	18963	0.00616042	0.0336369	5.01004	XM_003250013.3; XM_006562422.2
GO:0019367	fatty acid elongation, saturated fatty acid	biological_process	2	757	10	18963	0.00616042	0.0336369	5.01004	XM_003250013.3; XM_006562422.2
GO:0007488	histoblast morphogenesis	biological_process	2	757	10	18963	0.00616042	0.0336369	5.01004	XM_003250241.3; XM_006563588.2
GO:0010457	centriole-centriole cohesion	biological_process	2	757	10	18963	0.00616042	0.0336369	5.01004	XM_006559389.2; XM_006570959.2
GO:0052650	NADP-retinol dehydrogenase activity	molecular_function	2	757	10	18963	0.00616042	0.0336369	5.01004	XM_006561689.2; XM_006561690.2
GO:0000038	very long-chain fatty acid metabolic process	biological_process	2	757	10	18963	0.00616042	0.0336369	5.01004	XM_006563140.2; XM_392108.6
GO:0001676	long-chain fatty acid metabolic process	biological_process	2	757	10	18963	0.00616042	0.0336369	5.01004	XM_006563140.2; XM_392108.6
GO:0045252	oxoglutarate dehydrogenase complex	cellular_component	2	757	10	18963	0.00616042	0.0336369	5.01004	XM_006564445.1; XM_396024.6
GO:0031251	PAN complex	cellular_component	2	757	10	18963	0.00616042	0.0336369	5.01004	XM_006565056.2; XM_006565058.2
GO:0046689	response to mercury ion	biological_process	2	757	10	18963	0.00616042	0.0336369	5.01004	XM_006565982.2; XM_006565983.2
GO:0071353	cellular response to interleukin-4	biological_process	2	757	10	18963	0.00616042	0.0336369	5.01004	XM_006565982.2; XM_006565983.2
GO:0009298	GDP-mannose biosynthetic process	biological_process	2	757	10	18963	0.00616042	0.0336369	5.01004	XM_006572267.2; XM_016917477.1
GO:0009166	nucleotide catabolic process	biological_process	2	757	10	18963	0.00616042	0.0336369	5.01004	XM_016913147.1; XM_395069.5
GO:0046321	positive regulation of fatty acid oxidation	biological_process	2	757	10	18963	0.00616042	0.0336369	5.01004	XM_016915825.1; XM_016915826.1
GO:0004831	tyrosine-tRNA ligase activity	molecular_function	2	757	10	18963	0.00616042	0.0336369	5.01004	XM_016916166.1; XM_016916173.1
GO:0006437	tyrosyl-tRNA aminoacylation	biological_process	2	757	10	18963	0.00616042	0.0336369	5.01004	XM_016916166.1; XM_016916173.1
GO:0006198	cAMP catabolic process	biological_process	4	757	31	18963	0.00717553	0.0391016	3.23228	XM_006563239.2; XM_016913868.1; XM_016913879.1; XM_016918057.1
GO:0045931	positive regulation of mitotic cell cycle	biological_process	3	757	20	18963	0.00732337	0.0395924	3.75753	XM_003250241.3; XM_006561366.2; XM_006563588.2
GO:0060612	adipose tissue development	biological_process	3	757	20	18963	0.00732337	0.0395924	3.75753	XM_006558214.2; XM_006558215.2; XM_016915375.1
GO:0051693	actin filament capping	biological_process	3	757	20	18963	0.00732337	0.0395924	3.75753	XM_006558798.2; XM_006558801.2; XM_016911161.1
GO:0046486	glycerolipid metabolic process	biological_process	3	757	20	18963	0.00732337	0.0395924	3.75753	XM_006571113.2; XM_016915825.1; XM_016915826.1
GO:0008021	synaptic vesicle	cellular_component	13	757	169	18963	0.0079286	0.0419021	1.92694	XM_003251966.3; XM_006558090.2; XM_006558092.2; XM_006558093.2; XM_006563863.2; XM_006565029.2; XM_006568105.2; XM_006569681.2; XM_016912133.1; XM_016912134.1; XM_016913589.1; XM_016917898.1; XR_001705595.1
GO:0035234	ectopic germ cell programmed cell death	biological_process	2	757	11	18963	0.00822156	0.0419021	4.55458	XM_001120910.4; XM_006561131.2
GO:0030321	transepithelial chloride transport	biological_process	2	757	11	18963	0.00822156	0.0419021	4.55458	XM_003250003.3; XM_016916027.1
GO:0035338	long-chain fatty-acyl-CoA biosynthetic process	biological_process	2	757	11	18963	0.00822156	0.0419021	4.55458	XM_003250013.3; XM_006562422.2
GO:0032516	positive regulation of phosphoprotein phosphatase activity	biological_process	2	757	11	18963	0.00822156	0.0419021	4.55458	XM_006559710.2; XM_006571201.2
GO:0004591	oxoglutarate dehydrogenase (succinyl-transferring) activity	molecular_function	2	757	11	18963	0.00822156	0.0419021	4.55458	XM_006564445.1; XM_396024.6
GO:0015181	arginine transmembrane transporter activity	molecular_function	2	757	11	18963	0.00822156	0.0419021	4.55458	XM_006570013.2; XM_016914659.1
GO:0004630	phospholipase D activity	molecular_function	2	757	11	18963	0.00822156	0.0419021	4.55458	XM_006572219.2; XM_006572221.2
GO:0006353	DNA-templated transcription, termination	biological_process	2	757	11	18963	0.00822156	0.0419021	4.55458	XM_016910845.1; XM_016915198.1
GO:0009651	response to salt stress	biological_process	2	757	11	18963	0.00822156	0.0419021	4.55458	XM_016911885.1; XM_016911886.1
GO:0007384	specification of segmental identity, thorax	biological_process	2	757	11	18963	0.00822156	0.0419021	4.55458	XM_016916896.1; XM_016916901.1
GO:0016747	transferase activity, transferring acyl groups other than amino-acyl groups	molecular_function	2	757	11	18963	0.00822156	0.0419021	4.55458	XM_394452.5; XM_395035.6
GO:0042744	hydrogen peroxide catabolic process	biological_process	4	757	32	18963	0.00823068	0.0419021	3.13127	XM_006558088.2; XM_016912945.1; XM_016917778.1; XR_001702827.1
GO:0006631	fatty acid metabolic process	biological_process	4	757	32	18963	0.00823068	0.0419021	3.13127	XM_006563140.2; XM_006571829.2; XM_016917227.1; XM_392108.6
GO:0042474	middle ear morphogenesis	biological_process	3	757	21	18963	0.0087655	0.0419021	3.5786	XM_006559811.2; XM_006572111.2; XM_016913157.1
GO:0040007	growth	biological_process	3	757	21	18963	0.0087655	0.0419021	3.5786	XM_006563135.2; XM_016911120.1; XM_016916400.1
GO:0043200	response to amino acid	biological_process	3	757	21	18963	0.0087655	0.0419021	3.5786	XM_006565982.2; XM_006565983.2; XM_006566922.2
GO:0045199	maintenance of epithelial cell apical/basal polarity	biological_process	3	757	21	18963	0.0087655	0.0419021	3.5786	XM_006566318.2; XM_016914813.1; XM_392622.6
GO:0016239	positive regulation of macroautophagy	biological_process	3	757	21	18963	0.0087655	0.0419021	3.5786	XM_006570547.2; XM_016912658.1; XM_016912659.1
GO:0071465	cellular response to desiccation	biological_process	1	757	4	18963	0.00905	0.0419021	6.26255	NM_001098232.1
GO:0035412	regulation of catenin import into nucleus	biological_process	1	757	4	18963	0.00905	0.0419021	6.26255	XM_001122035.4
GO:0060444	branching involved in mammary gland duct morphogenesis	biological_process	1	757	4	18963	0.00905	0.0419021	6.26255	XM_003250003.3
GO:0046974	histone methyltransferase activity (H3-K9 specific)	molecular_function	1	757	4	18963	0.00905	0.0419021	6.26255	XM_006557978.2
GO:0046976	histone methyltransferase activity (H3-K27 specific)	molecular_function	1	757	4	18963	0.00905	0.0419021	6.26255	XM_006557978.2
GO:0033128	negative regulation of histone phosphorylation	biological_process	1	757	4	18963	0.00905	0.0419021	6.26255	XM_006558163.2
GO:0051294	establishment of spindle orientation	biological_process	1	757	4	18963	0.00905	0.0419021	6.26255	XM_006558964.2
GO:0033229	cysteine transmembrane transporter activity	molecular_function	1	757	4	18963	0.00905	0.0419021	6.26255	XM_006560791.2
GO:0042883	cysteine transport	biological_process	1	757	4	18963	0.00905	0.0419021	6.26255	XM_006560791.2
GO:0021697	cerebellar cortex formation	biological_process	1	757	4	18963	0.00905	0.0419021	6.26255	XM_006561366.2
GO:0030220	platelet formation	biological_process	1	757	4	18963	0.00905	0.0419021	6.26255	XM_006561366.2
GO:0048806	genitalia development	biological_process	1	757	4	18963	0.00905	0.0419021	6.26255	XM_006561366.2
GO:0070813	hydrogen sulfide metabolic process	biological_process	1	757	4	18963	0.00905	0.0419021	6.26255	XM_006562894.2
GO:0045185	maintenance of protein location	biological_process	1	757	4	18963	0.00905	0.0419021	6.26255	XM_006570222.2
GO:1990072	TRAPPIII protein complex	cellular_component	1	757	4	18963	0.00905	0.0419021	6.26255	XM_006571902.2
GO:0021587	cerebellum morphogenesis	biological_process	1	757	4	18963	0.00905	0.0419021	6.26255	XM_006572111.2
GO:0035246	peptidyl-arginine N-methylation	biological_process	1	757	4	18963	0.00905	0.0419021	6.26255	XM_016910845.1
GO:0044020	histone methyltransferase activity (H4-R3 specific)	molecular_function	1	757	4	18963	0.00905	0.0419021	6.26255	XM_016910845.1
GO:1904992	positive regulation of adenylate cyclase-inhibiting dopamine receptor signaling pathway	biological_process	1	757	4	18963	0.00905	0.0419021	6.26255	XM_016910845.1
GO:2000303	regulation of ceramide biosynthetic process	biological_process	1	757	4	18963	0.00905	0.0419021	6.26255	XM_016910952.1
GO:0007308	oocyte construction	biological_process	1	757	4	18963	0.00905	0.0419021	6.26255	XM_016911161.1
GO:0003002	regionalization	biological_process	1	757	4	18963	0.00905	0.0419021	6.26255	XM_016911217.1
GO:0021543	pallium development	biological_process	1	757	4	18963	0.00905	0.0419021	6.26255	XM_016911217.1
GO:0010255	glucose mediated signaling pathway	biological_process	1	757	4	18963	0.00905	0.0419021	6.26255	XM_016911443.1
GO:0035538	carbohydrate response element binding	molecular_function	1	757	4	18963	0.00905	0.0419021	6.26255	XM_016911443.1
GO:0071322	cellular response to carbohydrate stimulus	biological_process	1	757	4	18963	0.00905	0.0419021	6.26255	XM_016911443.1
GO:2000505	regulation of energy homeostasis	biological_process	1	757	4	18963	0.00905	0.0419021	6.26255	XM_016911443.1
GO:0035305	negative regulation of dephosphorylation	biological_process	1	757	4	18963	0.00905	0.0419021	6.26255	XM_016911651.1
GO:0055119	relaxation of cardiac muscle	biological_process	1	757	4	18963	0.00905	0.0419021	6.26255	XM_016912281.1
GO:0000052	citrulline metabolic process	biological_process	1	757	4	18963	0.00905	0.0419021	6.26255	XM_016912972.1
GO:1904504	positive regulation of lipophagy	biological_process	1	757	4	18963	0.00905	0.0419021	6.26255	XM_016912972.1
GO:0001092	TFIIA-class transcription factor binding	molecular_function	1	757	4	18963	0.00905	0.0419021	6.26255	XM_016913104.1
GO:0035320	imaginal disc-derived wing hair site selection	biological_process	1	757	4	18963	0.00905	0.0419021	6.26255	XM_016913744.1
GO:0098815	modulation of excitatory postsynaptic potential	biological_process	1	757	4	18963	0.00905	0.0419021	6.26255	XM_016914130.1
GO:1902952	positive regulation of dendritic spine maintenance	biological_process	1	757	4	18963	0.00905	0.0419021	6.26255	XM_016914130.1
GO:1903758	negative regulation of transcription from RNA polymerase II promoter by histone modification	biological_process	1	757	4	18963	0.00905	0.0419021	6.26255	XM_016914130.1
GO:0016441	posttranscriptional gene silencing	biological_process	1	757	4	18963	0.00905	0.0419021	6.26255	XM_016914359.1
GO:0019433	triglyceride catabolic process	biological_process	1	757	4	18963	0.00905	0.0419021	6.26255	XM_016914431.1
GO:0004057	arginyltransferase activity	molecular_function	1	757	4	18963	0.00905	0.0419021	6.26255	XM_016915089.1
GO:0045740	positive regulation of DNA replication	biological_process	1	757	4	18963	0.00905	0.0419021	6.26255	XM_016915158.1
GO:0003199	endocardial cushion to mesenchymal transition involved in heart valve formation	biological_process	1	757	4	18963	0.00905	0.0419021	6.26255	XM_016915518.1
GO:0014031	mesenchymal cell development	biological_process	1	757	4	18963	0.00905	0.0419021	6.26255	XM_016915518.1
GO:0035912	dorsal aorta morphogenesis	biological_process	1	757	4	18963	0.00905	0.0419021	6.26255	XM_016915518.1
GO:0035939	microsatellite binding	molecular_function	1	757	4	18963	0.00905	0.0419021	6.26255	XM_016915518.1
GO:0036304	umbilical cord morphogenesis	biological_process	1	757	4	18963	0.00905	0.0419021	6.26255	XM_016915518.1
GO:0045607	regulation of auditory receptor cell differentiation	biological_process	1	757	4	18963	0.00905	0.0419021	6.26255	XM_016915518.1
GO:0060675	ureteric bud morphogenesis	biological_process	1	757	4	18963	0.00905	0.0419021	6.26255	XM_016915518.1
GO:0060842	arterial endothelial cell differentiation	biological_process	1	757	4	18963	0.00905	0.0419021	6.26255	XM_016915518.1
GO:0072049	comma-shaped body morphogenesis	biological_process	1	757	4	18963	0.00905	0.0419021	6.26255	XM_016915518.1
GO:0072050	S-shaped body morphogenesis	biological_process	1	757	4	18963	0.00905	0.0419021	6.26255	XM_016915518.1
GO:0072087	renal vesicle development	biological_process	1	757	4	18963	0.00905	0.0419021	6.26255	XM_016915518.1
GO:2000820	negative regulation of transcription from RNA polymerase II promoter involved in smooth muscle cell differentiation	biological_process	1	757	4	18963	0.00905	0.0419021	6.26255	XM_016915518.1
GO:2001212	regulation of vasculogenesis	biological_process	1	757	4	18963	0.00905	0.0419021	6.26255	XM_016915518.1
GO:0048567	ectodermal digestive tract morphogenesis	biological_process	1	757	4	18963	0.00905	0.0419021	6.26255	XM_016915611.1
GO:0006527	arginine catabolic process	biological_process	1	757	4	18963	0.00905	0.0419021	6.26255	XM_016915943.1
GO:0035507	regulation of myosin-light-chain-phosphatase activity	biological_process	1	757	4	18963	0.00905	0.0419021	6.26255	XM_016916923.1
GO:0070330	aromatase activity	molecular_function	1	757	4	18963	0.00905	0.0419021	6.26255	XM_016917652.1
GO:0004022	alcohol dehydrogenase (NAD) activity	molecular_function	1	757	4	18963	0.00905	0.0419021	6.26255	XM_392183.6
GO:1902176	negative regulation of oxidative stress-induced intrinsic apoptotic signaling pathway	biological_process	1	757	4	18963	0.00905	0.0419021	6.26255	XM_392405.6
GO:0016773	phosphotransferase activity, alcohol group as acceptor	molecular_function	1	757	4	18963	0.00905	0.0419021	6.26255	XM_394574.6
GO:0006532	aspartate biosynthetic process	biological_process	1	757	4	18963	0.00905	0.0419021	6.26255	XM_396341.5
GO:0002819	regulation of adaptive immune response	biological_process	1	757	4	18963	0.00905	0.0419021	6.26255	XR_001702866.1
GO:0032873	negative regulation of stress-activated MAPK cascade	biological_process	1	757	4	18963	0.00905	0.0419021	6.26255	XR_001702866.1
GO:0060266	negative regulation of respiratory burst involved in inflammatory response	biological_process	1	757	4	18963	0.00905	0.0419021	6.26255	XR_001702866.1
GO:0005176	ErbB-2 class receptor binding	molecular_function	1	757	4	18963	0.00905	0.0419021	6.26255	XR_001704857.1
GO:0030056	hemidesmosome	cellular_component	1	757	4	18963	0.00905	0.0419021	6.26255	XR_001704857.1
GO:0044297	cell body	cellular_component	4	757	33	18963	0.00938866	0.0433968	3.03639	XM_016910733.1; XM_016910734.1; XM_016910735.1; XM_016910736.1
GO:0006954	inflammatory response	biological_process	6	757	60	18963	0.00966501	0.044524	2.50502	XM_006558742.2; XM_006558743.2; XM_006570447.2; XM_006570451.2; XM_006570469.2; XR_001702749.1
GO:0008258	head involution	biological_process	6	757	60	18963	0.00966501	0.044524	2.50502	XM_006563935.2; XM_006570167.2; XM_006570168.2; XM_016914359.1; XM_016914828.1; XM_016916286.1
GO:0070555	response to interleukin-1	biological_process	3	757	22	18963	0.0103811	0.0475614	3.41594	XM_006566922.2; XM_006570447.2; XM_006570451.2
GO:0007154	cell communication	biological_process	3	757	22	18963	0.0103811	0.0475614	3.41594	XM_016912281.1; XM_016915835.1; XM_016916588.1
GO:1902476	chloride transmembrane transport	biological_process	6	757	61	18963	0.0105525	0.0475614	2.46395	XM_006557472.2; XM_006570114.2; XM_016916027.1; XM_016916245.1; XM_016916247.1; XM_623442.5
GO:0005901	caveola	cellular_component	5	757	47	18963	0.0105695	0.0475614	2.66491	XM_006565162.2; XM_006566935.2; XM_006566938.2; XM_016914431.1; XM_396241.5
GO:0021766	hippocampus development	biological_process	5	757	47	18963	0.0105695	0.0475614	2.66491	XM_016910733.1; XM_016910734.1; XM_016910735.1; XM_016910736.1; XM_016917898.1
GO:0009253	peptidoglycan catabolic process	biological_process	2	757	12	18963	0.0106405	0.0475614	4.17503	NM_001163715.1; XM_006565506.2
GO:0042834	peptidoglycan binding	molecular_function	2	757	12	18963	0.0106405	0.0475614	4.17503	NM_001163715.1; XM_006565506.2
GO:0006636	unsaturated fatty acid biosynthetic process	biological_process	2	757	12	18963	0.0106405	0.0475614	4.17503	XM_003250013.3; XM_006562422.2
GO:0042445	hormone metabolic process	biological_process	2	757	12	18963	0.0106405	0.0475614	4.17503	XM_006561366.2; XM_016912972.1
GO:0051256	mitotic spindle midzone assembly	biological_process	2	757	12	18963	0.0106405	0.0475614	4.17503	XM_006564938.2; XM_016914985.1
GO:0001025	RNA polymerase III transcription factor binding	molecular_function	2	757	12	18963	0.0106405	0.0475614	4.17503	XM_006570447.2; XM_006570451.2
GO:0010832	negative regulation of myotube differentiation	biological_process	2	757	12	18963	0.0106405	0.0475614	4.17503	XM_006570447.2; XM_006570451.2
GO:0005773	vacuole	cellular_component	2	757	12	18963	0.0106405	0.0475614	4.17503	XM_016911885.1; XM_016911886.1
GO:0004832	valine-tRNA ligase activity	molecular_function	2	757	12	18963	0.0106405	0.0475614	4.17503	XM_016916166.1; XM_016916173.1
GO:0006438	valyl-tRNA aminoacylation	biological_process	2	757	12	18963	0.0106405	0.0475614	4.17503	XM_016916166.1; XM_016916173.1
GO:0001641	group II metabotropic glutamate receptor activity	molecular_function	2	757	12	18963	0.0106405	0.0475614	4.17503	XM_016916933.1; XM_016916934.1
GO:0038038	G-protein coupled receptor homodimeric complex	cellular_component	2	757	12	18963	0.0106405	0.0475614	4.17503	XM_016916933.1; XM_016916934.1
GO:0004029	aldehyde dehydrogenase (NAD) activity	molecular_function	2	757	12	18963	0.0106405	0.0475614	4.17503	XM_392104.6; XM_394614.6
GO:0009948	anterior/posterior axis specification	biological_process	4	757	34	18963	0.010654	0.0475614	2.94708	XM_006569611.2; XM_016915518.1; XM_016916896.1; XM_016916901.1
GO:0000082	G1/S transition of mitotic cell cycle	biological_process	5	757	48	18963	0.0116826	0.0520684	2.6094	XM_006557701.2; XM_006557702.2; XM_006557704.2; XM_006559782.2; XM_016914185.1
GO:0050892	intestinal absorption	biological_process	4	757	35	18963	0.0120311	0.0535346	2.86288	XM_006565162.2; XM_006566935.2; XM_006566938.2; XM_396241.5
GO:0045956	positive regulation of calcium ion-dependent exocytosis	biological_process	3	757	23	18963	0.0121774	0.0538361	3.26742	XM_006557676.2; XM_006557680.2; XM_016916904.1
GO:0008757	S-adenosylmethionine-dependent methyltransferase activity	molecular_function	3	757	23	18963	0.0121774	0.0538361	3.26742	XM_006565270.2; XM_006565271.2; XM_016911615.1
GO:0070934	CRD-mediated mRNA stabilization	biological_process	3	757	23	18963	0.0121774	0.0538361	3.26742	XM_006566870.2; XM_016911683.1; XM_016911686.1
GO:0042273	ribosomal large subunit biogenesis	biological_process	3	757	23	18963	0.0121774	0.0538361	3.26742	XM_006570929.2; XM_016911822.1; XM_016913636.1
GO:0050680	negative regulation of epithelial cell proliferation	biological_process	6	757	63	18963	0.0125027	0.0550963	2.38573	XM_006558499.2; XM_006559321.2; XM_006572111.2; XM_016911217.1; XM_016917436.1; XM_624402.5
GO:0000187	activation of MAPK activity	biological_process	6	757	63	18963	0.0125027	0.0550963	2.38573	XM_006561366.2; XM_016910733.1; XM_016910734.1; XM_016910735.1; XM_016910736.1; XR_001702139.1
GO:0007584	response to nutrient	biological_process	5	757	49	18963	0.0128758	0.0556755	2.55614	XM_006563140.2; XM_006565982.2; XM_006565983.2; XM_006567745.2; XM_392108.6
GO:0014019	neuroblast development	biological_process	5	757	49	18963	0.0128758	0.0556755	2.55614	XM_016911083.1; XM_016911117.1; XM_016916012.1; XM_016916896.1; XM_016916901.1
GO:0045088	regulation of innate immune response	biological_process	2	757	13	18963	0.0134278	0.0556755	3.85388	XM_001121634.4; XR_001702866.1
GO:0050910	detection of mechanical stimulus involved in sensory perception of sound	biological_process	2	757	13	18963	0.0134278	0.0556755	3.85388	XM_003250003.3; XM_006559321.2
GO:0019731	antibacterial humoral response	biological_process	2	757	13	18963	0.0134278	0.0556755	3.85388	XM_006557240.2; XM_006565506.2
GO:0048644	muscle organ morphogenesis	biological_process	2	757	13	18963	0.0134278	0.0556755	3.85388	XM_006558215.2; XM_016917824.1
GO:0030382	sperm mitochondrion organization	biological_process	2	757	13	18963	0.0134278	0.0556755	3.85388	XM_006563207.2; XM_016913576.1
GO:0009629	response to gravity	biological_process	2	757	13	18963	0.0134278	0.0556755	3.85388	XM_006563947.2; XM_006563952.2
GO:0015809	arginine transport	biological_process	2	757	13	18963	0.0134278	0.0556755	3.85388	XM_006570013.2; XM_016914659.1
GO:0014894	response to denervation involved in regulation of muscle adaptation	biological_process	2	757	13	18963	0.0134278	0.0556755	3.85388	XM_006570447.2; XM_006570451.2
GO:0048742	regulation of skeletal muscle fiber development	biological_process	2	757	13	18963	0.0134278	0.0556755	3.85388	XM_006570447.2; XM_006570451.2
GO:0070933	histone H4 deacetylation	biological_process	2	757	13	18963	0.0134278	0.0556755	3.85388	XM_006570447.2; XM_006570451.2
GO:1903428	positive regulation of reactive oxygen species biosynthetic process	biological_process	2	757	13	18963	0.0134278	0.0556755	3.85388	XM_006570447.2; XM_006570451.2
GO:0008652	cellular amino acid biosynthetic process	biological_process	2	757	13	18963	0.0134278	0.0556755	3.85388	XM_016912358.1; XM_624899.4
GO:0060346	bone trabecula formation	biological_process	2	757	13	18963	0.0134278	0.0556755	3.85388	XM_016912646.1; XM_016912647.1
GO:0007420	brain development	biological_process	17	757	254	18963	0.0136612	0.0556755	1.67659	XM_006557676.2; XM_006557680.2; XM_006558163.2; XM_006561366.2; XM_006566318.2; XM_016910733.1; XM_016910734.1; XM_016910735.1; XM_016910736.1; XM_016911217.1; XM_016912972.1; XM_016914011.1; XM_016914813.1; XM_016916904.1; XM_016917436.1; XM_016917898.1; XM_392622.6
GO:0045792	negative regulation of cell size	biological_process	3	757	24	18963	0.0141611	0.0556755	3.13127	XM_003250241.3; XM_006563588.2; XM_006571211.2
GO:0008272	sulfate transport	biological_process	3	757	24	18963	0.0141611	0.0556755	3.13127	XM_006557472.2; XM_016916245.1; XM_016916247.1
GO:0048646	anatomical structure formation involved in morphogenesis	biological_process	3	757	24	18963	0.0141611	0.0556755	3.13127	XM_006559321.2; XM_006566318.2; XM_392622.6
GO:0070937	CRD-mediated mRNA stability complex	cellular_component	3	757	24	18963	0.0141611	0.0556755	3.13127	XM_006566870.2; XM_016911683.1; XM_016911686.1
GO:0007030	Golgi organization	biological_process	8	757	96	18963	0.0144775	0.0556755	2.08752	XM_003250241.3; XM_006558798.2; XM_006558801.2; XM_006561249.2; XM_006563588.2; XM_016910952.1; XM_016912972.1; XM_623907.5
GO:0001607	neuromedin U receptor activity	molecular_function	1	757	5	18963	0.0146856	0.0556755	5.01004	NM_001098232.1
GO:0046274	lignin catabolic process	biological_process	1	757	5	18963	0.0146856	0.0556755	5.01004	XM_001120790.4
GO:0052716	hydroquinone:oxygen oxidoreductase activity	molecular_function	1	757	5	18963	0.0146856	0.0556755	5.01004	XM_001120790.4
GO:0034063	stress granule assembly	biological_process	1	757	5	18963	0.0146856	0.0556755	5.01004	XM_003249424.3
GO:0001682	tRNA 5'-leader removal	biological_process	1	757	5	18963	0.0146856	0.0556755	5.01004	XM_003250428.3
GO:0004705	JUN kinase activity	molecular_function	1	757	5	18963	0.0146856	0.0556755	5.01004	XM_006557240.2
GO:0007258	JUN phosphorylation	biological_process	1	757	5	18963	0.0146856	0.0556755	5.01004	XM_006557240.2
GO:0035313	wound healing, spreading of epidermal cells	biological_process	1	757	5	18963	0.0146856	0.0556755	5.01004	XM_006557240.2
GO:0046844	micropyle formation	biological_process	1	757	5	18963	0.0146856	0.0556755	5.01004	XM_006557240.2
GO:0048674	collateral sprouting of injured axon	biological_process	1	757	5	18963	0.0146856	0.0556755	5.01004	XM_006557240.2
GO:1903688	positive regulation of border follicle cell migration	biological_process	1	757	5	18963	0.0146856	0.0556755	5.01004	XM_006557240.2
GO:0018026	peptidyl-lysine monomethylation	biological_process	1	757	5	18963	0.0146856	0.0556755	5.01004	XM_006557978.2
GO:0018027	peptidyl-lysine dimethylation	biological_process	1	757	5	18963	0.0146856	0.0556755	5.01004	XM_006557978.2
GO:0009328	phenylalanine-tRNA ligase complex	cellular_component	1	757	5	18963	0.0146856	0.0556755	5.01004	XM_006558633.2
GO:0051656	establishment of organelle localization	biological_process	1	757	5	18963	0.0146856	0.0556755	5.01004	XM_006559389.2
GO:0070877	microprocessor complex	cellular_component	1	757	5	18963	0.0146856	0.0556755	5.01004	XM_006559615.2
GO:0017040	ceramidase activity	molecular_function	1	757	5	18963	0.0146856	0.0556755	5.01004	XM_006559665.2
GO:0042478	regulation of eye photoreceptor cell development	biological_process	1	757	5	18963	0.0146856	0.0556755	5.01004	XM_006560843.2
GO:0016602	CCAAT-binding factor complex	cellular_component	1	757	5	18963	0.0146856	0.0556755	5.01004	XM_006561160.2
GO:0035855	megakaryocyte development	biological_process	1	757	5	18963	0.0146856	0.0556755	5.01004	XM_006561366.2
GO:0048011	neurotrophin TRK receptor signaling pathway	biological_process	1	757	5	18963	0.0146856	0.0556755	5.01004	XM_006561366.2
GO:0008191	metalloendopeptidase inhibitor activity	molecular_function	1	757	5	18963	0.0146856	0.0556755	5.01004	XM_006562251.2
GO:0018406	protein C-linked glycosylation via 2'-alpha-mannosyl-L-tryptophan	biological_process	1	757	5	18963	0.0146856	0.0556755	5.01004	XM_006564864.2
GO:0000291	nuclear-transcribed mRNA catabolic process, exonucleolytic	biological_process	1	757	5	18963	0.0146856	0.0556755	5.01004	XM_006565646.2
GO:1900028	negative regulation of ruffle assembly	biological_process	1	757	5	18963	0.0146856	0.0556755	5.01004	XM_006565862.2
GO:2000393	negative regulation of lamellipodium morphogenesis	biological_process	1	757	5	18963	0.0146856	0.0556755	5.01004	XM_006565862.2
GO:0034513	box H/ACA snoRNA binding	molecular_function	1	757	5	18963	0.0146856	0.0556755	5.01004	XM_006565996.2
GO:0000308	cytoplasmic cyclin-dependent protein kinase holoenzyme complex	cellular_component	1	757	5	18963	0.0146856	0.0556755	5.01004	XM_006568341.2
GO:0016671	oxidoreductase activity, acting on a sulfur group of donors, disulfide as acceptor	molecular_function	1	757	5	18963	0.0146856	0.0556755	5.01004	XM_006568850.2
GO:0090051	negative regulation of cell migration involved in sprouting angiogenesis	biological_process	1	757	5	18963	0.0146856	0.0556755	5.01004	XM_006570861.2
GO:0051044	positive regulation of membrane protein ectodomain proteolysis	biological_process	1	757	5	18963	0.0146856	0.0556755	5.01004	XM_006571478.2
GO:0019885	antigen processing and presentation of endogenous peptide antigen via MHC class I	biological_process	1	757	5	18963	0.0146856	0.0556755	5.01004	XM_006571710.2
GO:0000293	ferric-chelate reductase activity	molecular_function	1	757	5	18963	0.0146856	0.0556755	5.01004	XM_006572023.2
GO:0048714	positive regulation of oligodendrocyte differentiation	biological_process	1	757	5	18963	0.0146856	0.0556755	5.01004	XM_016910845.1
GO:0021778	oligodendrocyte cell fate specification	biological_process	1	757	5	18963	0.0146856	0.0556755	5.01004	XM_016911217.1
GO:0021796	cerebral cortex regionalization	biological_process	1	757	5	18963	0.0146856	0.0556755	5.01004	XM_016911217.1
GO:0021902	commitment of neuronal cell to specific neuron type in forebrain	biological_process	1	757	5	18963	0.0146856	0.0556755	5.01004	XM_016911217.1
GO:0021905	forebrain-midbrain boundary formation	biological_process	1	757	5	18963	0.0146856	0.0556755	5.01004	XM_016911217.1
GO:0021912	regulation of transcription from RNA polymerase II promoter involved in spinal cord motor neuron fate specification	biological_process	1	757	5	18963	0.0146856	0.0556755	5.01004	XM_016911217.1
GO:0021913	regulation of transcription from RNA polymerase II promoter involved in ventral spinal cord interneuron specification	biological_process	1	757	5	18963	0.0146856	0.0556755	5.01004	XM_016911217.1
GO:0021918	regulation of transcription from RNA polymerase II promoter involved in somatic motor neuron fate commitment	biological_process	1	757	5	18963	0.0146856	0.0556755	5.01004	XM_016911217.1
GO:0021986	habenula development	biological_process	1	757	5	18963	0.0146856	0.0556755	5.01004	XM_016911217.1
GO:0032808	lacrimal gland development	biological_process	1	757	5	18963	0.0146856	0.0556755	5.01004	XM_016911217.1
GO:0048505	regulation of timing of cell differentiation	biological_process	1	757	5	18963	0.0146856	0.0556755	5.01004	XM_016911217.1
GO:0048708	astrocyte differentiation	biological_process	1	757	5	18963	0.0146856	0.0556755	5.01004	XM_016911217.1
GO:0055089	fatty acid homeostasis	biological_process	1	757	5	18963	0.0146856	0.0556755	5.01004	XM_016911443.1
GO:0043518	negative regulation of DNA damage response, signal transduction by p53 class mediator	biological_process	1	757	5	18963	0.0146856	0.0556755	5.01004	XM_016911631.1
GO:0044548	S100 protein binding	molecular_function	1	757	5	18963	0.0146856	0.0556755	5.01004	XM_016911651.1
GO:0047545	2-hydroxyglutarate dehydrogenase activity	molecular_function	1	757	5	18963	0.0146856	0.0556755	5.01004	XM_016911803.1
GO:0002026	regulation of the force of heart contraction	biological_process	1	757	5	18963	0.0146856	0.0556755	5.01004	XM_016912281.1
GO:0003916	DNA topoisomerase activity	molecular_function	1	757	5	18963	0.0146856	0.0556755	5.01004	XM_016912290.1
GO:0046902	regulation of mitochondrial membrane permeability	biological_process	1	757	5	18963	0.0146856	0.0556755	5.01004	XM_016912972.1
GO:0003958	NADPH-hemoprotein reductase activity	molecular_function	1	757	5	18963	0.0146856	0.0556755	5.01004	XM_016913160.1
GO:0005381	iron ion transmembrane transporter activity	molecular_function	1	757	5	18963	0.0146856	0.0556755	5.01004	XM_016913340.1
GO:0006826	iron ion transport	biological_process	1	757	5	18963	0.0146856	0.0556755	5.01004	XM_016913340.1
GO:1902897	regulation of postsynaptic density protein 95 clustering	biological_process	1	757	5	18963	0.0146856	0.0556755	5.01004	XM_016914130.1
GO:0044328	canonical Wnt signaling pathway involved in positive regulation of endothelial cell migration	biological_process	1	757	5	18963	0.0146856	0.0556755	5.01004	XM_016914626.1
GO:0044329	canonical Wnt signaling pathway involved in positive regulation of cell-cell adhesion	biological_process	1	757	5	18963	0.0146856	0.0556755	5.01004	XM_016914626.1
GO:0044330	canonical Wnt signaling pathway involved in positive regulation of wound healing	biological_process	1	757	5	18963	0.0146856	0.0556755	5.01004	XM_016914626.1
GO:1902068	regulation of sphingolipid mediated signaling pathway	biological_process	1	757	5	18963	0.0146856	0.0556755	5.01004	XM_016914626.1
GO:0060672	epithelial cell morphogenesis involved in placental branching	biological_process	1	757	5	18963	0.0146856	0.0556755	5.01004	XM_016914734.1
GO:0016598	protein arginylation	biological_process	1	757	5	18963	0.0146856	0.0556755	5.01004	XM_016915089.1
GO:0034454	microtubule anchoring at centrosome	biological_process	1	757	5	18963	0.0146856	0.0556755	5.01004	XM_016915198.1
GO:0060317	cardiac epithelial to mesenchymal transition	biological_process	1	757	5	18963	0.0146856	0.0556755	5.01004	XM_016915518.1
GO:0098912	membrane depolarization during atrial cardiac muscle cell action potential	biological_process	1	757	5	18963	0.0146856	0.0556755	5.01004	XM_016915760.1
GO:1901385	regulation of voltage-gated calcium channel activity	biological_process	1	757	5	18963	0.0146856	0.0556755	5.01004	XM_016915760.1
GO:1990454	L-type voltage-gated calcium channel complex	cellular_component	1	757	5	18963	0.0146856	0.0556755	5.01004	XM_016915760.1
GO:2000772	regulation of cellular senescence	biological_process	1	757	5	18963	0.0146856	0.0556755	5.01004	XM_016916923.1
GO:1990030	pericellular basket	cellular_component	1	757	5	18963	0.0146856	0.0556755	5.01004	XM_016917898.1
GO:0043292	contractile fiber	cellular_component	1	757	5	18963	0.0146856	0.0556755	5.01004	XM_392405.6
GO:0071901	negative regulation of protein serine/threonine kinase activity	biological_process	1	757	5	18963	0.0146856	0.0556755	5.01004	XM_392405.6
GO:0051246	regulation of protein metabolic process	biological_process	1	757	5	18963	0.0146856	0.0556755	5.01004	XM_393208.6
GO:0006526	arginine biosynthetic process	biological_process	1	757	5	18963	0.0146856	0.0556755	5.01004	XM_396374.5
GO:0009072	aromatic amino acid family metabolic process	biological_process	1	757	5	18963	0.0146856	0.0556755	5.01004	XM_623297.5
GO:0017017	MAP kinase tyrosine/serine/threonine phosphatase activity	molecular_function	1	757	5	18963	0.0146856	0.0556755	5.01004	XR_001702866.1
GO:0090335	regulation of brown fat cell differentiation	biological_process	1	757	5	18963	0.0146856	0.0556755	5.01004	XR_001702866.1
GO:0071595	Nem1-Spo7 phosphatase complex	cellular_component	1	757	5	18963	0.0146856	0.0556755	5.01004	XR_001705430.1
GO:0018230	peptidyl-L-cysteine S-palmitoylation	biological_process	1	757	5	18963	0.0146856	0.0556755	5.01004	XR_001705761.1
GO:0016790	thiolester hydrolase activity	molecular_function	1	757	5	18963	0.0146856	0.0556755	5.01004	XR_407495.2
GO:0071567	UFM1 hydrolase activity	molecular_function	1	757	5	18963	0.0146856	0.0556755	5.01004	XR_407495.2
GO:0015301	anion:anion antiporter activity	molecular_function	4	757	37	18963	0.0151371	0.0571497	2.70813	XM_006557472.2; XM_006570114.2; XM_016916245.1; XM_016916247.1
GO:0003725	double-stranded RNA binding	molecular_function	4	757	37	18963	0.0151371	0.0571497	2.70813	XM_006559615.2; XR_001705633.1; XR_001705637.1; XR_409682.2
GO:0005545	1-phosphatidylinositol binding	molecular_function	4	757	37	18963	0.0151371	0.0571497	2.70813	XM_006562684.2; XM_006566935.2; XM_006566938.2; XM_396241.5
GO:0016021	integral component of membrane	cellular_component	170	757	3686	18963	0.0154446	0.0582307	1.15533	NM_001040264.1; NM_001098232.1; NM_001113285.1; NM_001113739.1; NM_001143879.1; NM_001242976.1; NM_001242980.1; NM_001242982.1; XM_001119831.4; XM_001120910.4; XM_001121709.4; XM_001121836.4; XM_001121864.4; XM_001122309.4; XM_001123066.4; XM_003250003.3; XM_003250013.3; XM_003250547.3; XM_003250709.3; XM_003251051.3; XM_003251903.2; XM_006557253.2; XM_006557256.2; XM_006557262.2; XM_006557472.2;…
GO:0061101	neuroendocrine cell differentiation	biological_process	3	757	25	18963	0.016338	0.0610405	3.00602	XM_003249302.3; XM_006558552.2; XM_006558554.2
GO:0010043	response to zinc ion	biological_process	3	757	25	18963	0.016338	0.0610405	3.00602	XM_006562513.2; XM_006562516.2; XM_016914303.1
GO:0000175	3'-5'-exoribonuclease activity	molecular_function	3	757	25	18963	0.016338	0.0610405	3.00602	XM_006565056.2; XM_006565058.2; XM_006565646.2
GO:0042694	muscle cell fate specification	biological_process	3	757	25	18963	0.016338	0.0610405	3.00602	XM_016916896.1; XM_016916901.1; XM_016917824.1
GO:0060325	face morphogenesis	biological_process	2	757	14	18963	0.0165907	0.0610405	3.5786	XM_006558215.2; XM_006561366.2
GO:0005375	copper ion transmembrane transporter activity	molecular_function	2	757	14	18963	0.0165907	0.0610405	3.5786	XM_006558386.2; XM_006571714.2
GO:0016303	1-phosphatidylinositol-3-kinase activity	molecular_function	2	757	14	18963	0.0165907	0.0610405	3.5786	XM_006561366.2; XM_006570469.2
GO:0030168	platelet activation	biological_process	2	757	14	18963	0.0165907	0.0610405	3.5786	XM_006561366.2; XM_006571113.2
GO:0016853	isomerase activity	molecular_function	2	757	14	18963	0.0165907	0.0610405	3.5786	XM_006562883.2; XM_016914439.1
GO:0030976	thiamine pyrophosphate binding	molecular_function	2	757	14	18963	0.0165907	0.0610405	3.5786	XM_006564445.1; XM_396024.6
GO:0034968	histone lysine methylation	biological_process	2	757	14	18963	0.0165907	0.0610405	3.5786	XM_006565270.2; XM_006565271.2
GO:0008195	phosphatidate phosphatase activity	molecular_function	2	757	14	18963	0.0165907	0.0610405	3.5786	XM_006566101.2; XM_016914626.1
GO:0001942	hair follicle development	biological_process	2	757	14	18963	0.0165907	0.0610405	3.5786	XM_006566318.2; XM_392622.6
GO:0034983	peptidyl-lysine deacetylation	biological_process	2	757	14	18963	0.0165907	0.0610405	3.5786	XM_006570447.2; XM_006570451.2
GO:0071850	mitotic cell cycle arrest	biological_process	2	757	14	18963	0.0165907	0.0610405	3.5786	XM_006571201.2; XM_016914985.1
GO:0007096	regulation of exit from mitosis	biological_process	2	757	14	18963	0.0165907	0.0610405	3.5786	XM_016914185.1; XM_016914985.1
GO:0019992	diacylglycerol binding	molecular_function	2	757	14	18963	0.0165907	0.0610405	3.5786	XM_016915825.1; XM_016915826.1
GO:0007216	G-protein coupled glutamate receptor signaling pathway	biological_process	2	757	14	18963	0.0165907	0.0610405	3.5786	XM_016916933.1; XM_016916934.1
GO:0045668	negative regulation of osteoblast differentiation	biological_process	4	757	38	18963	0.0168736	0.0619152	2.63686	XM_006558499.2; XM_006559321.2; XM_006570447.2; XM_006570451.2
GO:0003887	DNA-directed DNA polymerase activity	molecular_function	4	757	38	18963	0.0168736	0.0619152	2.63686	XM_006559782.2; XM_006563154.2; XM_016912371.1; XM_016912373.1
GO:0017148	negative regulation of translation	biological_process	7	757	83	18963	0.0176416	0.0646465	2.11267	XM_003249183.3; XM_006562560.2; XM_006566870.2; XM_016911683.1; XM_016911686.1; XM_016914359.1; XM_016917436.1
GO:0034599	cellular response to oxidative stress	biological_process	4	757	39	18963	0.0187374	0.0685265	2.56925	XM_006557240.2; XM_006568850.2; XM_006569509.2; XM_392390.5
GO:0005789	endoplasmic reticulum membrane	cellular_component	36	757	648	18963	0.0187504	0.0685265	1.39168	XM_001119928.4; XM_001123252.4; XM_001123306.4; XM_003250013.3; XM_003251966.3; XM_006557988.2; XM_006560803.2; XM_006561249.2; XM_006561689.2; XM_006561690.2; XM_006562301.2; XM_006562706.2; XM_006563140.2; XM_006564864.2; XM_006565029.2; XM_006566101.2; XM_006566354.2; XM_006567375.1; XM_006571710.2; XM_006572219.2; XM_006572221.2; XM_016910974.1; XM_016911611.1; XM_016911967.1; XM_016914118.1;…
GO:0016301	kinase activity	molecular_function	7	757	84	18963	0.0188408	0.068765	2.08752	XM_006558499.2; XM_006558742.2; XM_006558743.2; XM_006567361.2; XM_006570469.2; XM_394574.6; XR_001702749.1
GO:0005089	Rho guanyl-nucleotide exchange factor activity	molecular_function	7	757	85	18963	0.0200971	0.0690065	2.06296	XM_006559117.2; XM_006562132.2; XM_006570036.2; XM_006570998.2; XM_006571000.2; XM_016918125.1; XR_001703924.1
GO:0016198	axon choice point recognition	biological_process	2	757	15	18963	0.020134	0.0690065	3.34003	XM_006560347.2; XM_006560352.2
GO:0044539	long-chain fatty acid import	biological_process	2	757	15	18963	0.020134	0.0690065	3.34003	XM_006563140.2; XM_392108.6
GO:0090161	Golgi ribbon formation	biological_process	2	757	15	18963	0.020134	0.0690065	3.34003	XM_006565029.2; XM_016910845.1
GO:0001076	transcription factor activity, RNA polymerase II transcription factor binding	molecular_function	2	757	15	18963	0.020134	0.0690065	3.34003	XM_006566318.2; XM_392622.6
GO:0033558	protein deacetylase activity	molecular_function	2	757	15	18963	0.020134	0.0690065	3.34003	XM_006570447.2; XM_006570451.2
GO:0001510	RNA methylation	biological_process	2	757	15	18963	0.020134	0.0690065	3.34003	XM_006571483.2; XM_016911673.1
GO:0045453	bone resorption	biological_process	2	757	15	18963	0.020134	0.0690065	3.34003	XM_016911591.1; XR_001704081.1
GO:0007304	chorion-containing eggshell formation	biological_process	2	757	15	18963	0.020134	0.0690065	3.34003	XM_016915158.1; XR_001702827.1
GO:0044752	response to human chorionic gonadotropin	biological_process	2	757	15	18963	0.020134	0.0690065	3.34003	XM_016915825.1; XM_016915826.1
GO:0004115	3',5'-cyclic-AMP phosphodiesterase activity	molecular_function	4	757	40	18963	0.0207316	0.0690065	2.50502	XM_006563239.2; XM_016913868.1; XM_016913879.1; XM_016918057.1
GO:0036057	slit diaphragm	cellular_component	4	757	40	18963	0.0207316	0.0690065	2.50502	XM_006564361.2; XM_006571201.2; XM_016911651.1; XM_016916831.1
GO:0006487	protein N-linked glycosylation	biological_process	3	757	27	18963	0.0212918	0.0690065	2.78336	XM_006562425.2; XM_006563575.2; XM_016917681.1
GO:0051920	peroxiredoxin activity	molecular_function	1	757	6	18963	0.0214497	0.0690065	4.17503	NM_001170973.1
GO:0015377	cation:chloride symporter activity	molecular_function	1	757	6	18963	0.0214497	0.0690065	4.17503	XM_003250003.3
GO:0005655	nucleolar ribonuclease P complex	cellular_component	1	757	6	18963	0.0214497	0.0690065	4.17503	XM_003250428.3
GO:0006072	glycerol-3-phosphate metabolic process	biological_process	1	757	6	18963	0.0214497	0.0690065	4.17503	XM_003250547.3
GO:0035435	phosphate ion transmembrane transport	biological_process	1	757	6	18963	0.0214497	0.0690065	4.17503	XM_003250547.3
GO:0004965	G-protein coupled GABA receptor activity	molecular_function	1	757	6	18963	0.0214497	0.0690065	4.17503	XM_003251966.3
GO:0038039	G-protein coupled receptor heterodimeric complex	cellular_component	1	757	6	18963	0.0214497	0.0690065	4.17503	XM_003251966.3
GO:0050805	negative regulation of synaptic transmission	biological_process	1	757	6	18963	0.0214497	0.0690065	4.17503	XM_003251966.3
GO:0048615	embryonic anterior midgut (ectodermal) morphogenesis	biological_process	1	757	6	18963	0.0214497	0.0690065	4.17503	XM_006557240.2
GO:1904801	positive regulation of neuron remodeling	biological_process	1	757	6	18963	0.0214497	0.0690065	4.17503	XM_006557240.2
GO:0044665	MLL1/2 complex	cellular_component	1	757	6	18963	0.0214497	0.0690065	4.17503	XM_006558163.2
GO:0060613	fat pad development	biological_process	1	757	6	18963	0.0214497	0.0690065	4.17503	XM_006558215.2
GO:0003323	type B pancreatic cell development	biological_process	1	757	6	18963	0.0214497	0.0690065	4.17503	XM_006558499.2
GO:0045656	negative regulation of monocyte differentiation	biological_process	1	757	6	18963	0.0214497	0.0690065	4.17503	XM_006558499.2
GO:0097132	cyclin D2-CDK6 complex	cellular_component	1	757	6	18963	0.0214497	0.0690065	4.17503	XM_006558499.2
GO:0098770	FBXO family protein binding	molecular_function	1	757	6	18963	0.0214497	0.0690065	4.17503	XM_006558499.2
GO:1902036	regulation of hematopoietic stem cell differentiation	biological_process	1	757	6	18963	0.0214497	0.0690065	4.17503	XM_006558499.2
GO:0004826	phenylalanine-tRNA ligase activity	molecular_function	1	757	6	18963	0.0214497	0.0690065	4.17503	XM_006558633.2
GO:0006432	phenylalanyl-tRNA aminoacylation	biological_process	1	757	6	18963	0.0214497	0.0690065	4.17503	XM_006558633.2
GO:0071225	cellular response to muramyl dipeptide	biological_process	1	757	6	18963	0.0214497	0.0690065	4.17503	XM_006559117.2
GO:0071802	negative regulation of podosome assembly	biological_process	1	757	6	18963	0.0214497	0.0690065	4.17503	XM_006559117.2
GO:0004471	malate dehydrogenase (decarboxylating) (NAD+) activity	molecular_function	1	757	6	18963	0.0214497	0.0690065	4.17503	XM_006559258.2
GO:0004473	malate dehydrogenase (decarboxylating) (NADP+) activity	molecular_function	1	757	6	18963	0.0214497	0.0690065	4.17503	XM_006559258.2
GO:0008948	oxaloacetate decarboxylase activity	molecular_function	1	757	6	18963	0.0214497	0.0690065	4.17503	XM_006559258.2
GO:0001714	endodermal cell fate specification	biological_process	1	757	6	18963	0.0214497	0.0690065	4.17503	XM_006559321.2
GO:0046148	pigment biosynthetic process	biological_process	1	757	6	18963	0.0214497	0.0690065	4.17503	XM_006559321.2
GO:0048852	diencephalon morphogenesis	biological_process	1	757	6	18963	0.0214497	0.0690065	4.17503	XM_006559321.2
GO:0010669	epithelial structure maintenance	biological_process	1	757	6	18963	0.0214497	0.0690065	4.17503	XM_006559389.2
GO:0035175	histone kinase activity (H3-S10 specific)	molecular_function	1	757	6	18963	0.0214497	0.0690065	4.17503	XM_006559662.2
GO:0043987	histone H3-S10 phosphorylation	biological_process	1	757	6	18963	0.0214497	0.0690065	4.17503	XM_006559662.2
GO:0043990	histone H2A-S1 phosphorylation	biological_process	1	757	6	18963	0.0214497	0.0690065	4.17503	XM_006559662.2
GO:0004827	proline-tRNA ligase activity	molecular_function	1	757	6	18963	0.0214497	0.0690065	4.17503	XM_006560658.2
GO:0006433	prolyl-tRNA aminoacylation	biological_process	1	757	6	18963	0.0214497	0.0690065	4.17503	XM_006560658.2
GO:0035335	peptidyl-tyrosine dephosphorylation	biological_process	1	757	6	18963	0.0214497	0.0690065	4.17503	XM_006561366.2
GO:0008843	endochitinase activity	molecular_function	1	757	6	18963	0.0214497	0.0690065	4.17503	XM_006562100.2
GO:0003906	DNA-(apurinic or apyrimidinic site) lyase activity	molecular_function	1	757	6	18963	0.0214497	0.0690065	4.17503	XM_006562814.2
GO:0033588	Elongator holoenzyme complex	cellular_component	1	757	6	18963	0.0214497	0.0690065	4.17503	XM_006563709.2
GO:0097149	centralspindlin complex	cellular_component	1	757	6	18963	0.0214497	0.0690065	4.17503	XM_006564938.2
GO:0031240	external side of cell outer membrane	cellular_component	1	757	6	18963	0.0214497	0.0690065	4.17503	XM_006565506.2
GO:0098542	defense response to other organism	biological_process	1	757	6	18963	0.0214497	0.0690065	4.17503	XM_006565506.2
GO:0009062	fatty acid catabolic process	biological_process	1	757	6	18963	0.0214497	0.0690065	4.17503	XM_006566101.2
GO:0010610	regulation of mRNA stability involved in response to stress	biological_process	1	757	6	18963	0.0214497	0.0690065	4.17503	XM_006566870.2
GO:0022013	pallium cell proliferation in forebrain	biological_process	1	757	6	18963	0.0214497	0.0690065	4.17503	XM_006566870.2
GO:0032958	inositol phosphate biosynthetic process	biological_process	1	757	6	18963	0.0214497	0.0690065	4.17503	XM_006569139.2
GO:0045909	positive regulation of vasodilation	biological_process	1	757	6	18963	0.0214497	0.0690065	4.17503	XM_006569455.1
GO:0010996	response to auditory stimulus	biological_process	1	757	6	18963	0.0214497	0.0690065	4.17503	XM_006570114.2
GO:0009108	coenzyme biosynthetic process	biological_process	1	757	6	18963	0.0214497	0.0690065	4.17503	XM_006570621.2
GO:0009235	cobalamin metabolic process	biological_process	1	757	6	18963	0.0214497	0.0690065	4.17503	XM_006570621.2
GO:0006554	lysine catabolic process	biological_process	1	757	6	18963	0.0214497	0.0690065	4.17503	XM_006571109.2
GO:0032258	CVT pathway	biological_process	1	757	6	18963	0.0214497	0.0690065	4.17503	XM_006571902.2
GO:0010955	negative regulation of protein processing	biological_process	1	757	6	18963	0.0214497	0.0690065	4.17503	XM_006572111.2
GO:0008469	histone-arginine N-methyltransferase activity	molecular_function	1	757	6	18963	0.0214497	0.0690065	4.17503	XM_016910845.1
GO:0016274	protein-arginine N-methyltransferase activity	molecular_function	1	757	6	18963	0.0214497	0.0690065	4.17503	XM_016910845.1
GO:0043985	histone H4-R3 methylation	biological_process	1	757	6	18963	0.0214497	0.0690065	4.17503	XM_016910845.1
GO:0004971	AMPA glutamate receptor activity	molecular_function	1	757	6	18963	0.0214497	0.0690065	4.17503	XM_016910974.1
GO:0030727	germarium-derived female germ-line cyst formation	biological_process	1	757	6	18963	0.0214497	0.0690065	4.17503	XM_016911161.1
GO:0061303	cornea development in camera-type eye	biological_process	1	757	6	18963	0.0214497	0.0690065	4.17503	XM_016911217.1
GO:0045723	positive regulation of fatty acid biosynthetic process	biological_process	1	757	6	18963	0.0214497	0.0690065	4.17503	XM_016911443.1
GO:0045821	positive regulation of glycolytic process	biological_process	1	757	6	18963	0.0214497	0.0690065	4.17503	XM_016911443.1
GO:0090324	negative regulation of oxidative phosphorylation	biological_process	1	757	6	18963	0.0214497	0.0690065	4.17503	XM_016911443.1
GO:0004360	glutamine-fructose-6-phosphate transaminase (isomerizing) activity	molecular_function	1	757	6	18963	0.0214497	0.0690065	4.17503	XM_016911531.1
GO:0006047	UDP-N-acetylglucosamine metabolic process	biological_process	1	757	6	18963	0.0214497	0.0690065	4.17503	XM_016911531.1
GO:0032259	methylation	biological_process	1	757	6	18963	0.0214497	0.0690065	4.17503	XM_016911615.1
GO:1902166	negative regulation of intrinsic apoptotic signaling pathway in response to DNA damage by p53 class mediator	biological_process	1	757	6	18963	0.0214497	0.0690065	4.17503	XM_016911631.1
GO:1904754	positive regulation of vascular associated smooth muscle cell migration	biological_process	1	757	6	18963	0.0214497	0.0690065	4.17503	XM_016911651.1
GO:0004571	mannosyl-oligosaccharide 1,2-alpha-mannosidase activity	molecular_function	1	757	6	18963	0.0214497	0.0690065	4.17503	XM_016911745.1
GO:0035067	negative regulation of histone acetylation	biological_process	1	757	6	18963	0.0214497	0.0690065	4.17503	XM_016911822.1
GO:0005432	calcium:sodium antiporter activity	molecular_function	1	757	6	18963	0.0214497	0.0690065	4.17503	XM_016912281.1
GO:0000923	equatorial microtubule organizing center	cellular_component	1	757	6	18963	0.0214497	0.0690065	4.17503	XM_016912803.1
GO:0051415	interphase microtubule nucleation by interphase microtubule organizing center	biological_process	1	757	6	18963	0.0214497	0.0690065	4.17503	XM_016912803.1
GO:0016234	inclusion body	cellular_component	1	757	6	18963	0.0214497	0.0690065	4.17503	XM_016912972.1
GO:0036245	cellular response to menadione	biological_process	1	757	6	18963	0.0214497	0.0690065	4.17503	XM_016913160.1
GO:0006543	glutamine catabolic process	biological_process	1	757	6	18963	0.0214497	0.0690065	4.17503	XM_016914090.1
GO:0033743	peptide-methionine (R)-S-oxide reductase activity	molecular_function	1	757	6	18963	0.0214497	0.0690065	4.17503	XM_016914507.1
GO:0070191	methionine-R-sulfoxide reductase activity	molecular_function	1	757	6	18963	0.0214497	0.0690065	4.17503	XM_016914507.1
GO:0042392	sphingosine-1-phosphate phosphatase activity	molecular_function	1	757	6	18963	0.0214497	0.0690065	4.17503	XM_016914626.1
GO:1902004	positive regulation of beta-amyloid formation	biological_process	1	757	6	18963	0.0214497	0.0690065	4.17503	XM_016914939.1
GO:2000052	positive regulation of non-canonical Wnt signaling pathway	biological_process	1	757	6	18963	0.0214497	0.0690065	4.17503	XM_016914939.1
GO:0003181	atrioventricular valve morphogenesis	biological_process	1	757	6	18963	0.0214497	0.0690065	4.17503	XM_016915518.1
GO:0031346	positive regulation of cell projection organization	biological_process	1	757	6	18963	0.0214497	0.0690065	4.17503	XM_016916286.1
GO:0033673	negative regulation of kinase activity	biological_process	1	757	6	18963	0.0214497	0.0690065	4.17503	XM_016916400.1
GO:0045662	negative regulation of myoblast differentiation	biological_process	1	757	6	18963	0.0214497	0.0690065	4.17503	XM_016916400.1
GO:1901741	positive regulation of myoblast fusion	biological_process	1	757	6	18963	0.0214497	0.0690065	4.17503	XM_016916497.1
GO:0043063	intercellular bridge organization	biological_process	1	757	6	18963	0.0214497	0.0690065	4.17503	XM_016917011.1
GO:1905037	autophagosome organization	biological_process	1	757	6	18963	0.0214497	0.0690065	4.17503	XM_393208.6
GO:0060349	bone morphogenesis	biological_process	1	757	6	18963	0.0214497	0.0690065	4.17503	XM_624402.5
GO:0033549	MAP kinase phosphatase activity	molecular_function	1	757	6	18963	0.0214497	0.0690065	4.17503	XR_001702866.1
GO:0097688	glutamate receptor clustering	biological_process	1	757	6	18963	0.0214497	0.0690065	4.17503	XR_001705521.1
GO:0031145	anaphase-promoting complex-dependent catabolic process	biological_process	4	757	41	18963	0.0228593	0.0734554	2.44392	XM_006557701.2; XM_006557702.2; XM_006557704.2; XM_016911964.1
GO:0019900	kinase binding	molecular_function	6	757	71	18963	0.0229208	0.0735668	2.11692	NM_001083630.1; XM_006565949.2; XM_006565950.2; XM_006565951.2; XM_006565952.2; XM_016912972.1
GO:0007166	cell surface receptor signaling pathway	biological_process	10	757	139	18963	0.0235847	0.0756089	1.80217	NM_001113285.1; XM_001120910.4; XM_006557262.2; XM_006561131.2; XM_006566836.2; XM_006567943.2; XM_006568935.2; XM_006570469.2; XM_016918098.1; XR_001704081.1
GO:0006718	juvenile hormone biosynthetic process	biological_process	2	757	16	18963	0.0240597	0.0760319	3.13127	XM_001119986.4; XM_001120613.4
GO:0043486	histone exchange	biological_process	2	757	16	18963	0.0240597	0.0760319	3.13127	XM_001120393.4; XM_006559440.2
GO:0033235	positive regulation of protein sumoylation	biological_process	2	757	16	18963	0.0240597	0.0760319	3.13127	XM_006570447.2; XM_006570451.2
GO:0070932	histone H3 deacetylation	biological_process	2	757	16	18963	0.0240597	0.0760319	3.13127	XM_006570447.2; XM_006570451.2
GO:0071374	cellular response to parathyroid hormone stimulus	biological_process	2	757	16	18963	0.0240597	0.0760319	3.13127	XM_006570447.2; XM_006570451.2
GO:0017105	acyl-CoA delta11-desaturase activity	molecular_function	2	757	16	18963	0.0240597	0.0760319	3.13127	XM_006571829.2; XM_016917227.1
GO:0036120	cellular response to platelet-derived growth factor stimulus	biological_process	2	757	16	18963	0.0240597	0.0760319	3.13127	XM_016911591.1; XM_016911651.1
GO:0005774	vacuolar membrane	cellular_component	2	757	16	18963	0.0240597	0.0760319	3.13127	XM_016911885.1; XM_016911886.1
GO:0046847	filopodium assembly	biological_process	2	757	16	18963	0.0240597	0.0760319	3.13127	XM_016916286.1; XM_016918125.1
GO:0102336	3-oxo-arachidoyl-CoA synthase activity	molecular_function	3	757	28	18963	0.0240772	0.0760319	2.68395	XM_003250013.3; XM_006557782.2; XM_006562422.2
GO:0102337	3-oxo-cerotoyl-CoA synthase activity	molecular_function	3	757	28	18963	0.0240772	0.0760319	2.68395	XM_003250013.3; XM_006557782.2; XM_006562422.2
GO:0102338	3-oxo-lignoceronyl-CoA synthase activity	molecular_function	3	757	28	18963	0.0240772	0.0760319	2.68395	XM_003250013.3; XM_006557782.2; XM_006562422.2
GO:0050728	negative regulation of inflammatory response	biological_process	3	757	28	18963	0.0240772	0.0760319	2.68395	XM_006570547.2; XM_016912658.1; XM_016912659.1
GO:0043621	protein self-association	molecular_function	4	757	42	18963	0.0251234	0.0791532	2.38573	XM_006558798.2; XM_006558801.2; XM_006566836.2; XR_001704081.1
GO:0007596	blood coagulation	biological_process	4	757	42	18963	0.0251234	0.0791532	2.38573	XM_006560191.2; XM_006560194.2; XM_006560195.2; XM_016916085.1
GO:0005887	integral component of plasma membrane	cellular_component	65	757	1300	18963	0.0258478	0.0813419	1.25251	XM_001120910.4; XM_003251966.3; XM_006557472.2; XM_006558069.2; XM_006558742.2; XM_006558743.2; XM_006561131.2; XM_006561521.2; XM_006562255.2; XM_006562927.2; XM_006563091.2; XM_006563093.2; XM_006563094.2; XM_006563863.2; XM_006564361.2; XM_006564957.2; XM_006564958.2; XM_006565162.2; XM_006565506.2; XM_006566836.2; XM_006566935.2; XM_006566938.2; XM_006567081.2; XM_006567086.2; XM_006567954.2;…
GO:0015293	symporter activity	molecular_function	11	757	160	18963	0.0269402	0.0846823	1.7222	XM_006560791.2; XM_006566475.2; XM_006569158.2; XM_006569813.2; XM_006572166.2; XM_016910887.1; XM_016915178.1; XM_016917455.1; XM_016917898.1; XM_392977.6; XM_394160.5
GO:0007099	centriole replication	biological_process	3	757	29	18963	0.0270728	0.0850006	2.5914	XM_003250241.3; XM_006563588.2; XM_006570959.2
GO:0008134	transcription factor binding	molecular_function	19	757	314	18963	0.0274536	0.0850006	1.51578	NM_001083630.1; XM_003251966.3; XM_006559321.2; XM_006559583.2; XM_006565949.2; XM_006565950.2; XM_006565951.2; XM_006565952.2; XM_006565996.2; XM_006569089.2; XM_006569092.2; XM_006570447.2; XM_006570451.2; XM_016911217.1; XM_016911443.1; XM_016912972.1; XM_016913104.1; XM_016914828.1; XM_016916974.1
GO:0005328	neurotransmitter:sodium symporter activity	molecular_function	4	757	43	18963	0.0275263	0.0850006	2.33025	XM_006564957.2; XM_006564958.2; XM_006570709.2; XM_016917932.1
GO:0043130	ubiquitin binding	molecular_function	5	757	58	18963	0.0276402	0.0850006	2.1595	NM_001083630.1; XM_006565949.2; XM_006565950.2; XM_006565951.2; XM_006565952.2
GO:0000049	tRNA binding	molecular_function	5	757	58	18963	0.0276402	0.0850006	2.1595	XM_006558633.2; XM_016911673.1; XM_016916166.1; XM_016916173.1; XM_625157.4
GO:0046680	response to DDT	biological_process	6	757	74	18963	0.028033	0.0850006	2.0311	XM_001123252.4; XM_001123306.4; XM_006561521.2; XM_016915702.1; XM_395671.5; XM_623359.5
GO:0004553	hydrolase activity, hydrolyzing O-glycosyl compounds	molecular_function	2	757	17	18963	0.0283677	0.0850006	2.94708	XM_001121634.4; XM_006562100.2
GO:0035265	organ growth	biological_process	2	757	17	18963	0.0283677	0.0850006	2.94708	XM_006558096.2; XM_006561366.2
GO:0043588	skin development	biological_process	2	757	17	18963	0.0283677	0.0850006	2.94708	XM_006563140.2; XM_392108.6
GO:0071222	cellular response to lipopolysaccharide	biological_process	2	757	17	18963	0.0283677	0.0850006	2.94708	XM_006565982.2; XM_006565983.2
GO:0006612	protein targeting to membrane	biological_process	2	757	17	18963	0.0283677	0.0850006	2.94708	XM_006566518.2; XR_001705761.1
GO:0017046	peptide hormone binding	molecular_function	2	757	17	18963	0.0283677	0.0850006	2.94708	XM_006566836.2; XR_001704081.1
GO:0015450	P-P-bond-hydrolysis-driven protein transmembrane transporter activity	molecular_function	2	757	17	18963	0.0283677	0.0850006	2.94708	XM_006567375.1; XM_016914118.1
GO:0014898	cardiac muscle hypertrophy in response to stress	biological_process	2	757	17	18963	0.0283677	0.0850006	2.94708	XM_006570447.2; XM_006570451.2
GO:0032041	NAD-dependent histone deacetylase activity (H3-K14 specific)	molecular_function	2	757	17	18963	0.0283677	0.0850006	2.94708	XM_006570447.2; XM_006570451.2
GO:0009653	anatomical structure morphogenesis	biological_process	2	757	17	18963	0.0283677	0.0850006	2.94708	XM_016911443.1; XM_016912972.1
GO:0071204	histone pre-mRNA 3'end processing complex	cellular_component	2	757	17	18963	0.0283677	0.0850006	2.94708	XM_016911683.1; XM_016911686.1
GO:0097452	GAIT complex	cellular_component	2	757	17	18963	0.0283677	0.0850006	2.94708	XM_016911683.1; XM_016911686.1
GO:0090162	establishment of epithelial cell polarity	biological_process	2	757	17	18963	0.0283677	0.0850006	2.94708	XM_016914813.1; XM_016915518.1
GO:0007383	specification of segmental identity, antennal segment	biological_process	2	757	17	18963	0.0283677	0.0850006	2.94708	XM_016916896.1; XM_016916901.1
GO:0010569	regulation of double-strand break repair via homologous recombination	biological_process	1	757	7	18963	0.0292432	0.0850006	3.5786	XM_001123151.4
GO:0009405	pathogenesis	biological_process	1	757	7	18963	0.0292432	0.0850006	3.5786	XM_003249761.3
GO:0006030	chitin metabolic process	biological_process	1	757	7	18963	0.0292432	0.0850006	3.5786	XM_003251731.3
GO:0007194	negative regulation of adenylate cyclase activity	biological_process	1	757	7	18963	0.0292432	0.0850006	3.5786	XM_003251966.3
GO:0043697	cell dedifferentiation	biological_process	1	757	7	18963	0.0292432	0.0850006	3.5786	XM_006558499.2
GO:0045646	regulation of erythrocyte differentiation	biological_process	1	757	7	18963	0.0292432	0.0850006	3.5786	XM_006558499.2
GO:2000773	negative regulation of cellular senescence	biological_process	1	757	7	18963	0.0292432	0.0850006	3.5786	XM_006558499.2
GO:0021879	forebrain neuron differentiation	biological_process	1	757	7	18963	0.0292432	0.0850006	3.5786	XM_006559321.2
GO:0030910	olfactory placode formation	biological_process	1	757	7	18963	0.0292432	0.0850006	3.5786	XM_006559321.2
GO:0044798	nuclear transcription factor complex	cellular_component	1	757	7	18963	0.0292432	0.0850006	3.5786	XM_006559321.2
GO:0070878	primary miRNA binding	molecular_function	1	757	7	18963	0.0292432	0.0850006	3.5786	XM_006559615.2
GO:0043988	histone H3-S28 phosphorylation	biological_process	1	757	7	18963	0.0292432	0.0850006	3.5786	XM_006559662.2
GO:0070779	D-aspartate import	biological_process	1	757	7	18963	0.0292432	0.0850006	3.5786	XM_006560791.2
GO:0004620	phospholipase activity	molecular_function	1	757	7	18963	0.0292432	0.0850006	3.5786	XM_006563207.2
GO:0008455	alpha-1,6-mannosylglycoprotein 2-beta-N-acetylglucosaminyltransferase activity	molecular_function	1	757	7	18963	0.0292432	0.0850006	3.5786	XM_006563575.2
GO:0051438	regulation of ubiquitin-protein transferase activity	biological_process	1	757	7	18963	0.0292432	0.0850006	3.5786	XM_006564115.2
GO:0006970	response to osmotic stress	biological_process	1	757	7	18963	0.0292432	0.0850006	3.5786	XM_006565996.2
GO:0061700	GATOR2 complex	cellular_component	1	757	7	18963	0.0292432	0.0850006	3.5786	XM_006566405.2
GO:0002433	immune response-regulating cell surface receptor signaling pathway involved in phagocytosis	biological_process	1	757	7	18963	0.0292432	0.0850006	3.5786	XM_006567220.2
GO:0006662	glycerol ether metabolic process	biological_process	1	757	7	18963	0.0292432	0.0850006	3.5786	XM_006568850.2
GO:0036518	chemorepulsion of dopaminergic neuron axon	biological_process	1	757	7	18963	0.0292432	0.0850006	3.5786	XM_006569191.2
GO:0061643	chemorepulsion of axon	biological_process	1	757	7	18963	0.0292432	0.0850006	3.5786	XM_006569191.2
GO:0035005	1-phosphatidylinositol-4-phosphate 3-kinase activity	molecular_function	1	757	7	18963	0.0292432	0.0850006	3.5786	XM_006570469.2
GO:0070527	platelet aggregation	biological_process	1	757	7	18963	0.0292432	0.0850006	3.5786	XM_006570551.2
GO:2000632	negative regulation of pre-miRNA processing	biological_process	1	757	7	18963	0.0292432	0.0850006	3.5786	XM_006571483.2
GO:0006855	drug transmembrane transport	biological_process	1	757	7	18963	0.0292432	0.0850006	3.5786	XM_006571714.2
GO:0006878	cellular copper ion homeostasis	biological_process	1	757	7	18963	0.0292432	0.0850006	3.5786	XM_006571714.2
GO:0060628	regulation of ER to Golgi vesicle-mediated transport	biological_process	1	757	7	18963	0.0292432	0.0850006	3.5786	XM_006572111.2
GO:0003309	type B pancreatic cell differentiation	biological_process	1	757	7	18963	0.0292432	0.0850006	3.5786	XM_016911217.1
GO:0070412	R-SMAD binding	molecular_function	1	757	7	18963	0.0292432	0.0850006	3.5786	XM_016911217.1
GO:0001817	regulation of cytokine production	biological_process	1	757	7	18963	0.0292432	0.0850006	3.5786	XM_016911651.1
GO:0071392	cellular response to estradiol stimulus	biological_process	1	757	7	18963	0.0292432	0.0850006	3.5786	XM_016912013.1
GO:0051938	L-glutamate import	biological_process	1	757	7	18963	0.0292432	0.0850006	3.5786	XM_016912972.1
GO:0006882	cellular zinc ion homeostasis	biological_process	1	757	7	18963	0.0292432	0.0850006	3.5786	XM_016913340.1
GO:0045035	sensory organ precursor cell division	biological_process	1	757	7	18963	0.0292432	0.0850006	3.5786	XM_016914185.1
GO:0061177	type Is terminal bouton	cellular_component	1	757	7	18963	0.0292432	0.0850006	3.5786	XM_016914359.1
GO:0090267	positive regulation of mitotic cell cycle spindle assembly checkpoint	biological_process	1	757	7	18963	0.0292432	0.0850006	3.5786	XM_016914415.1
GO:0003222	ventricular trabecula myocardium morphogenesis	biological_process	1	757	7	18963	0.0292432	0.0850006	3.5786	XM_016915518.1
GO:0060840	artery development	biological_process	1	757	7	18963	0.0292432	0.0850006	3.5786	XM_016915518.1
GO:0004034	aldose 1-epimerase activity	molecular_function	1	757	7	18963	0.0292432	0.0850006	3.5786	XM_016917035.1
GO:0033499	galactose catabolic process via UDP-galactose	biological_process	1	757	7	18963	0.0292432	0.0850006	3.5786	XM_016917035.1
GO:0001523	retinoid metabolic process	biological_process	1	757	7	18963	0.0292432	0.0850006	3.5786	XM_392104.6
GO:0042535	positive regulation of tumor necrosis factor biosynthetic process	biological_process	1	757	7	18963	0.0292432	0.0850006	3.5786	XM_392405.6
GO:0043122	regulation of I-kappaB kinase/NF-kappaB signaling	biological_process	1	757	7	18963	0.0292432	0.0850006	3.5786	XM_392405.6
GO:0030174	regulation of DNA-dependent DNA replication initiation	biological_process	1	757	7	18963	0.0292432	0.0850006	3.5786	XM_393943.6
GO:0042991	transcription factor import into nucleus	biological_process	1	757	7	18963	0.0292432	0.0850006	3.5786	XM_396286.6
GO:0016300	tRNA (uracil) methyltransferase activity	molecular_function	1	757	7	18963	0.0292432	0.0850006	3.5786	XM_625157.4
GO:0004704	NF-kappaB-inducing kinase activity	molecular_function	1	757	7	18963	0.0292432	0.0850006	3.5786	XR_001702139.1
GO:0004666	prostaglandin-endoperoxide synthase activity	molecular_function	1	757	7	18963	0.0292432	0.0850006	3.5786	XR_001702827.1
GO:0042743	hydrogen peroxide metabolic process	biological_process	1	757	7	18963	0.0292432	0.0850006	3.5786	XR_001702827.1
GO:0035755	cardiolipin hydrolase activity	molecular_function	1	757	7	18963	0.0292432	0.0850006	3.5786	XR_001705513.1
GO:0030036	actin cytoskeleton organization	biological_process	11	757	162	18963	0.0292913	0.0850501	1.70094	XM_003251903.2; XM_006558798.2; XM_006558801.2; XM_006559147.2; XM_006570998.2; XM_006571000.2; XM_016916286.1; XM_016918125.1; XM_394619.6; XM_396603.6; XR_001705504.1
GO:0060041	retina development in camera-type eye	biological_process	5	757	59	18963	0.0297693	0.0863466	2.1229	XM_006566318.2; XM_006571014.2; XM_016911217.1; XM_016914813.1; XM_392622.6
GO:0004721	phosphoprotein phosphatase activity	molecular_function	4	757	44	18963	0.0300704	0.087128	2.27729	XM_006561366.2; XM_016914626.1; XM_016914985.1; XR_001705430.1
GO:0051965	positive regulation of synapse assembly	biological_process	3	757	30	18963	0.0302812	0.0871856	2.50502	XM_001119831.4; XM_006568230.2; XM_006568231.2
GO:0007280	pole cell migration	biological_process	3	757	30	18963	0.0302812	0.0871856	2.50502	XM_001120910.4; XM_006561131.2; XM_016914359.1
GO:0032435	negative regulation of proteasomal ubiquitin-dependent protein catabolic process	biological_process	3	757	30	18963	0.0302812	0.0871856	2.50502	XM_003251031.3; XM_006562943.2; XM_016916082.1
GO:0005313	L-glutamate transmembrane transporter activity	molecular_function	3	757	30	18963	0.0302812	0.0871856	2.50502	XM_006560791.2; XM_006566475.2; XM_016917898.1
GO:0022617	extracellular matrix disassembly	biological_process	3	757	30	18963	0.0302812	0.0871856	2.50502	XM_006566964.2; XM_016912646.1; XM_016912647.1
GO:0002805	regulation of antimicrobial peptide biosynthetic process	biological_process	3	757	30	18963	0.0302812	0.0871856	2.50502	XM_006570191.2; XM_016914828.1; XM_395016.6
GO:0001649	osteoblast differentiation	biological_process	5	757	60	18963	0.0320031	0.0919501	2.08752	XM_003251966.3; XM_006559321.2; XM_016911683.1; XM_016911686.1; XM_624402.5
GO:0006006	glucose metabolic process	biological_process	5	757	60	18963	0.0320031	0.0919501	2.08752	XM_006564984.2; XM_016914001.1; XM_016917035.1; XM_394210.6; XM_394619.6
GO:0019894	kinesin binding	molecular_function	4	757	45	18963	0.0327577	0.0939214	2.22668	XM_006558798.2; XM_006558801.2; XM_006559389.2; XM_006570036.2
GO:0015914	phospholipid transport	biological_process	4	757	45	18963	0.0327577	0.0939214	2.22668	XM_006565162.2; XM_006566935.2; XM_006566938.2; XM_396241.5
GO:0097190	apoptotic signaling pathway	biological_process	2	757	18	18963	0.0330558	0.0943811	2.78336	XM_003249183.3; XM_003251031.3
GO:0042761	very long-chain fatty acid biosynthetic process	biological_process	2	757	18	18963	0.0330558	0.0943811	2.78336	XM_003250013.3; XM_006562422.2
GO:0070830	bicellular tight junction assembly	biological_process	2	757	18	18963	0.0330558	0.0943811	2.78336	XM_006562684.2; XM_016914813.1
GO:0035999	tetrahydrofolate interconversion	biological_process	2	757	18	18963	0.0330558	0.0943811	2.78336	XM_006566919.2; XM_006566922.2
GO:0004984	olfactory receptor activity	molecular_function	12	757	184	18963	0.0334453	0.095394	1.63371	NM_001242976.1; NM_001242980.1; NM_001242982.1; XM_001121864.4; XM_003250709.3; XM_006558324.2; XM_006565903.2; XM_016917966.1; XM_016918035.1; XM_016918037.1; XM_016918047.1; XM_016918050.1
GO:0031966	mitochondrial membrane	cellular_component	8	757	111	18963	0.0335659	0.0956384	1.80542	XM_003251966.3; XM_006563935.2; XM_006564445.1; XM_006566829.2; XM_006570167.2; XM_006570168.2; XM_006570861.2; XM_396024.6
GO:0007040	lysosome organization	biological_process	3	757	31	18963	0.0337042	0.095734	2.42421	XM_006559811.2; XM_016913157.1; XM_016914725.1
GO:0017124	SH3 domain binding	molecular_function	3	757	31	18963	0.0337042	0.095734	2.42421	XM_016911591.1; XM_016916286.1; XM_016917824.1
GO:0098779	mitophagy in response to mitochondrial depolarization	biological_process	3	757	31	18963	0.0337042	0.095734	2.42421	XM_016914725.1; XM_016916400.1; XM_393208.6
GO:0007369	gastrulation	biological_process	4	757	46	18963	0.0355899	0.100985	2.17828	XM_003250241.3; XM_006563588.2; XM_006565354.2; XM_016912972.1
GO:0030285	integral component of synaptic vesicle membrane	cellular_component	3	757	32	18963	0.0373433	0.101345	2.34846	XM_006557676.2; XM_006557680.2; XM_016916904.1
GO:0007589	body fluid secretion	biological_process	1	757	8	18963	0.0379735	0.101345	3.13127	NM_001098232.1
GO:0006965	positive regulation of biosynthetic process of antibacterial peptides active against Gram-positive bacteria	biological_process	1	757	8	18963	0.0379735	0.101345	3.13127	NM_001163715.1
GO:0070016	armadillo repeat domain binding	molecular_function	1	757	8	18963	0.0379735	0.101345	3.13127	XM_001122035.4
GO:0008218	bioluminescence	biological_process	1	757	8	18963	0.0379735	0.101345	3.13127	XM_001122105.4
GO:0047077	Photinus-luciferin 4-monooxygenase (ATP-hydrolyzing) activity	molecular_function	1	757	8	18963	0.0379735	0.101345	3.13127	XM_001122105.4
GO:0060992	response to fungicide	biological_process	1	757	8	18963	0.0379735	0.101345	3.13127	XM_006557978.2
GO:1904628	cellular response to phorbol 13-acetate 12-myristate	biological_process	1	757	8	18963	0.0379735	0.101345	3.13127	XM_006558499.2
GO:0033129	positive regulation of histone phosphorylation	biological_process	1	757	8	18963	0.0379735	0.101345	3.13127	XM_006559662.2
GO:0070498	interleukin-1-mediated signaling pathway	biological_process	1	757	8	18963	0.0379735	0.101345	3.13127	XM_006559662.2
GO:1903363	negative regulation of cellular protein catabolic process	biological_process	1	757	8	18963	0.0379735	0.101345	3.13127	XM_006561924.2
GO:0043083	synaptic cleft	cellular_component	1	757	8	18963	0.0379735	0.101345	3.13127	XM_006562691.2
GO:0090141	positive regulation of mitochondrial fission	biological_process	1	757	8	18963	0.0379735	0.101345	3.13127	XM_006563207.2
GO:0042768	ecdysteroid 2-hydroxylase activity	molecular_function	1	757	8	18963	0.0379735	0.101345	3.13127	XM_006563935.2
GO:0044062	regulation of excretion	biological_process	1	757	8	18963	0.0379735	0.101345	3.13127	XM_006564361.2
GO:0051697	protein delipidation	biological_process	1	757	8	18963	0.0379735	0.101345	3.13127	XM_006566518.2
GO:2000312	regulation of kainate selective glutamate receptor activity	biological_process	1	757	8	18963	0.0379735	0.101345	3.13127	XM_006567256.2
GO:0033858	N-acetylgalactosamine kinase activity	molecular_function	1	757	8	18963	0.0379735	0.101345	3.13127	XM_006568112.2
GO:1904938	planar cell polarity pathway involved in axon guidance	biological_process	1	757	8	18963	0.0379735	0.101345	3.13127	XM_006569191.2
GO:1904953	Wnt signaling pathway involved in midbrain dopaminergic neuron differentiation	biological_process	1	757	8	18963	0.0379735	0.101345	3.13127	XM_006569191.2
GO:2000147	positive regulation of cell motility	biological_process	1	757	8	18963	0.0379735	0.101345	3.13127	XM_006570114.2
GO:0070699	type II activin receptor binding	molecular_function	1	757	8	18963	0.0379735	0.101345	3.13127	XM_006571201.2
GO:0003322	pancreatic A cell development	biological_process	1	757	8	18963	0.0379735	0.101345	3.13127	XM_016911217.1
GO:0021798	forebrain dorsal/ventral pattern formation	biological_process	1	757	8	18963	0.0379735	0.101345	3.13127	XM_016911217.1
GO:2000178	negative regulation of neural precursor cell proliferation	biological_process	1	757	8	18963	0.0379735	0.101345	3.13127	XM_016911217.1
GO:0036464	cytoplasmic ribonucleoprotein granule	cellular_component	1	757	8	18963	0.0379735	0.101345	3.13127	XM_016911651.1
GO:0043539	protein serine/threonine kinase activator activity	molecular_function	1	757	8	18963	0.0379735	0.101345	3.13127	XM_016911651.1
GO:0042491	auditory receptor cell differentiation	biological_process	1	757	8	18963	0.0379735	0.101345	3.13127	XM_016911799.1
GO:0050957	equilibrioception	biological_process	1	757	8	18963	0.0379735	0.101345	3.13127	XM_016911799.1
GO:0003917	DNA topoisomerase type I activity	molecular_function	1	757	8	18963	0.0379735	0.101345	3.13127	XM_016912290.1
GO:0003810	protein-glutamine gamma-glutamyltransferase activity	molecular_function	1	757	8	18963	0.0379735	0.101345	3.13127	XM_016912587.1
GO:0019805	quinolinate biosynthetic process	biological_process	1	757	8	18963	0.0379735	0.101345	3.13127	XM_016912972.1
GO:0071539	protein localization to centrosome	biological_process	1	757	8	18963	0.0379735	0.101345	3.13127	XM_016912972.1
GO:0000220	vacuolar proton-transporting V-type ATPase, V0 domain	cellular_component	1	757	8	18963	0.0379735	0.101345	3.13127	XM_016913023.1
GO:0016471	vacuolar proton-transporting V-type ATPase complex	cellular_component	1	757	8	18963	0.0379735	0.101345	3.13127	XM_016913023.1
GO:0070072	vacuolar proton-transporting V-type ATPase complex assembly	biological_process	1	757	8	18963	0.0379735	0.101345	3.13127	XM_016913023.1
GO:0060586	multicellular organismal iron ion homeostasis	biological_process	1	757	8	18963	0.0379735	0.101345	3.13127	XM_016913340.1
GO:0007287	Nebenkern assembly	biological_process	1	757	8	18963	0.0379735	0.101345	3.13127	XM_016913576.1
GO:0051654	establishment of mitochondrion localization	biological_process	1	757	8	18963	0.0379735	0.101345	3.13127	XM_016913576.1
GO:0016298	lipase activity	molecular_function	1	757	8	18963	0.0379735	0.101345	3.13127	XM_016914431.1
GO:0015232	heme transporter activity	molecular_function	1	757	8	18963	0.0379735	0.101345	3.13127	XM_016915072.1
GO:0005920	smooth septate junction	cellular_component	1	757	8	18963	0.0379735	0.101345	3.13127	XM_016915478.1
GO:0003184	pulmonary valve morphogenesis	biological_process	1	757	8	18963	0.0379735	0.101345	3.13127	XM_016915518.1
GO:0003190	atrioventricular valve formation	biological_process	1	757	8	18963	0.0379735	0.101345	3.13127	XM_016915518.1
GO:0003198	epithelial to mesenchymal transition involved in endocardial cushion formation	biological_process	1	757	8	18963	0.0379735	0.101345	3.13127	XM_016915518.1
GO:0061314	Notch signaling involved in heart development	biological_process	1	757	8	18963	0.0379735	0.101345	3.13127	XM_016915518.1
GO:0003097	renal water transport	biological_process	1	757	8	18963	0.0379735	0.101345	3.13127	XM_016916027.1
GO:0035377	transepithelial water transport	biological_process	1	757	8	18963	0.0379735	0.101345	3.13127	XM_016916027.1
GO:0001520	outer dense fiber	cellular_component	1	757	8	18963	0.0379735	0.101345	3.13127	XM_016916091.1
GO:0035650	AP-1 adaptor complex binding	molecular_function	1	757	8	18963	0.0379735	0.101345	3.13127	XM_016916862.1
GO:0035651	AP-3 adaptor complex binding	molecular_function	1	757	8	18963	0.0379735	0.101345	3.13127	XM_016916862.1
GO:0036461	BLOC-2 complex binding	molecular_function	1	757	8	18963	0.0379735	0.101345	3.13127	XM_016916862.1
GO:0022852	glycine-gated chloride ion channel activity	molecular_function	1	757	8	18963	0.0379735	0.101345	3.13127	XM_623442.5
GO:0008175	tRNA methyltransferase activity	molecular_function	1	757	8	18963	0.0379735	0.101345	3.13127	XM_625157.4
GO:0032495	response to muramyl dipeptide	biological_process	1	757	8	18963	0.0379735	0.101345	3.13127	XR_001704857.1
GO:0045104	intermediate filament cytoskeleton organization	biological_process	1	757	8	18963	0.0379735	0.101345	3.13127	XR_001704857.1
GO:0004364	glutathione transferase activity	molecular_function	2	757	19	18963	0.0381199	0.101345	2.63686	NM_001178028.1; XM_006563331.2
GO:0048066	developmental pigmentation	biological_process	2	757	19	18963	0.0381199	0.101345	2.63686	XM_006558096.2; XM_006563135.2
GO:0050708	regulation of protein secretion	biological_process	2	757	19	18963	0.0381199	0.101345	2.63686	XM_006558964.2; XM_006569681.2
GO:0032012	regulation of ARF protein signal transduction	biological_process	2	757	19	18963	0.0381199	0.101345	2.63686	XM_006559147.2; XM_016917564.1
GO:0030858	positive regulation of epithelial cell differentiation	biological_process	2	757	19	18963	0.0381199	0.101345	2.63686	XM_006559321.2; XM_016911217.1
GO:0004467	long-chain fatty acid-CoA ligase activity	molecular_function	2	757	19	18963	0.0381199	0.101345	2.63686	XM_006563140.2; XM_392108.6
GO:0015347	sodium-independent organic anion transmembrane transporter activity	molecular_function	2	757	19	18963	0.0381199	0.101345	2.63686	XM_016914308.1; XM_393148.6
GO:0008064	regulation of actin polymerization or depolymerization	biological_process	2	757	19	18963	0.0381199	0.101345	2.63686	XM_016916286.1; XM_623907.5
GO:0032433	filopodium tip	cellular_component	2	757	19	18963	0.0381199	0.101345	2.63686	XM_016916286.1; XM_623996.4
GO:0006906	vesicle fusion	biological_process	6	757	79	18963	0.0381743	0.101391	1.90255	XM_006557676.2; XM_006557680.2; XM_016911885.1; XM_016911886.1; XM_016911967.1; XM_016916904.1
GO:0009953	dorsal/ventral pattern formation	biological_process	5	757	63	18963	0.0393475	0.104406	1.98811	XM_006562560.2; XM_006566318.2; XM_006572111.2; XM_016911217.1; XM_392622.6
GO:0008138	protein tyrosine/serine/threonine phosphatase activity	molecular_function	3	757	33	18963	0.0411991	0.108898	2.27729	XM_003250241.3; XM_006563588.2; XM_016914985.1
GO:0043508	negative regulation of JUN kinase activity	biological_process	3	757	33	18963	0.0411991	0.108898	2.27729	XM_006557240.2; XM_006567361.2; XR_001702866.1
GO:1903861	positive regulation of dendrite extension	biological_process	3	757	33	18963	0.0411991	0.108898	2.27729	XM_006557676.2; XM_006557680.2; XM_016916904.1
GO:0006261	DNA-dependent DNA replication	biological_process	3	757	33	18963	0.0411991	0.108898	2.27729	XM_006559782.2; XM_006563154.2; XM_016912373.1
GO:0005549	odorant binding	molecular_function	12	757	190	18963	0.0416075	0.109871	1.58212	NM_001242976.1; NM_001242980.1; NM_001242982.1; XM_001121864.4; XM_003250709.3; XM_006558324.2; XM_006565903.2; XM_016917966.1; XM_016918035.1; XM_016918037.1; XM_016918047.1; XM_016918050.1
GO:0002039	p53 binding	molecular_function	4	757	48	18963	0.0416948	0.109995	2.08752	XM_006557978.2; XM_016911631.1; XM_016912972.1; XM_016916923.1
GO:0006108	malate metabolic process	biological_process	2	757	20	18963	0.0435546	0.113698	2.50502	XM_001119896.4; XM_006559258.2
GO:0017075	syntaxin-1 binding	molecular_function	2	757	20	18963	0.0435546	0.113698	2.50502	XM_003249183.3; XM_006569681.2
GO:0061631	ubiquitin conjugating enzyme activity	molecular_function	2	757	20	18963	0.0435546	0.113698	2.50502	XM_006557461.2; XM_016911631.1
GO:0010181	FMN binding	molecular_function	2	757	20	18963	0.0435546	0.113698	2.50502	XM_006557829.2; XM_016913160.1
GO:0005665	DNA-directed RNA polymerase II, core complex	cellular_component	2	757	20	18963	0.0435546	0.113698	2.50502	XM_006564172.2; XM_016916951.1
GO:0034587	piRNA metabolic process	biological_process	2	757	20	18963	0.0435546	0.113698	2.50502	XM_006564172.2; XR_001705513.1
GO:0008053	mitochondrial fusion	biological_process	2	757	20	18963	0.0435546	0.113698	2.50502	XM_006566829.2; XR_001705513.1
GO:0042641	actomyosin	cellular_component	2	757	20	18963	0.0435546	0.113698	2.50502	XM_006570447.2; XM_006570451.2
GO:0007088	regulation of mitotic nuclear division	biological_process	2	757	20	18963	0.0435546	0.113698	2.50502	XM_016910845.1; XM_016911964.1
GO:0030216	keratinocyte differentiation	biological_process	2	757	20	18963	0.0435546	0.113698	2.50502	XM_016911217.1; XM_016914734.1
GO:0008066	glutamate receptor activity	molecular_function	2	757	20	18963	0.0435546	0.113698	2.50502	XM_016916933.1; XM_016916934.1
GO:0006979	response to oxidative stress	biological_process	9	757	135	18963	0.0441156	0.115053	1.67001	XM_006557240.2; XM_006558088.2; XM_016912945.1; XM_016914507.1; XM_016917778.1; XR_001702827.1; XR_001705633.1; XR_001705637.1; XR_409682.2
GO:0006909	phagocytosis	biological_process	8	757	117	18963	0.044633	0.115965	1.71283	XM_006558088.2; XM_006560394.2; XM_006567220.2; XM_016912945.1; XM_016915905.1; XM_016915906.1; XM_016917778.1; XM_623297.5
GO:0008061	chitin binding	molecular_function	3	757	34	18963	0.0452718	0.115965	2.21031	XM_003251731.3; XM_006562100.2; XM_006566834.2
GO:0016757	transferase activity, transferring glycosyl groups	molecular_function	3	757	34	18963	0.0452718	0.115965	2.21031	XM_006557253.2; XM_006557256.2; XM_006562425.2
GO:0010595	positive regulation of endothelial cell migration	biological_process	3	757	34	18963	0.0452718	0.115965	2.21031	XM_006566935.2; XM_006566938.2; XM_396241.5
GO:0035035	histone acetyltransferase binding	molecular_function	3	757	34	18963	0.0452718	0.115965	2.21031	XM_006569089.2; XM_006569092.2; XM_016911217.1
GO:0048699	generation of neurons	biological_process	3	757	34	18963	0.0452718	0.115965	2.21031	XM_016914813.1; XM_016916012.1; XM_623907.5
GO:0004860	protein kinase inhibitor activity	molecular_function	3	757	34	18963	0.0452718	0.115965	2.21031	XM_016916588.1; XM_016917824.1; XR_410262.2
GO:0090244	Wnt signaling pathway involved in somitogenesis	biological_process	1	757	9	18963	0.0475536	0.115965	2.78336	XM_001122035.4
GO:1903561	extracellular vesicle	cellular_component	1	757	9	18963	0.0475536	0.115965	2.78336	XM_003250003.3
GO:0016926	protein desumoylation	biological_process	1	757	9	18963	0.0475536	0.115965	2.78336	XM_003251031.3
GO:0016929	SUMO-specific protease activity	molecular_function	1	757	9	18963	0.0475536	0.115965	2.78336	XM_003251031.3
GO:0048096	chromatin-mediated maintenance of transcription	biological_process	1	757	9	18963	0.0475536	0.115965	2.78336	XM_006558163.2
GO:0032452	histone demethylase activity	molecular_function	1	757	9	18963	0.0475536	0.115965	2.78336	XM_006558215.2
GO:0001954	positive regulation of cell-matrix adhesion	biological_process	1	757	9	18963	0.0475536	0.115965	2.78336	XM_006558499.2
GO:0045638	negative regulation of myeloid cell differentiation	biological_process	1	757	9	18963	0.0475536	0.115965	2.78336	XM_006558499.2
GO:0043281	regulation of cysteine-type endopeptidase activity involved in apoptotic process	biological_process	1	757	9	18963	0.0475536	0.115965	2.78336	XM_006559321.2
GO:0070848	response to growth factor	biological_process	1	757	9	18963	0.0475536	0.115965	2.78336	XM_006559321.2
GO:0004525	ribonuclease III activity	molecular_function	1	757	9	18963	0.0475536	0.115965	2.78336	XM_006559615.2
GO:0032515	negative regulation of phosphoprotein phosphatase activity	biological_process	1	757	9	18963	0.0475536	0.115965	2.78336	XM_006559710.2
GO:0031104	dendrite regeneration	biological_process	1	757	9	18963	0.0475536	0.115965	2.78336	XM_006561299.2
GO:0004726	non-membrane spanning protein tyrosine phosphatase activity	molecular_function	1	757	9	18963	0.0475536	0.115965	2.78336	XM_006561366.2
GO:0043254	regulation of protein complex assembly	biological_process	1	757	9	18963	0.0475536	0.115965	2.78336	XM_006561366.2
GO:0050900	leukocyte migration	biological_process	1	757	9	18963	0.0475536	0.115965	2.78336	XM_006561366.2
GO:0031034	myosin filament assembly	biological_process	1	757	9	18963	0.0475536	0.115965	2.78336	XM_006562132.2
GO:0019094	pole plasm mRNA localization	biological_process	1	757	9	18963	0.0475536	0.115965	2.78336	XM_006562560.2
GO:0033119	negative regulation of RNA splicing	biological_process	1	757	9	18963	0.0475536	0.115965	2.78336	XM_006562560.2
GO:0035062	omega speckle	cellular_component	1	757	9	18963	0.0475536	0.115965	2.78336	XM_006562560.2
GO:0000389	mRNA 3'-splice site recognition	biological_process	1	757	9	18963	0.0475536	0.115965	2.78336	XM_006563508.2
GO:0016618	hydroxypyruvate reductase activity	molecular_function	1	757	9	18963	0.0475536	0.115965	2.78336	XM_006564931.2
GO:0030267	glyoxylate reductase (NADP) activity	molecular_function	1	757	9	18963	0.0475536	0.115965	2.78336	XM_006564931.2
GO:0061057	peptidoglycan recognition protein signaling pathway	biological_process	1	757	9	18963	0.0475536	0.115965	2.78336	XM_006565506.2
GO:2000114	regulation of establishment of cell polarity	biological_process	1	757	9	18963	0.0475536	0.115965	2.78336	XM_006565862.2
GO:0006659	phosphatidylserine biosynthetic process	biological_process	1	757	9	18963	0.0475536	0.115965	2.78336	XM_006566354.2
GO:0031401	positive regulation of protein modification process	biological_process	1	757	9	18963	0.0475536	0.115965	2.78336	XM_006566579.2
GO:0034263	autophagy in response to ER overload	biological_process	1	757	9	18963	0.0475536	0.115965	2.78336	XM_006566579.2
GO:0032992	protein-carbohydrate complex	cellular_component	1	757	9	18963	0.0475536	0.115965	2.78336	XM_006566834.2
GO:0042116	macrophage activation	biological_process	1	757	9	18963	0.0475536	0.115965	2.78336	XM_006567220.2
GO:0048266	behavioral response to pain	biological_process	1	757	9	18963	0.0475536	0.115965	2.78336	XM_006567648.2
GO:0050931	pigment cell differentiation	biological_process	1	757	9	18963	0.0475536	0.115965	2.78336	XM_006567954.2
GO:0047134	protein-disulfide reductase activity	molecular_function	1	757	9	18963	0.0475536	0.115965	2.78336	XM_006568850.2
GO:0035864	response to potassium ion	biological_process	1	757	9	18963	0.0475536	0.115965	2.78336	XM_006570114.2
GO:0009368	endopeptidase Clp complex	cellular_component	1	757	9	18963	0.0475536	0.115965	2.78336	XM_006570677.2
GO:0016504	peptidase activator activity	molecular_function	1	757	9	18963	0.0475536	0.115965	2.78336	XM_006570677.2
GO:0045075	regulation of interleukin-12 biosynthetic process	biological_process	1	757	9	18963	0.0475536	0.115965	2.78336	XM_006570770.2
GO:0030215	semaphorin receptor binding	molecular_function	1	757	9	18963	0.0475536	0.115965	2.78336	XM_006571211.2
GO:0008171	O-methyltransferase activity	molecular_function	1	757	9	18963	0.0475536	0.115965	2.78336	XM_006571483.2
GO:0015677	copper ion import	biological_process	1	757	9	18963	0.0475536	0.115965	2.78336	XM_006571714.2
GO:0072719	cellular response to cisplatin	biological_process	1	757	9	18963	0.0475536	0.115965	2.78336	XM_006571714.2
GO:0048598	embryonic morphogenesis	biological_process	1	757	9	18963	0.0475536	0.115965	2.78336	XM_006572111.2
GO:0018216	peptidyl-arginine methylation	biological_process	1	757	9	18963	0.0475536	0.115965	2.78336	XM_016910845.1
GO:0034709	methylosome	cellular_component	1	757	9	18963	0.0475536	0.115965	2.78336	XM_016910845.1
GO:0044030	regulation of DNA methylation	biological_process	1	757	9	18963	0.0475536	0.115965	2.78336	XM_016910845.1
GO:0060091	kinocilium	cellular_component	1	757	9	18963	0.0475536	0.115965	2.78336	XM_016911799.1
GO:0006265	DNA topological change	biological_process	1	757	9	18963	0.0475536	0.115965	2.78336	XM_016912290.1
GO:0071577	zinc II ion transmembrane transport	biological_process	1	757	9	18963	0.0475536	0.115965	2.78336	XM_016913340.1
GO:0004359	glutaminase activity	molecular_function	1	757	9	18963	0.0475536	0.115965	2.78336	XM_016914090.1
GO:0006537	glutamate biosynthetic process	biological_process	1	757	9	18963	0.0475536	0.115965	2.78336	XM_016914090.1
GO:0006361	transcription initiation from RNA polymerase I promoter	biological_process	1	757	9	18963	0.0475536	0.115965	2.78336	XM_016914431.1
GO:0006363	termination of RNA polymerase I transcription	biological_process	1	757	9	18963	0.0475536	0.115965	2.78336	XM_016914431.1
GO:0030091	protein repair	biological_process	1	757	9	18963	0.0475536	0.115965	2.78336	XM_016914507.1
GO:0034109	homotypic cell-cell adhesion	biological_process	1	757	9	18963	0.0475536	0.115965	2.78336	XM_016914626.1
GO:0070509	calcium ion import	biological_process	1	757	9	18963	0.0475536	0.115965	2.78336	XM_016915760.1
GO:0016013	syntrophin complex	cellular_component	1	757	9	18963	0.0475536	0.115965	2.78336	XM_016915835.1
GO:0006741	NADP biosynthetic process	biological_process	1	757	9	18963	0.0475536	0.115965	2.78336	XM_016916288.1
GO:0032466	negative regulation of cytokinesis	biological_process	1	757	9	18963	0.0475536	0.115965	2.78336	XM_016917011.1
GO:0001672	regulation of chromatin assembly or disassembly	biological_process	1	757	9	18963	0.0475536	0.115965	2.78336	XM_016917807.1
GO:0032368	regulation of lipid transport	biological_process	1	757	9	18963	0.0475536	0.115965	2.78336	XM_016918069.1
GO:0006726	eye pigment biosynthetic process	biological_process	1	757	9	18963	0.0475536	0.115965	2.78336	XM_623297.5
GO:0001516	prostaglandin biosynthetic process	biological_process	1	757	9	18963	0.0475536	0.115965	2.78336	XR_001702827.1
GO:0030282	bone mineralization	biological_process	1	757	9	18963	0.0475536	0.115965	2.78336	XR_001704081.1
GO:0045175	basal protein localization	biological_process	1	757	9	18963	0.0475536	0.115965	2.78336	XR_001704857.1
GO:0071638	negative regulation of monocyte chemotactic protein-1 production	biological_process	1	757	9	18963	0.0475536	0.115965	2.78336	XR_001704857.1
GO:0008808	cardiolipin synthase activity	molecular_function	1	757	9	18963	0.0475536	0.115965	2.78336	XR_001705513.1
GO:0033344	cholesterol efflux	biological_process	4	757	50	18963	0.0483938	0.117804	2.00402	XM_006565162.2; XM_006566935.2; XM_006566938.2; XM_396241.5
GO:0043010	camera-type eye development	biological_process	4	757	50	18963	0.0483938	0.117804	2.00402	XM_006572111.2; XM_016911217.1; XM_016912646.1; XM_016912647.1
GO:0007041	lysosomal transport	biological_process	2	757	21	18963	0.0493528	0.119186	2.38573	XM_006558798.2; XM_006558801.2
GO:0050731	positive regulation of peptidyl-tyrosine phosphorylation	biological_process	2	757	21	18963	0.0493528	0.119186	2.38573	XM_006559117.2; XM_016914626.1
GO:0006997	nucleus organization	biological_process	2	757	21	18963	0.0493528	0.119186	2.38573	XM_006563469.2; XM_016913454.1
GO:0032467	positive regulation of cytokinesis	biological_process	2	757	21	18963	0.0493528	0.119186	2.38573	XM_006564938.2; XM_623907.5
GO:0090382	phagosome maturation	biological_process	2	757	21	18963	0.0493528	0.119186	2.38573	XM_006567220.2; XM_016916862.1
GO:0010882	regulation of cardiac muscle contraction by calcium ion signaling	biological_process	2	757	21	18963	0.0493528	0.119186	2.38573	XM_006570447.2; XM_006570451.2
GO:0014911	positive regulation of smooth muscle cell migration	biological_process	2	757	21	18963	0.0493528	0.119186	2.38573	XM_006570447.2; XM_006570451.2
GO:0043393	regulation of protein binding	biological_process	2	757	21	18963	0.0493528	0.119186	2.38573	XM_006570447.2; XM_006570451.2
GO:0030326	embryonic limb morphogenesis	biological_process	2	757	21	18963	0.0493528	0.119186	2.38573	XM_016912646.1; XM_016912647.1
GO:0005814	centriole	cellular_component	6	757	84	18963	0.0504644	0.121763	1.7893	XM_003249899.3; XM_006559389.2; XM_006570959.2; XM_016912972.1; XM_016916091.1; XR_001702660.1
GO:0005622	intracellular	cellular_component	25	757	463	18963	0.0512225	0.123484	1.3526	XM_006557262.2; XM_006561423.2; XM_006561997.2; XM_006562883.2; XM_006564361.2; XM_006565187.2; XM_006566318.2; XM_006566579.2; XM_006567225.2; XM_006570222.2; XM_006571211.2; XM_006571297.2; XM_016911217.1; XM_016913340.1; XM_016914439.1; XM_016914965.1; XM_016915602.1; XM_016916588.1; XM_392405.6; XM_392622.6; XR_001702139.1; XR_001704081.1; XR_001705633.1; XR_001705637.1; XR_409682.2
GO:0016319	mushroom body development	biological_process	7	757	103	18963	0.0537897	0.129468	1.70244	XM_006557240.2; XM_006560347.2; XM_006560352.2; XM_006562893.2; XM_006570853.2; XM_006571211.2; XM_016916012.1
GO:0003690	double-stranded DNA binding	molecular_function	5	757	68	18963	0.0537993	0.129468	1.84193	NM_001083630.1; XM_006565949.2; XM_006565950.2; XM_006565951.2; XM_006565952.2
GO:0001917	photoreceptor inner segment	cellular_component	3	757	36	18963	0.0540655	0.12988	2.08752	XM_006559389.2; XM_016911799.1; XM_016914813.1
GO:0030955	potassium ion binding	molecular_function	3	757	36	18963	0.0540655	0.12988	2.08752	XM_006570447.2; XM_006570451.2; XM_016917455.1
GO:0010494	cytoplasmic stress granule	cellular_component	2	757	22	18963	0.0555062	0.131709	2.27729	XM_003249424.3; XM_006566870.2
GO:0089711	L-glutamate transmembrane transport	biological_process	2	757	22	18963	0.0555062	0.131709	2.27729	XM_006560791.2; XM_006566475.2
GO:0048015	phosphatidylinositol-mediated signaling	biological_process	2	757	22	18963	0.0555062	0.131709	2.27729	XM_006561366.2; XM_006570469.2
GO:0005902	microvillus	cellular_component	2	757	22	18963	0.0555062	0.131709	2.27729	XM_006563140.2; XM_392108.6
GO:0004535	poly(A)-specific ribonuclease activity	molecular_function	2	757	22	18963	0.0555062	0.131709	2.27729	XM_006565056.2; XM_006565058.2
GO:0010606	positive regulation of cytoplasmic mRNA processing body assembly	biological_process	2	757	22	18963	0.0555062	0.131709	2.27729	XM_006565056.2; XM_006565058.2
GO:0030837	negative regulation of actin filament polymerization	biological_process	2	757	22	18963	0.0555062	0.131709	2.27729	XM_006565862.2; XM_392405.6
GO:0044804	nucleophagy	biological_process	2	757	22	18963	0.0555062	0.131709	2.27729	XM_006566518.2; XM_006571902.2
GO:0035879	plasma membrane lactate transport	biological_process	2	757	22	18963	0.0555062	0.131709	2.27729	XM_006569158.2; XM_006572166.2
GO:0045820	negative regulation of glycolytic process	biological_process	2	757	22	18963	0.0555062	0.131709	2.27729	XM_006570447.2; XM_006570451.2
GO:0043252	sodium-independent organic anion transport	biological_process	2	757	22	18963	0.0555062	0.131709	2.27729	XM_016914308.1; XM_393148.6
GO:0030155	regulation of cell adhesion	biological_process	2	757	22	18963	0.0555062	0.131709	2.27729	XM_016916923.1; XM_016917564.1
GO:0030507	spectrin binding	molecular_function	4	757	52	18963	0.0556917	0.131709	1.92694	XM_006558798.2; XM_006558801.2; XM_006570114.2; XM_016916831.1
GO:0030170	pyridoxal phosphate binding	molecular_function	6	757	86	18963	0.0560055	0.131709	1.74769	XM_006560586.2; XM_006563135.2; XM_006572722.2; XM_016912358.1; XM_396341.5; XM_624899.4
GO:0005694	chromosome	cellular_component	7	757	104	18963	0.0563353	0.131709	1.68607	XM_003250241.3; XM_006557978.2; XM_006563588.2; XM_016911967.1; XM_016912013.1; XM_016914415.1; XM_016917807.1
GO:0030176	integral component of endoplasmic reticulum membrane	cellular_component	7	757	104	18963	0.0563353	0.131709	1.68607	XM_003250547.3; XM_006557782.2; XM_006558742.2; XM_006558743.2; XM_006562422.2; XM_016910952.1; XR_001702749.1
GO:0007626	locomotory behavior	biological_process	7	757	104	18963	0.0563353	0.131709	1.68607	XM_016911083.1; XM_016911117.1; XM_016911799.1; XM_016912972.1; XR_001705633.1; XR_001705637.1; XR_409682.2
GO:0006508	proteolysis	biological_process	11	757	180	18963	0.05743	0.131709	1.53085	XM_006558044.2; XM_006561997.2; XM_006562691.2; XM_006570677.2; XM_006571710.2; XM_016911591.1; XM_016913696.1; XM_016914734.1; XM_016914806.1; XM_624725.5; XR_407495.2
GO:0008329	signaling pattern recognition receptor activity	molecular_function	1	757	10	18963	0.0579019	0.131709	2.50502	NM_001163715.1
GO:0030877	beta-catenin destruction complex	cellular_component	1	757	10	18963	0.0579019	0.131709	2.50502	XM_001122035.4
GO:2000310	regulation of N-methyl-D-aspartate selective glutamate receptor activity	biological_process	1	757	10	18963	0.0579019	0.131709	2.50502	XM_003249183.3
GO:0031418	L-ascorbic acid binding	molecular_function	1	757	10	18963	0.0579019	0.131709	2.50502	XM_003249424.3
GO:0004526	ribonuclease P activity	molecular_function	1	757	10	18963	0.0579019	0.131709	2.50502	XM_003250428.3
GO:0008643	carbohydrate transport	biological_process	1	757	10	18963	0.0579019	0.131709	2.50502	XM_003250547.3
GO:0043652	engulfment of apoptotic cell	biological_process	1	757	10	18963	0.0579019	0.131709	2.50502	XM_006557240.2
GO:0071276	cellular response to cadmium ion	biological_process	1	757	10	18963	0.0579019	0.131709	2.50502	XM_006557240.2
GO:0035209	pupal development	biological_process	1	757	10	18963	0.0579019	0.131709	2.50502	XM_006558163.2
GO:0030325	adrenal gland development	biological_process	1	757	10	18963	0.0579019	0.131709	2.50502	XM_006558215.2
GO:0031295	T cell costimulation	biological_process	1	757	10	18963	0.0579019	0.131709	2.50502	XM_006561366.2
GO:0001975	response to amphetamine	biological_process	1	757	10	18963	0.0579019	0.131709	2.50502	XM_006562945.2
GO:0048280	vesicle fusion with Golgi apparatus	biological_process	1	757	10	18963	0.0579019	0.131709	2.50502	XM_006565029.2
GO:0019777	Atg12 transferase activity	molecular_function	1	757	10	18963	0.0579019	0.131709	2.50502	XM_006566579.2
GO:0008010	structural constituent of chitin-based larval cuticle	molecular_function	1	757	10	18963	0.0579019	0.131709	2.50502	XM_006566834.2
GO:0008015	blood circulation	biological_process	1	757	10	18963	0.0579019	0.131709	2.50502	XM_006566922.2
GO:0008484	sulfuric ester hydrolase activity	molecular_function	1	757	10	18963	0.0579019	0.131709	2.50502	XM_006567745.2
GO:0046533	negative regulation of photoreceptor cell differentiation	biological_process	1	757	10	18963	0.0579019	0.131709	2.50502	XM_006567954.2
GO:0016316	phosphatidylinositol-3,4-bisphosphate 4-phosphatase activity	molecular_function	1	757	10	18963	0.0579019	0.131709	2.50502	XM_006568608.2
GO:0022038	corpus callosum development	biological_process	1	757	10	18963	0.0579019	0.131709	2.50502	XM_006569191.2
GO:0050919	negative chemotaxis	biological_process	1	757	10	18963	0.0579019	0.131709	2.50502	XM_006569191.2
GO:1904948	midbrain dopaminergic neuron differentiation	biological_process	1	757	10	18963	0.0579019	0.131709	2.50502	XM_006569191.2
GO:0007380	specification of segmental identity, head	biological_process	1	757	10	18963	0.0579019	0.131709	2.50502	XM_006569466.2
GO:0007415	defasciculation of motor neuron axon	biological_process	1	757	10	18963	0.0579019	0.131709	2.50502	XM_006571211.2
GO:0008028	monocarboxylic acid transmembrane transporter activity	molecular_function	1	757	10	18963	0.0579019	0.131709	2.50502	XM_016910887.1
GO:0032281	AMPA glutamate receptor complex	cellular_component	1	757	10	18963	0.0579019	0.131709	2.50502	XM_016910974.1
GO:0070997	neuron death	biological_process	1	757	10	18963	0.0579019	0.131709	2.50502	XM_016911591.1
GO:0032426	stereocilium tip	cellular_component	1	757	10	18963	0.0579019	0.131709	2.50502	XM_016911799.1
GO:0005522	profilin binding	molecular_function	1	757	10	18963	0.0579019	0.131709	2.50502	XM_016912972.1
GO:0045724	positive regulation of cilium assembly	biological_process	1	757	10	18963	0.0579019	0.131709	2.50502	XM_016912972.1
GO:0035428	hexose transmembrane transport	biological_process	1	757	10	18963	0.0579019	0.131709	2.50502	XM_016913003.1
GO:0048311	mitochondrion distribution	biological_process	1	757	10	18963	0.0579019	0.131709	2.50502	XM_016913576.1
GO:0061176	type Ib terminal bouton	cellular_component	1	757	10	18963	0.0579019	0.131709	2.50502	XM_016914359.1
GO:0042577	lipid phosphatase activity	molecular_function	1	757	10	18963	0.0579019	0.131709	2.50502	XM_016914626.1
GO:1903827	regulation of cellular protein localization	biological_process	1	757	10	18963	0.0579019	0.131709	2.50502	XM_016914939.1
GO:0000988	transcription factor activity, protein binding	molecular_function	1	757	10	18963	0.0579019	0.131709	2.50502	XM_016915518.1
GO:0060716	labyrinthine layer blood vessel development	biological_process	1	757	10	18963	0.0579019	0.131709	2.50502	XM_016915518.1
GO:0003951	NAD+ kinase activity	molecular_function	1	757	10	18963	0.0579019	0.131709	2.50502	XM_016916288.1
GO:0045663	positive regulation of myoblast differentiation	biological_process	1	757	10	18963	0.0579019	0.131709	2.50502	XM_016916497.1
GO:0051306	mitotic sister chromatid separation	biological_process	1	757	10	18963	0.0579019	0.131709	2.50502	XM_016917011.1
GO:0033993	response to lipid	biological_process	1	757	10	18963	0.0579019	0.131709	2.50502	XM_016917436.1
GO:0070314	G1 to G0 transition	biological_process	1	757	10	18963	0.0579019	0.131709	2.50502	XM_016917436.1
GO:0007301	female germline ring canal formation	biological_process	1	757	10	18963	0.0579019	0.131709	2.50502	XM_016917824.1
GO:0003407	neural retina development	biological_process	1	757	10	18963	0.0579019	0.131709	2.50502	XM_016917898.1
GO:0006801	superoxide metabolic process	biological_process	1	757	10	18963	0.0579019	0.131709	2.50502	XR_001702547.1
GO:0043271	negative regulation of ion transport	biological_process	1	757	10	18963	0.0579019	0.131709	2.50502	XR_412317.1
GO:0035094	response to nicotine	biological_process	3	757	37	18963	0.0587841	0.133494	2.0311	XM_003251966.3; XM_006560586.2; XM_006572722.2
GO:0043198	dendritic shaft	cellular_component	3	757	37	18963	0.0587841	0.133494	2.0311	XM_003251966.3; XM_006559117.2; XM_016914130.1
GO:0016049	cell growth	biological_process	4	757	53	18963	0.0595656	0.135157	1.89058	XM_006558742.2; XM_006558743.2; XR_001702749.1; XR_001704857.1
GO:0004714	transmembrane receptor protein tyrosine kinase activity	molecular_function	5	757	70	18963	0.0603712	0.136871	1.7893	XM_016910733.1; XM_016910734.1; XM_016910735.1; XM_016910736.1; XR_001702139.1
GO:0035023	regulation of Rho protein signal transduction	biological_process	7	757	106	18963	0.0616529	0.139424	1.65426	XM_006559117.2; XM_006562132.2; XM_006570036.2; XM_006570998.2; XM_006571000.2; XM_016918125.1; XR_001703924.1
GO:0055072	iron ion homeostasis	biological_process	2	757	23	18963	0.0620056	0.139424	2.17828	NM_001011572.1; XM_016912972.1
GO:0005086	ARF guanyl-nucleotide exchange factor activity	molecular_function	2	757	23	18963	0.0620056	0.139424	2.17828	XM_006559147.2; XM_016917564.1
GO:0033365	protein localization to organelle	biological_process	2	757	23	18963	0.0620056	0.139424	2.17828	XM_006559389.2; XM_016911217.1
GO:0072562	blood microparticle	cellular_component	2	757	23	18963	0.0620056	0.139424	2.17828	XM_006562991.2; XM_016911437.1
GO:0009611	response to wounding	biological_process	2	757	23	18963	0.0620056	0.139424	2.17828	XM_006563135.2; XM_016911217.1
GO:0031985	Golgi cisterna	cellular_component	2	757	23	18963	0.0620056	0.139424	2.17828	XM_006565066.2; XM_623907.5
GO:0050885	neuromuscular process controlling balance	biological_process	2	757	23	18963	0.0620056	0.139424	2.17828	XM_006570551.2; XM_016918057.1
GO:0007390	germ-band shortening	biological_process	2	757	23	18963	0.0620056	0.139424	2.17828	XM_016914828.1; XM_016916286.1
GO:0002062	chondrocyte differentiation	biological_process	2	757	23	18963	0.0620056	0.139424	2.17828	XM_624402.5; XR_001704081.1
GO:0007229	integrin-mediated signaling pathway	biological_process	4	757	54	18963	0.063589	0.142867	1.85557	XM_006561366.2; XM_016915611.1; XM_623996.4; XR_001704857.1
GO:0008543	fibroblast growth factor receptor signaling pathway	biological_process	3	757	38	18963	0.0637148	0.142915	1.97765	XM_006557262.2; XM_006561366.2; XM_016911651.1
GO:0030073	insulin secretion	biological_process	3	757	38	18963	0.0637148	0.142915	1.97765	XM_016912972.1; XM_016915825.1; XM_016915826.1
GO:0003712	transcription cofactor activity	molecular_function	4	757	55	18963	0.0677615	0.147748	1.82183	XM_006565354.2; XM_016911083.1; XM_016911117.1; XM_016914130.1
GO:0007616	long-term memory	biological_process	9	757	146	18963	0.0677959	0.147748	1.54419	XM_006557240.2; XM_006560521.2; XM_006560531.2; XM_006562893.2; XM_006563135.2; XM_016914359.1; XM_016916933.1; XM_016916934.1; XM_623297.5
GO:0097150	neuronal stem cell population maintenance	biological_process	2	757	24	18963	0.0688405	0.147748	2.08752	XM_006559321.2; XM_006566870.2
GO:0030148	sphingolipid biosynthetic process	biological_process	2	757	24	18963	0.0688405	0.147748	2.08752	XM_006562422.2; XM_016914626.1
GO:0070050	neuron cellular homeostasis	biological_process	2	757	24	18963	0.0688405	0.147748	2.08752	XM_006567225.2; XM_394574.6
GO:0007295	growth of a germarium-derived egg chamber	biological_process	2	757	24	18963	0.0688405	0.147748	2.08752	XM_006570167.2; XM_006570168.2
GO:0002250	adaptive immune response	biological_process	2	757	24	18963	0.0688405	0.147748	2.08752	XM_006570469.2; XM_006571710.2
GO:0015695	organic cation transport	biological_process	2	757	24	18963	0.0688405	0.147748	2.08752	XM_016911712.1; XM_394472.6
GO:0008592	regulation of Toll signaling pathway	biological_process	1	757	11	18963	0.068942	0.147748	2.27729	NM_001163715.1
GO:0071398	cellular response to fatty acid	biological_process	1	757	11	18963	0.068942	0.147748	2.27729	XM_001122685.4
GO:1902042	negative regulation of extrinsic apoptotic signaling pathway via death domain receptors	biological_process	1	757	11	18963	0.068942	0.147748	2.27729	XM_003249183.3
GO:0016279	protein-lysine N-methyltransferase activity	molecular_function	1	757	11	18963	0.068942	0.147748	2.27729	XM_006557978.2
GO:0048100	wing disc anterior/posterior pattern formation	biological_process	1	757	11	18963	0.068942	0.147748	2.27729	XM_006558096.2
GO:0060218	hematopoietic stem cell differentiation	biological_process	1	757	11	18963	0.068942	0.147748	2.27729	XM_006558499.2
GO:0048650	caste determination, influence by environmental factors	biological_process	1	757	11	18963	0.068942	0.147748	2.27729	XM_006558925.2
GO:0031053	primary miRNA processing	biological_process	1	757	11	18963	0.068942	0.147748	2.27729	XM_006559615.2
GO:0036302	atrioventricular canal development	biological_process	1	757	11	18963	0.068942	0.147748	2.27729	XM_006561366.2
GO:0046825	regulation of protein export from nucleus	biological_process	1	757	11	18963	0.068942	0.147748	2.27729	XM_006561366.2
GO:0051602	response to electrical stimulus	biological_process	1	757	11	18963	0.068942	0.147748	2.27729	XM_006562893.2
GO:0097681	double-strand break repair via alternative nonhomologous end joining	biological_process	1	757	11	18963	0.068942	0.147748	2.27729	XM_006563154.2
GO:0001522	pseudouridine synthesis	biological_process	1	757	11	18963	0.068942	0.147748	2.27729	XM_006563978.2
GO:0000030	mannosyltransferase activity	molecular_function	1	757	11	18963	0.068942	0.147748	2.27729	XM_006564864.2
GO:0006896	Golgi to vacuole transport	biological_process	1	757	11	18963	0.068942	0.147748	2.27729	XM_006565029.2
GO:0044306	neuron projection terminus	cellular_component	1	757	11	18963	0.068942	0.147748	2.27729	XM_006565029.2
GO:0008745	N-acetylmuramoyl-L-alanine amidase activity	molecular_function	1	757	11	18963	0.068942	0.147748	2.27729	XM_006565506.2
GO:0016075	rRNA catabolic process	biological_process	1	757	11	18963	0.068942	0.147748	2.27729	XM_006565646.2
GO:0048027	mRNA 5'-UTR binding	molecular_function	1	757	11	18963	0.068942	0.147748	2.27729	XM_006566870.2
GO:0070064	proline-rich region binding	molecular_function	1	757	11	18963	0.068942	0.147748	2.27729	XM_006568279.2
GO:0034597	phosphatidylinositol-4,5-bisphosphate 4-phosphatase activity	molecular_function	1	757	11	18963	0.068942	0.147748	2.27729	XM_006568608.2
GO:0080111	DNA demethylation	biological_process	1	757	11	18963	0.068942	0.147748	2.27729	XM_006568977.2
GO:0032926	negative regulation of activin receptor signaling pathway	biological_process	1	757	11	18963	0.068942	0.147748	2.27729	XM_006571201.2
GO:0022604	regulation of cell morphogenesis	biological_process	1	757	11	18963	0.068942	0.147748	2.27729	XM_006571478.2
GO:0035243	protein-arginine omega-N symmetric methyltransferase activity	molecular_function	1	757	11	18963	0.068942	0.147748	2.27729	XM_016910845.1
GO:0042062	long-term strengthening of neuromuscular junction	biological_process	1	757	11	18963	0.068942	0.147748	2.27729	XM_016911161.1
GO:0023019	signal transduction involved in regulation of gene expression	biological_process	1	757	11	18963	0.068942	0.147748	2.27729	XM_016911217.1
GO:0042297	vocal learning	biological_process	1	757	11	18963	0.068942	0.147748	2.27729	XM_016912972.1
GO:0048487	beta-tubulin binding	molecular_function	1	757	11	18963	0.068942	0.147748	2.27729	XM_016912972.1
GO:0006848	pyruvate transport	biological_process	1	757	11	18963	0.068942	0.147748	2.27729	XM_016913380.1
GO:0010889	regulation of sequestering of triglyceride	biological_process	1	757	11	18963	0.068942	0.147748	2.27729	XM_016913380.1
GO:0015137	citrate transmembrane transporter activity	molecular_function	1	757	11	18963	0.068942	0.147748	2.27729	XM_016913380.1
GO:0015744	succinate transport	biological_process	1	757	11	18963	0.068942	0.147748	2.27729	XM_016913380.1
GO:0015746	citrate transport	biological_process	1	757	11	18963	0.068942	0.147748	2.27729	XM_016913380.1
GO:0004500	dopamine beta-monooxygenase activity	molecular_function	1	757	11	18963	0.068942	0.147748	2.27729	XM_016913454.1
GO:0005581	collagen trimer	cellular_component	1	757	11	18963	0.068942	0.147748	2.27729	XM_016913510.1
GO:0001833	inner cell mass cell proliferation	biological_process	1	757	11	18963	0.068942	0.147748	2.27729	XM_016913551.1
GO:0002087	regulation of respiratory gaseous exchange by neurological system process	biological_process	1	757	11	18963	0.068942	0.147748	2.27729	XM_016914090.1
GO:0070577	lysine-acetylated histone binding	molecular_function	1	757	11	18963	0.068942	0.147748	2.27729	XM_016914130.1
GO:0048665	neuron fate specification	biological_process	1	757	11	18963	0.068942	0.147748	2.27729	XM_016914185.1
GO:0097482	muscle cell postsynaptic density	cellular_component	1	757	11	18963	0.068942	0.147748	2.27729	XM_016914359.1
GO:0022624	proteasome accessory complex	cellular_component	1	757	11	18963	0.068942	0.147748	2.27729	XM_016914806.1
GO:0021744	dorsal motor nucleus of vagus nerve development	biological_process	1	757	11	18963	0.068942	0.147748	2.27729	XM_016914813.1
GO:0003203	endocardial cushion morphogenesis	biological_process	1	757	11	18963	0.068942	0.147748	2.27729	XM_016915518.1
GO:0001965	G-protein alpha-subunit binding	molecular_function	1	757	11	18963	0.068942	0.147748	2.27729	XM_395308.5
GO:0044387	negative regulation of protein kinase activity by regulation of protein phosphorylation	biological_process	1	757	11	18963	0.068942	0.147748	2.27729	XR_001702866.1
GO:0030719	P granule organization	biological_process	1	757	11	18963	0.068942	0.147748	2.27729	XR_001705513.1
GO:0043046	DNA methylation involved in gamete generation	biological_process	1	757	11	18963	0.068942	0.147748	2.27729	XR_001705513.1
GO:0030131	clathrin adaptor complex	cellular_component	1	757	11	18963	0.068942	0.147748	2.27729	XR_411843.2
GO:0008049	male courtship behavior	biological_process	9	757	148	18963	0.0728294	0.155957	1.52332	XM_001119986.4; XM_006560521.2; XM_006560531.2; XM_016913890.1; XM_016916933.1; XM_016916934.1; XR_001705633.1; XR_001705637.1; XR_409682.2
GO:1901796	regulation of signal transduction by p53 class mediator	biological_process	3	757	40	18963	0.0742021	0.158402	1.87876	XM_006557978.2; XM_016910845.1; XM_016916923.1
GO:0001843	neural tube closure	biological_process	3	757	40	18963	0.0742021	0.158402	1.87876	XM_006566318.2; XM_016914734.1; XM_392622.6
GO:0031338	regulation of vesicle fusion	biological_process	3	757	40	18963	0.0742021	0.158402	1.87876	XM_006568301.2; XM_016915602.1; XM_016917587.1
GO:0051603	proteolysis involved in cellular protein catabolic process	biological_process	3	757	40	18963	0.0742021	0.158402	1.87876	XM_006569455.1; XM_006570533.2; XM_006570677.2
GO:0042645	mitochondrial nucleoid	cellular_component	2	757	25	18963	0.0759999	0.16161	2.00402	XM_006557698.2; XM_006570677.2
GO:0021772	olfactory bulb development	biological_process	2	757	25	18963	0.0759999	0.16161	2.00402	XM_006566318.2; XM_392622.6
GO:0008143	poly(A) binding	molecular_function	2	757	25	18963	0.0759999	0.16161	2.00402	XM_016911683.1; XM_016911686.1
GO:0016746	transferase activity, transferring acyl groups	molecular_function	2	757	25	18963	0.0759999	0.16161	2.00402	XM_016915825.1; XM_016915826.1
GO:0016595	glutamate binding	molecular_function	2	757	25	18963	0.0759999	0.16161	2.00402	XM_016916933.1; XM_016916934.1
GO:0000132	establishment of mitotic spindle orientation	biological_process	3	757	41	18963	0.0797527	0.16512	1.83294	XM_006559117.2; XM_016911217.1; XM_016912972.1
GO:0030060	L-malate dehydrogenase activity	molecular_function	1	757	12	18963	0.0806023	0.16512	2.08752	XM_001119896.4
GO:0047886	farnesol dehydrogenase activity	molecular_function	1	757	12	18963	0.0806023	0.16512	2.08752	XM_001120613.4
GO:0006790	sulfur compound metabolic process	biological_process	1	757	12	18963	0.0806023	0.16512	2.08752	XM_006557262.2
GO:0007509	mesoderm migration involved in gastrulation	biological_process	1	757	12	18963	0.0806023	0.16512	2.08752	XM_006557262.2
GO:0030210	heparin biosynthetic process	biological_process	1	757	12	18963	0.0806023	0.16512	2.08752	XM_006557262.2
GO:0002102	podosome	cellular_component	1	757	12	18963	0.0806023	0.16512	2.08752	XM_006559117.2
GO:0032526	response to retinoic acid	biological_process	1	757	12	18963	0.0806023	0.16512	2.08752	XM_006559321.2
GO:0050973	detection of mechanical stimulus involved in equilibrioception	biological_process	1	757	12	18963	0.0806023	0.16512	2.08752	XM_006559321.2
GO:0032053	ciliary basal body organization	biological_process	1	757	12	18963	0.0806023	0.16512	2.08752	XM_006559389.2
GO:0035253	ciliary rootlet	cellular_component	1	757	12	18963	0.0806023	0.16512	2.08752	XM_006559389.2
GO:0048873	homeostasis of number of cells within a tissue	biological_process	1	757	12	18963	0.0806023	0.16512	2.08752	XM_006561366.2
GO:0031462	Cul2-RING ubiquitin ligase complex	cellular_component	1	757	12	18963	0.0806023	0.16512	2.08752	XM_006564115.2
GO:0006402	mRNA catabolic process	biological_process	1	757	12	18963	0.0806023	0.16512	2.08752	XM_006565646.2
GO:0034427	nuclear-transcribed mRNA catabolic process, exonucleolytic, 3'-5'	biological_process	1	757	12	18963	0.0806023	0.16512	2.08752	XM_006565646.2
GO:0006501	C-terminal protein lipidation	biological_process	1	757	12	18963	0.0806023	0.16512	2.08752	XM_006566518.2
GO:0032446	protein modification by small protein conjugation	biological_process	1	757	12	18963	0.0806023	0.16512	2.08752	XM_006566579.2
GO:0098595	perivitelline space	cellular_component	1	757	12	18963	0.0806023	0.16512	2.08752	XM_006567954.2
GO:0004791	thioredoxin-disulfide reductase activity	molecular_function	1	757	12	18963	0.0806023	0.16512	2.08752	XM_006568850.2
GO:0008440	inositol-1,4,5-trisphosphate 3-kinase activity	molecular_function	1	757	12	18963	0.0806023	0.16512	2.08752	XM_006569139.2
GO:0030193	regulation of blood coagulation	biological_process	1	757	12	18963	0.0806023	0.16512	2.08752	XM_006569681.2
GO:0005942	phosphatidylinositol 3-kinase complex	cellular_component	1	757	12	18963	0.0806023	0.16512	2.08752	XM_006570469.2
GO:0015812	gamma-aminobutyric acid transport	biological_process	1	757	12	18963	0.0806023	0.16512	2.08752	XM_006570709.2
GO:0010586	miRNA metabolic process	biological_process	1	757	12	18963	0.0806023	0.16512	2.08752	XM_006571483.2
GO:0030242	pexophagy	biological_process	1	757	12	18963	0.0806023	0.16512	2.08752	XM_006571902.2
GO:0022900	electron transport chain	biological_process	1	757	12	18963	0.0806023	0.16512	2.08752	XM_006572023.2
GO:0008327	methyl-CpG binding	molecular_function	1	757	12	18963	0.0806023	0.16512	2.08752	XM_016910845.1
GO:0042118	endothelial cell activation	biological_process	1	757	12	18963	0.0806023	0.16512	2.08752	XM_016910845.1
GO:0009786	regulation of asymmetric cell division	biological_process	1	757	12	18963	0.0806023	0.16512	2.08752	XM_016911217.1
GO:0033136	serine phosphorylation of STAT3 protein	biological_process	1	757	12	18963	0.0806023	0.16512	2.08752	XM_016911235.1
GO:0090650	cellular response to oxygen-glucose deprivation	biological_process	1	757	12	18963	0.0806023	0.16512	2.08752	XM_016911591.1
GO:0071364	cellular response to epidermal growth factor stimulus	biological_process	1	757	12	18963	0.0806023	0.16512	2.08752	XM_016911651.1
GO:0048042	regulation of post-mating oviposition	biological_process	1	757	12	18963	0.0806023	0.16512	2.08752	XM_016912055.1
GO:0000793	condensed chromosome	cellular_component	1	757	12	18963	0.0806023	0.16512	2.08752	XM_016912290.1
GO:0043015	gamma-tubulin binding	molecular_function	1	757	12	18963	0.0806023	0.16512	2.08752	XM_016912803.1
GO:1903599	positive regulation of mitophagy	biological_process	1	757	12	18963	0.0806023	0.16512	2.08752	XM_016912972.1
GO:0007035	vacuolar acidification	biological_process	1	757	12	18963	0.0806023	0.16512	2.08752	XM_016913023.1
GO:0046839	phospholipid dephosphorylation	biological_process	1	757	12	18963	0.0806023	0.16512	2.08752	XM_016914626.1
GO:0051647	nucleus localization	biological_process	1	757	12	18963	0.0806023	0.16512	2.08752	XM_016915375.1
GO:0003208	cardiac ventricle morphogenesis	biological_process	1	757	12	18963	0.0806023	0.16512	2.08752	XM_016915518.1
GO:0050678	regulation of epithelial cell proliferation	biological_process	1	757	12	18963	0.0806023	0.16512	2.08752	XM_016915518.1
GO:0016204	determination of muscle attachment site	biological_process	1	757	12	18963	0.0806023	0.16512	2.08752	XM_016916497.1
GO:0010961	cellular magnesium ion homeostasis	biological_process	1	757	12	18963	0.0806023	0.16512	2.08752	XM_016918117.1
GO:0061768	magnesium:sodium antiporter activity	molecular_function	1	757	12	18963	0.0806023	0.16512	2.08752	XM_016918117.1
GO:0000731	DNA synthesis involved in DNA repair	biological_process	1	757	12	18963	0.0806023	0.16512	2.08752	XM_393943.6
GO:0006610	ribosomal protein import into nucleus	biological_process	1	757	12	18963	0.0806023	0.16512	2.08752	XM_396286.6
GO:0035767	endothelial cell chemotaxis	biological_process	1	757	12	18963	0.0806023	0.16512	2.08752	XR_001703924.1
GO:0038128	ERBB2 signaling pathway	biological_process	1	757	12	18963	0.0806023	0.16512	2.08752	XR_001704857.1
GO:0032049	cardiolipin biosynthetic process	biological_process	1	757	12	18963	0.0806023	0.16512	2.08752	XR_001705513.1
GO:0015701	bicarbonate transport	biological_process	4	757	58	18963	0.0811645	0.166148	1.7276	XM_006557472.2; XM_006570114.2; XM_016916245.1; XM_016916247.1
GO:0035556	intracellular signal transduction	biological_process	20	757	379	18963	0.0820765	0.167889	1.32191	XM_003249183.3; XM_003249771.3; XM_006559117.2; XM_006559662.2; XM_006566288.2; XM_006566289.2; XM_006567225.2; XM_006567406.2; XM_006567407.2; XM_006567943.2; XM_006570770.2; XM_006571113.2; XM_006571297.2; XM_016911443.1; XM_016914155.1; XM_016914157.1; XM_016914158.1; XM_016916923.1; XM_016917824.1; XM_623907.5
GO:0005254	chloride channel activity	molecular_function	5	757	76	18963	0.0828193	0.169283	1.64804	XM_006557472.2; XM_006570114.2; XM_016916027.1; XM_016916245.1; XM_016916247.1
GO:0035267	NuA4 histone acetyltransferase complex	cellular_component	2	757	26	18963	0.0834721	0.169857	1.92694	XM_001120393.4; XM_006559440.2
GO:0060828	regulation of canonical Wnt signaling pathway	biological_process	2	757	26	18963	0.0834721	0.169857	1.92694	XM_006557262.2; XM_006568341.2
GO:0060042	retina morphogenesis in camera-type eye	biological_process	2	757	26	18963	0.0834721	0.169857	1.92694	XM_006559321.2; XM_016914813.1
GO:0009749	response to glucose	biological_process	2	757	26	18963	0.0834721	0.169857	1.92694	XM_006565982.2; XM_006565983.2
GO:0045793	positive regulation of cell size	biological_process	2	757	26	18963	0.0834721	0.169857	1.92694	XM_006567943.2; XM_006570114.2
GO:0051898	negative regulation of protein kinase B signaling	biological_process	2	757	26	18963	0.0834721	0.169857	1.92694	XM_006571201.2; XM_016916400.1
GO:0045087	innate immune response	biological_process	11	757	192	18963	0.0839035	0.170608	1.43517	NM_001011616.2; NM_001163715.1; XM_001121634.4; XM_006558044.2; XM_006559117.2; XM_006559361.2; XM_006565506.2; XM_006570469.2; XM_006572699.2; XM_016917105.1; XM_016917107.1
GO:0070062	extracellular exosome	cellular_component	54	757	1141	18963	0.0839938	0.170665	1.18555	NM_001011630.1; XM_003250003.3; XM_003250547.3; XM_003251903.2; XM_006557472.2; XM_006558798.2; XM_006558801.2; XM_006559389.2; XM_006559710.2; XM_006559811.2; XM_006562218.2; XM_006562991.2; XM_006564361.2; XM_006565162.2; XM_006566935.2; XM_006566938.2; XM_006567745.2; XM_006567746.2; XM_006568150.2; XM_006569455.1; XM_006570547.2; XM_006570947.2; XM_006571005.2; XM_016910733.1; XM_016910734.1;…
GO:0005623	cell	cellular_component	3	757	42	18963	0.0855031	0.173603	1.7893	XM_006563606.2; XM_016916400.1; XM_016917011.1
GO:0051453	regulation of intracellular pH	biological_process	4	757	59	18963	0.0859234	0.174327	1.69832	XM_006557472.2; XM_006570114.2; XM_016916245.1; XM_016916247.1
GO:0006888	ER to Golgi vesicle-mediated transport	biological_process	5	757	77	18963	0.0869562	0.176292	1.62664	XM_006558798.2; XM_006558801.2; XM_006565029.2; XM_006571902.2; XM_016912972.1
GO:0005215	transporter activity	molecular_function	8	757	134	18963	0.088275	0.178833	1.49553	NM_001011630.1; NM_001011636.1; XM_006566935.2; XM_006566938.2; XM_006568149.2; XM_006568150.2; XM_016914725.1; XM_396241.5
GO:0051091	positive regulation of sequence-specific DNA binding transcription factor activity	biological_process	5	757	78	18963	0.0912043	0.180688	1.60578	XM_006558214.2; XM_006558215.2; XM_006570447.2; XM_006570451.2; XM_016914626.1
GO:0034497	protein localization to pre-autophagosomal structure	biological_process	2	757	27	18963	0.0912446	0.180688	1.85557	XM_001120982.4; XM_006571902.2
GO:0007029	endoplasmic reticulum organization	biological_process	2	757	27	18963	0.0912446	0.180688	1.85557	XM_006557988.2; XM_016912972.1
GO:0050768	negative regulation of neurogenesis	biological_process	2	757	27	18963	0.0912446	0.180688	1.85557	XM_006559117.2; XM_006567153.2
GO:0007188	adenylate cyclase-modulating G-protein coupled receptor signaling pathway	biological_process	2	757	27	18963	0.0912446	0.180688	1.85557	XM_006566836.2; XR_001704081.1
GO:0001841	neural tube formation	biological_process	2	757	27	18963	0.0912446	0.180688	1.85557	XM_006569139.2; XM_016914813.1
GO:0080025	phosphatidylinositol-3,5-bisphosphate binding	molecular_function	2	757	27	18963	0.0912446	0.180688	1.85557	XM_006569726.1; XM_016914725.1
GO:0010592	positive regulation of lamellipodium assembly	biological_process	2	757	27	18963	0.0912446	0.180688	1.85557	XM_006570447.2; XM_006570451.2
GO:0030183	B cell differentiation	biological_process	2	757	27	18963	0.0912446	0.180688	1.85557	XM_006570447.2; XM_006570451.2
GO:0043171	peptide catabolic process	biological_process	2	757	27	18963	0.0912446	0.180688	1.85557	XM_006571710.2; XM_624725.5
GO:0008542	visual learning	biological_process	2	757	27	18963	0.0912446	0.180688	1.85557	XM_016912972.1; XM_016918057.1
GO:0072015	glomerular visceral epithelial cell development	biological_process	3	757	43	18963	0.0914495	0.180688	1.74769	XM_006564361.2; XM_006571201.2; XM_016911651.1
GO:0045542	positive regulation of cholesterol biosynthetic process	biological_process	1	757	13	18963	0.0928158	0.180688	1.92694	XM_001122685.4
GO:0045570	regulation of imaginal disc growth	biological_process	1	757	13	18963	0.0928158	0.180688	1.92694	XM_006557262.2
GO:0021762	substantia nigra development	biological_process	1	757	13	18963	0.0928158	0.180688	1.92694	XM_006557988.2
GO:0000307	cyclin-dependent protein kinase holoenzyme complex	cellular_component	1	757	13	18963	0.0928158	0.180688	1.92694	XM_006558499.2
GO:0039689	negative stranded viral RNA replication	biological_process	1	757	13	18963	0.0928158	0.180688	1.92694	XM_006558835.2
GO:0034125	negative regulation of MyD88-dependent toll-like receptor signaling pathway	biological_process	1	757	13	18963	0.0928158	0.180688	1.92694	XM_006559251.2
GO:2000255	negative regulation of male germ cell proliferation	biological_process	1	757	13	18963	0.0928158	0.180688	1.92694	XM_006559251.2
GO:0046676	negative regulation of insulin secretion	biological_process	1	757	13	18963	0.0928158	0.180688	1.92694	XM_006561366.2
GO:0004198	calcium-dependent cysteine-type endopeptidase activity	molecular_function	1	757	13	18963	0.0928158	0.180688	1.92694	XM_006561997.2
GO:0035418	protein localization to synapse	biological_process	1	757	13	18963	0.0928158	0.180688	1.92694	XM_006564361.2
GO:0006911	phagocytosis, engulfment	biological_process	1	757	13	18963	0.0928158	0.180688	1.92694	XM_006567220.2
GO:0046620	regulation of organ growth	biological_process	1	757	13	18963	0.0928158	0.180688	1.92694	XM_006567943.2
GO:0004335	galactokinase activity	molecular_function	1	757	13	18963	0.0928158	0.180688	1.92694	XM_006568112.2
GO:0001919	regulation of receptor recycling	biological_process	1	757	13	18963	0.0928158	0.180688	1.92694	XM_006568301.2
GO:0097197	tetraspanin-enriched microdomain	cellular_component	1	757	13	18963	0.0928158	0.180688	1.92694	XM_006568935.2
GO:0090102	cochlea development	biological_process	1	757	13	18963	0.0928158	0.180688	1.92694	XM_006570114.2
GO:0004887	thyroid hormone receptor activity	molecular_function	1	757	13	18963	0.0928158	0.180688	1.92694	XM_006570853.2
GO:0005250	A-type (transient outward) potassium channel activity	molecular_function	1	757	13	18963	0.0928158	0.180688	1.92694	XM_006571218.2
GO:0006782	protoporphyrinogen IX biosynthetic process	biological_process	1	757	13	18963	0.0928158	0.180688	1.92694	XM_006571706.1
GO:0097421	liver regeneration	biological_process	1	757	13	18963	0.0928158	0.180688	1.92694	XM_016910845.1
GO:0002088	lens development in camera-type eye	biological_process	1	757	13	18963	0.0928158	0.180688	1.92694	XM_016911217.1
GO:0033137	negative regulation of peptidyl-serine phosphorylation	biological_process	1	757	13	18963	0.0928158	0.180688	1.92694	XM_016911443.1
GO:0006048	UDP-N-acetylglucosamine biosynthetic process	biological_process	1	757	13	18963	0.0928158	0.180688	1.92694	XM_016911531.1
GO:0051299	centrosome separation	biological_process	1	757	13	18963	0.0928158	0.180688	1.92694	XM_016911631.1
GO:1990138	neuron projection extension	biological_process	1	757	13	18963	0.0928158	0.180688	1.92694	XM_016911651.1
GO:0006903	vesicle targeting	biological_process	1	757	13	18963	0.0928158	0.180688	1.92694	XM_016911967.1
GO:0045434	negative regulation of female receptivity, post-mating	biological_process	1	757	13	18963	0.0928158	0.180688	1.92694	XM_016912055.1
GO:0007625	grooming behavior	biological_process	1	757	13	18963	0.0928158	0.180688	1.92694	XM_016912972.1
GO:0015141	succinate transmembrane transporter activity	molecular_function	1	757	13	18963	0.0928158	0.180688	1.92694	XM_016913380.1
GO:0008305	integrin complex	cellular_component	1	757	13	18963	0.0928158	0.180688	1.92694	XM_016915611.1
GO:0005247	voltage-gated chloride channel activity	molecular_function	1	757	13	18963	0.0928158	0.180688	1.92694	XM_016916027.1
GO:0071212	subsynaptic reticulum	cellular_component	1	757	13	18963	0.0928158	0.180688	1.92694	XM_016916286.1
GO:0098792	xenophagy	biological_process	1	757	13	18963	0.0928158	0.180688	1.92694	XM_016916400.1
GO:0017128	phospholipid scramblase activity	molecular_function	1	757	13	18963	0.0928158	0.180688	1.92694	XM_016916667.1
GO:0019882	antigen processing and presentation	biological_process	1	757	13	18963	0.0928158	0.180688	1.92694	XM_016916862.1
GO:0044233	ER-mitochondrion membrane contact site	cellular_component	1	757	13	18963	0.0928158	0.180688	1.92694	XM_016916862.1
GO:1903232	melanosome assembly	biological_process	1	757	13	18963	0.0928158	0.180688	1.92694	XM_016916862.1
GO:0031267	small GTPase binding	molecular_function	1	757	13	18963	0.0928158	0.180688	1.92694	XM_016918125.1
GO:0032228	regulation of synaptic transmission, GABAergic	biological_process	1	757	13	18963	0.0928158	0.180688	1.92694	XM_394619.6
GO:0071294	cellular response to zinc ion	biological_process	1	757	13	18963	0.0928158	0.180688	1.92694	XM_623442.5
GO:0071361	cellular response to ethanol	biological_process	1	757	13	18963	0.0928158	0.180688	1.92694	XM_623442.5
GO:0008198	ferrous iron binding	molecular_function	1	757	13	18963	0.0928158	0.180688	1.92694	XM_625157.4
GO:0004128	cytochrome-b5 reductase activity, acting on NAD(P)H	molecular_function	1	757	13	18963	0.0928158	0.180688	1.92694	XR_001702547.1
GO:0042632	cholesterol homeostasis	biological_process	4	757	61	18963	0.0958683	0.186497	1.64264	XM_006565162.2; XM_006566935.2; XM_006566938.2; XM_396241.5
GO:0031012	extracellular matrix	cellular_component	7	757	117	18963	0.0963573	0.187316	1.49873	XM_003251903.2; XM_006561299.2; XM_006566834.2; XM_006571005.2; XM_016912646.1; XM_016912647.1; XR_410262.2
GO:0003382	epithelial cell morphogenesis	biological_process	3	757	44	18963	0.0975874	0.189438	1.70797	XM_003251903.2; XM_006567361.2; XM_016916286.1
GO:0051092	positive regulation of NF-kappaB transcription factor activity	biological_process	3	757	44	18963	0.0975874	0.189438	1.70797	XM_006559117.2; XM_006559662.2; XR_001702139.1
GO:0001227	transcriptional repressor activity, RNA polymerase II transcription regulatory region sequence-specific binding	molecular_function	2	757	28	18963	0.0993047	0.191416	1.7893	XM_006558215.2; XM_016911217.1
GO:0048705	skeletal system morphogenesis	biological_process	2	757	28	18963	0.0993047	0.191416	1.7893	XM_006558215.2; XM_006569191.2
GO:0010632	regulation of epithelial cell migration	biological_process	2	757	28	18963	0.0993047	0.191416	1.7893	XM_006567745.2; XM_006567746.2
GO:0042462	eye photoreceptor cell development	biological_process	2	757	28	18963	0.0993047	0.191416	1.7893	XM_006571014.2; XM_016911217.1
GO:0045880	positive regulation of smoothened signaling pathway	biological_process	2	757	28	18963	0.0993047	0.191416	1.7893	XM_006572111.2; XM_624402.5
GO:0006283	transcription-coupled nucleotide-excision repair	biological_process	2	757	28	18963	0.0993047	0.191416	1.7893	XM_016912162.1; XM_016916951.1
GO:0032091	negative regulation of protein binding	biological_process	2	757	28	18963	0.0993047	0.191416	1.7893	XM_016914939.1; XM_016917011.1
GO:0019221	cytokine-mediated signaling pathway	biological_process	2	757	28	18963	0.0993047	0.191416	1.7893	XM_016916588.1; XR_410262.2
GO:0051966	regulation of synaptic transmission, glutamatergic	biological_process	2	757	28	18963	0.0993047	0.191416	1.7893	XM_016916933.1; XM_016916934.1
GO:0032496	response to lipopolysaccharide	biological_process	2	757	28	18963	0.0993047	0.191416	1.7893	XR_001702866.1; XR_001704857.1
GO:0030246	carbohydrate binding	molecular_function	7	757	118	18963	0.0999696	0.192563	1.48603	XM_001121634.4; XM_006563575.2; XM_006565066.2; XM_006571031.2; XM_016911531.1; XM_016915130.1; XM_016917035.1
GO:0000165	MAPK cascade	biological_process	4	757	62	18963	0.10105	0.194371	1.61614	XM_006557240.2; XM_006558798.2; XM_006558801.2; XM_006564361.2
GO:0009267	cellular response to starvation	biological_process	4	757	62	18963	0.10105	0.194371	1.61614	XM_006570547.2; XM_016912658.1; XM_016912659.1; XM_393208.6
GO:0048542	lymph gland development	biological_process	3	757	45	18963	0.103912	0.197292	1.67001	XM_016914828.1; XM_016916896.1; XM_016916901.1
GO:0005085	guanyl-nucleotide exchange factor activity	molecular_function	6	757	100	18963	0.105012	0.197292	1.50301	XM_006570998.2; XM_006571000.2; XM_016914965.1; XM_016918125.1; XM_395308.5; XR_001703924.1
GO:0001653	peptide receptor activity	molecular_function	1	757	14	18963	0.10552	0.197292	1.7893	NM_001113285.1
GO:0034614	cellular response to reactive oxygen species	biological_process	1	757	14	18963	0.10552	0.197292	1.7893	XM_006557240.2
GO:0071243	cellular response to arsenic-containing substance	biological_process	1	757	14	18963	0.10552	0.197292	1.7893	XM_006557240.2
GO:0071907	determination of digestive tract left/right asymmetry	biological_process	1	757	14	18963	0.10552	0.197292	1.7893	XM_006557240.2
GO:0007428	primary branching, open tracheal system	biological_process	1	757	14	18963	0.10552	0.197292	1.7893	XM_006557262.2
GO:0015014	heparan sulfate proteoglycan biosynthetic process, polysaccharide chain biosynthetic process	biological_process	1	757	14	18963	0.10552	0.197292	1.7893	XM_006557262.2
GO:0044666	MLL3/4 complex	cellular_component	1	757	14	18963	0.10552	0.197292	1.7893	XM_006558163.2
GO:0048188	Set1C/COMPASS complex	cellular_component	1	757	14	18963	0.10552	0.197292	1.7893	XM_006558163.2
GO:0033077	T cell differentiation in thymus	biological_process	1	757	14	18963	0.10552	0.197292	1.7893	XM_006558499.2
GO:0032755	positive regulation of interleukin-6 production	biological_process	1	757	14	18963	0.10552	0.197292	1.7893	XM_006559117.2
GO:0043586	tongue development	biological_process	1	757	14	18963	0.10552	0.197292	1.7893	XM_006559321.2
GO:0043523	regulation of neuron apoptotic process	biological_process	1	757	14	18963	0.10552	0.197292	1.7893	XM_006561058.2
GO:0032993	protein-DNA complex	cellular_component	1	757	14	18963	0.10552	0.197292	1.7893	XM_006561160.2
GO:0014066	regulation of phosphatidylinositol 3-kinase signaling	biological_process	1	757	14	18963	0.10552	0.197292	1.7893	XM_006561366.2
GO:0032836	glomerular basement membrane development	biological_process	1	757	14	18963	0.10552	0.197292	1.7893	XM_006564361.2
GO:0000177	cytoplasmic exosome (RNase complex)	cellular_component	1	757	14	18963	0.10552	0.197292	1.7893	XM_006565646.2
GO:0035413	positive regulation of catenin import into nucleus	biological_process	1	757	14	18963	0.10552	0.197292	1.7893	XM_006565862.2
GO:0042813	Wnt-activated receptor activity	molecular_function	1	757	14	18963	0.10552	0.197292	1.7893	XM_006569191.2
GO:0031083	BLOC-1 complex	cellular_component	1	757	14	18963	0.10552	0.197292	1.7893	XM_006570551.2
GO:0014054	positive regulation of gamma-aminobutyric acid secretion	biological_process	1	757	14	18963	0.10552	0.197292	1.7893	XM_006570709.2
GO:0014074	response to purine-containing compound	biological_process	1	757	14	18963	0.10552	0.197292	1.7893	XM_006570709.2
GO:0051939	gamma-aminobutyric acid import	biological_process	1	757	14	18963	0.10552	0.197292	1.7893	XM_006570709.2
GO:0008173	RNA methyltransferase activity	molecular_function	1	757	14	18963	0.10552	0.197292	1.7893	XM_006571483.2
GO:0042473	outer ear morphogenesis	biological_process	1	757	14	18963	0.10552	0.197292	1.7893	XM_006572111.2
GO:0048706	embryonic skeletal system development	biological_process	1	757	14	18963	0.10552	0.197292	1.7893	XM_006572111.2
GO:2001240	negative regulation of extrinsic apoptotic signaling pathway in absence of ligand	biological_process	1	757	14	18963	0.10552	0.197292	1.7893	XM_006572111.2
GO:0006002	fructose 6-phosphate metabolic process	biological_process	1	757	14	18963	0.10552	0.197292	1.7893	XM_016911531.1
GO:0036459	thiol-dependent ubiquitinyl hydrolase activity	molecular_function	1	757	14	18963	0.10552	0.197292	1.7893	XM_016912272.1
GO:0030315	T-tubule	cellular_component	1	757	14	18963	0.10552	0.197292	1.7893	XM_016912281.1
GO:0006275	regulation of DNA replication	biological_process	1	757	14	18963	0.10552	0.197292	1.7893	XM_016914185.1
GO:0016538	cyclin-dependent protein serine/threonine kinase regulator activity	molecular_function	1	757	14	18963	0.10552	0.197292	1.7893	XM_016914185.1
GO:0051645	Golgi localization	biological_process	1	757	14	18963	0.10552	0.197292	1.7893	XM_016914699.1
GO:0060412	ventricular septum morphogenesis	biological_process	1	757	14	18963	0.10552	0.197292	1.7893	XM_016915518.1
GO:0061337	cardiac conduction	biological_process	1	757	14	18963	0.10552	0.197292	1.7893	XM_016915760.1
GO:0035262	gonad morphogenesis	biological_process	1	757	14	18963	0.10552	0.197292	1.7893	XM_016916286.1
GO:0032731	positive regulation of interleukin-1 beta production	biological_process	1	757	14	18963	0.10552	0.197292	1.7893	XM_392405.6
GO:0006998	nuclear envelope organization	biological_process	1	757	14	18963	0.10552	0.197292	1.7893	XR_001705430.1
GO:2000394	positive regulation of lamellipodium morphogenesis	biological_process	1	757	14	18963	0.10552	0.197292	1.7893	XR_408737.2
GO:0032780	negative regulation of ATPase activity	biological_process	1	757	14	18963	0.10552	0.197292	1.7893	XR_412317.1
GO:0035097	histone methyltransferase complex	cellular_component	2	757	29	18963	0.107639	0.199485	1.7276	XM_006559101.2; XM_016910845.1
GO:0002052	positive regulation of neuroblast proliferation	biological_process	2	757	29	18963	0.107639	0.199485	1.7276	XM_006559321.2; XM_016911217.1
GO:0006828	manganese ion transport	biological_process	2	757	29	18963	0.107639	0.199485	1.7276	XM_006562513.2; XM_006562516.2
GO:0005044	scavenger receptor activity	molecular_function	2	757	29	18963	0.107639	0.199485	1.7276	XM_006562691.2; XM_006567220.2
GO:0043149	stress fiber assembly	biological_process	2	757	29	18963	0.107639	0.199485	1.7276	XM_006563998.2; XM_016916974.1
GO:0042306	regulation of protein import into nucleus	biological_process	2	757	29	18963	0.107639	0.199485	1.7276	XM_006565996.2; XM_006567361.2
GO:0021537	telencephalon development	biological_process	2	757	29	18963	0.107639	0.199485	1.7276	XM_006566318.2; XM_392622.6
GO:0046959	habituation	biological_process	2	757	29	18963	0.107639	0.199485	1.7276	XM_006567361.2; XR_001702660.1
GO:0004407	histone deacetylase activity	molecular_function	2	757	29	18963	0.107639	0.199485	1.7276	XM_006570447.2; XM_006570451.2
GO:0040029	regulation of gene expression, epigenetic	biological_process	2	757	29	18963	0.107639	0.199485	1.7276	XM_006570447.2; XM_006570451.2
GO:0005547	phosphatidylinositol-3,4,5-trisphosphate binding	molecular_function	2	757	29	18963	0.107639	0.199485	1.7276	XM_006572154.2; XM_016911651.1
GO:0042149	cellular response to glucose starvation	biological_process	2	757	29	18963	0.107639	0.199485	1.7276	XM_016913147.1; XM_395069.5
GO:0051491	positive regulation of filopodium assembly	biological_process	2	757	29	18963	0.107639	0.199485	1.7276	XM_016914130.1; XM_016916286.1
GO:0048791	calcium ion-regulated exocytosis of neurotransmitter	biological_process	3	757	46	18963	0.110419	0.204223	1.63371	XM_006557676.2; XM_006557680.2; XM_016916904.1
GO:0010501	RNA secondary structure unwinding	biological_process	3	757	46	18963	0.110419	0.204223	1.63371	XM_006561621.2; XM_016911308.1; XM_016912013.1
GO:0030324	lung development	biological_process	3	757	46	18963	0.110419	0.204223	1.63371	XM_006565982.2; XM_006565983.2; XM_016917436.1
GO:0006814	sodium ion transport	biological_process	12	757	224	18963	0.114287	0.211193	1.34197	XM_003250003.3; XM_006561521.2; XM_006564957.2; XM_006564958.2; XM_006566475.2; XM_006569813.2; XM_016913380.1; XM_016917898.1; XM_016917932.1; XM_392257.6; XM_392977.6; XM_394160.5
GO:0042472	inner ear morphogenesis	biological_process	2	757	30	18963	0.116234	0.211193	1.67001	XM_006559321.2; XM_016911799.1
GO:0048839	inner ear development	biological_process	2	757	30	18963	0.116234	0.211193	1.67001	XM_006561366.2; XM_016911799.1
GO:0008062	eclosion rhythm	biological_process	2	757	30	18963	0.116234	0.211193	1.67001	XM_006563135.2; XR_001705504.1
GO:0051225	spindle assembly	biological_process	2	757	30	18963	0.116234	0.211193	1.67001	XM_006563469.2; XM_016913454.1
GO:0001540	beta-amyloid binding	molecular_function	2	757	30	18963	0.116234	0.211193	1.67001	XM_006569089.2; XM_006569092.2
GO:0030687	preribosome, large subunit precursor	cellular_component	2	757	30	18963	0.116234	0.211193	1.67001	XM_006570929.2; XM_016913636.1
GO:0003094	glomerular filtration	biological_process	2	757	30	18963	0.116234	0.211193	1.67001	XM_006571201.2; XM_016916831.1
GO:0060122	inner ear receptor stereocilium organization	biological_process	2	757	30	18963	0.116234	0.211193	1.67001	XM_016911799.1; XM_016915518.1
GO:0007094	mitotic spindle assembly checkpoint	biological_process	2	757	30	18963	0.116234	0.211193	1.67001	XM_016914415.1; XM_016917011.1
GO:0030111	regulation of Wnt signaling pathway	biological_process	2	757	30	18963	0.116234	0.211193	1.67001	XM_016914626.1; XM_016915229.1
GO:0043197	dendritic spine	cellular_component	3	757	47	18963	0.117103	0.211193	1.59895	XM_003251966.3; XM_016910974.1; XM_016914130.1
GO:0005070	SH3/SH2 adaptor activity	molecular_function	3	757	47	18963	0.117103	0.211193	1.59895	XM_006561366.2; XM_016914965.1; XM_016916974.1
GO:0003730	mRNA 3'-UTR binding	molecular_function	3	757	47	18963	0.117103	0.211193	1.59895	XM_006562560.2; XM_006566870.2; XM_016914359.1
GO:0042393	histone binding	molecular_function	3	757	47	18963	0.117103	0.211193	1.59895	XM_016911822.1; XM_016914130.1; XM_016917807.1
GO:0015485	cholesterol binding	molecular_function	4	757	65	18963	0.11741	0.211193	1.54155	NM_001011630.1; XM_006568150.2; XM_016916933.1; XM_016916934.1
GO:0008565	protein transporter activity	molecular_function	4	757	65	18963	0.11741	0.211193	1.54155	XM_006567375.1; XM_016914118.1; XM_396286.6; XR_411843.2
GO:0046529	imaginal disc fusion, thorax closure	biological_process	1	757	15	18963	0.118656	0.211193	1.67001	XM_006557240.2
GO:0021984	adenohypophysis development	biological_process	1	757	15	18963	0.118656	0.211193	1.67001	XM_006559321.2
GO:0035198	miRNA binding	molecular_function	1	757	15	18963	0.118656	0.211193	1.67001	XM_006559321.2
GO:0009755	hormone-mediated signaling pathway	biological_process	1	757	15	18963	0.118656	0.211193	1.67001	XM_006561366.2
GO:0008069	dorsal/ventral axis specification, ovarian follicular epithelium	biological_process	1	757	15	18963	0.118656	0.211193	1.67001	XM_006562560.2
GO:0008298	intracellular mRNA localization	biological_process	1	757	15	18963	0.118656	0.211193	1.67001	XM_006562560.2
GO:0016325	oocyte microtubule cytoskeleton organization	biological_process	1	757	15	18963	0.118656	0.211193	1.67001	XM_006562560.2
GO:0060287	epithelial cilium movement involved in determination of left/right asymmetry	biological_process	1	757	15	18963	0.118656	0.211193	1.67001	XM_006564581.2
GO:0050684	regulation of mRNA processing	biological_process	1	757	15	18963	0.118656	0.211193	1.67001	XM_006564769.2
GO:0035024	negative regulation of Rho protein signal transduction	biological_process	1	757	15	18963	0.118656	0.211193	1.67001	XM_006565862.2
GO:0072341	modified amino acid binding	molecular_function	1	757	15	18963	0.118656	0.211193	1.67001	XM_006566922.2
GO:0004435	phosphatidylinositol phospholipase C activity	molecular_function	1	757	15	18963	0.118656	0.211193	1.67001	XM_006567225.2
GO:0060102	collagen and cuticulin-based cuticle extracellular matrix	cellular_component	1	757	15	18963	0.118656	0.211193	1.67001	XM_006568558.2
GO:0071679	commissural neuron axon guidance	biological_process	1	757	15	18963	0.118656	0.211193	1.67001	XM_006569191.2
GO:0097352	autophagosome maturation	biological_process	1	757	15	18963	0.118656	0.211193	1.67001	XM_006569726.1
GO:0070097	delta-catenin binding	molecular_function	1	757	15	18963	0.118656	0.211193	1.67001	XM_006570515.2
GO:0035641	locomotory exploration behavior	biological_process	1	757	15	18963	0.118656	0.211193	1.67001	XM_006570540.2
GO:0005332	gamma-aminobutyric acid:sodium symporter activity	molecular_function	1	757	15	18963	0.118656	0.211193	1.67001	XM_006570709.2
GO:0046834	lipid phosphorylation	biological_process	1	757	15	18963	0.118656	0.211193	1.67001	XM_006571113.2
GO:0005095	GTPase inhibitor activity	molecular_function	1	757	15	18963	0.118656	0.211193	1.67001	XM_016911651.1
GO:0051439	regulation of ubiquitin-protein ligase activity involved in mitotic cell cycle	biological_process	1	757	15	18963	0.118656	0.211193	1.67001	XM_016911964.1
GO:0051881	regulation of mitochondrial membrane potential	biological_process	1	757	15	18963	0.118656	0.211193	1.67001	XM_016912972.1
GO:0050482	arachidonic acid secretion	biological_process	1	757	15	18963	0.118656	0.211193	1.67001	XM_016913198.1
GO:0050833	pyruvate transmembrane transporter activity	molecular_function	1	757	15	18963	0.118656	0.211193	1.67001	XM_016913380.1
GO:0006379	mRNA cleavage	biological_process	1	757	15	18963	0.118656	0.211193	1.67001	XM_016913510.1
GO:0007618	mating	biological_process	1	757	15	18963	0.118656	0.211193	1.67001	XM_016913890.1
GO:0016544	male courtship behavior, tapping to detect pheromone	biological_process	1	757	15	18963	0.118656	0.211193	1.67001	XM_016913890.1
GO:0048065	male courtship behavior, veined wing extension	biological_process	1	757	15	18963	0.118656	0.211193	1.67001	XM_016913890.1
GO:0004563	beta-N-acetylhexosaminidase activity	molecular_function	1	757	15	18963	0.118656	0.211193	1.67001	XM_016914011.1
GO:0016063	rhodopsin biosynthetic process	biological_process	1	757	15	18963	0.118656	0.211193	1.67001	XM_016914011.1
GO:0000288	nuclear-transcribed mRNA catabolic process, deadenylation-dependent decay	biological_process	1	757	15	18963	0.118656	0.211193	1.67001	XM_016914359.1
GO:0055008	cardiac muscle tissue morphogenesis	biological_process	1	757	15	18963	0.118656	0.211193	1.67001	XM_016914813.1
GO:0033162	melanosome membrane	cellular_component	1	757	15	18963	0.118656	0.211193	1.67001	XM_016916862.1
GO:0072657	protein localization to membrane	biological_process	1	757	15	18963	0.118656	0.211193	1.67001	XM_016916862.1
GO:0008608	attachment of spindle microtubules to kinetochore	biological_process	1	757	15	18963	0.118656	0.211193	1.67001	XM_016917011.1
GO:0031491	nucleosome binding	molecular_function	1	757	15	18963	0.118656	0.211193	1.67001	XM_016917807.1
GO:0016601	Rac protein signal transduction	biological_process	1	757	15	18963	0.118656	0.211193	1.67001	XM_394619.6
GO:0009083	branched-chain amino acid catabolic process	biological_process	1	757	15	18963	0.118656	0.211193	1.67001	XM_396341.5
GO:0016706	oxidoreductase activity, acting on paired donors, with incorporation or reduction of molecular oxygen, 2-oxoglutarate as one donor, and incorporation of one atom each of oxygen into both donors	molecular_function	1	757	15	18963	0.118656	0.211193	1.67001	XM_625157.4
GO:0000188	inactivation of MAPK activity	biological_process	1	757	15	18963	0.118656	0.211193	1.67001	XR_001702866.1
GO:1900026	positive regulation of substrate adhesion-dependent cell spreading	biological_process	1	757	15	18963	0.118656	0.211193	1.67001	XR_408737.2
GO:0007050	cell cycle arrest	biological_process	5	757	84	18963	0.118974	0.21162	1.49108	XM_006559321.2; XM_006565522.2; XM_006569089.2; XM_006569092.2; XM_006572111.2
GO:0006367	transcription initiation from RNA polymerase II promoter	biological_process	4	757	66	18963	0.123125	0.218862	1.51819	XM_006570191.2; XM_016913104.1; XM_016916951.1; XM_395016.6
GO:0001669	acrosomal vesicle	cellular_component	2	757	31	18963	0.125077	0.222188	1.61614	XM_016913589.1; XR_001705595.1
GO:0004725	protein tyrosine phosphatase activity	molecular_function	6	757	105	18963	0.12676	0.225032	1.43144	XM_003250241.3; XM_006561366.2; XM_006563588.2; XM_006565678.2; XM_016914985.1; XR_001702866.1
GO:0005765	lysosomal membrane	cellular_component	15	757	293	18963	0.128218	0.227134	1.28243	XM_006557472.2; XM_006565162.2; XM_006566935.2; XM_006566938.2; XM_006569726.1; XM_006570547.2; XM_006570548.2; XM_006570549.1; XM_016912658.1; XM_016912659.1; XM_016914303.1; XM_016916245.1; XM_016916247.1; XM_393208.6; XM_396241.5
GO:0007498	mesoderm development	biological_process	5	757	86	18963	0.129067	0.227134	1.45641	XM_003250241.3; XM_006563588.2; XM_006566318.2; XM_016917824.1; XM_392622.6
GO:0070491	repressing transcription factor binding	molecular_function	5	757	86	18963	0.129067	0.227134	1.45641	XM_006570447.2; XM_006570451.2; XM_016910717.1; XM_016911822.1; XM_016914130.1
GO:0006469	negative regulation of protein kinase activity	biological_process	3	757	49	18963	0.130979	0.227134	1.53369	XM_016916588.1; XM_392405.6; XR_410262.2
GO:0004983	neuropeptide Y receptor activity	molecular_function	1	757	16	18963	0.13217	0.227134	1.56564	NM_001113285.1
GO:0004161	dimethylallyltranstransferase activity	molecular_function	1	757	16	18963	0.13217	0.227134	1.56564	XM_001122685.4
GO:0004337	geranyltranstransferase activity	molecular_function	1	757	16	18963	0.13217	0.227134	1.56564	XM_001122685.4
GO:0008299	isoprenoid biosynthetic process	biological_process	1	757	16	18963	0.13217	0.227134	1.56564	XM_001122685.4
GO:0033384	geranyl diphosphate biosynthetic process	biological_process	1	757	16	18963	0.13217	0.227134	1.56564	XM_001122685.4
GO:0045337	farnesyl diphosphate biosynthetic process	biological_process	1	757	16	18963	0.13217	0.227134	1.56564	XM_001122685.4
GO:0030673	axolemma	cellular_component	1	757	16	18963	0.13217	0.227134	1.56564	XM_003251966.3
GO:0018024	histone-lysine N-methyltransferase activity	molecular_function	1	757	16	18963	0.13217	0.227134	1.56564	XM_006557978.2
GO:0040014	regulation of multicellular organism growth	biological_process	1	757	16	18963	0.13217	0.227134	1.56564	XM_006561366.2
GO:0000272	polysaccharide catabolic process	biological_process	1	757	16	18963	0.13217	0.227134	1.56564	XM_006562100.2
GO:0031224	intrinsic component of membrane	cellular_component	1	757	16	18963	0.13217	0.227134	1.56564	XM_006562927.2
GO:0007615	anesthesia-resistant memory	biological_process	1	757	16	18963	0.13217	0.227134	1.56564	XM_006563135.2
GO:0032039	integrator complex	cellular_component	1	757	16	18963	0.13217	0.227134	1.56564	XM_006563886.2
GO:0042795	snRNA transcription from RNA polymerase II promoter	biological_process	1	757	16	18963	0.13217	0.227134	1.56564	XM_006563886.2
GO:0006360	transcription from RNA polymerase I promoter	biological_process	1	757	16	18963	0.13217	0.227134	1.56564	XM_006564172.2
GO:0000176	nuclear exosome (RNase complex)	cellular_component	1	757	16	18963	0.13217	0.227134	1.56564	XM_006565646.2
GO:0032093	SAM domain binding	molecular_function	1	757	16	18963	0.13217	0.227134	1.56564	XM_006565678.2
GO:1903386	negative regulation of homophilic cell adhesion	biological_process	1	757	16	18963	0.13217	0.227134	1.56564	XM_006565678.2
GO:0050667	homocysteine metabolic process	biological_process	1	757	16	18963	0.13217	0.227134	1.56564	XM_006566922.2
GO:0007292	female gamete generation	biological_process	1	757	16	18963	0.13217	0.227134	1.56564	XM_006567943.2
GO:0048843	negative regulation of axon extension involved in axon guidance	biological_process	1	757	16	18963	0.13217	0.227134	1.56564	XM_006569191.2
GO:0002931	response to ischemia	biological_process	1	757	16	18963	0.13217	0.227134	1.56564	XM_006570114.2
GO:0045218	zonula adherens maintenance	biological_process	1	757	16	18963	0.13217	0.227134	1.56564	XM_006570515.2
GO:0032331	negative regulation of chondrocyte differentiation	biological_process	1	757	16	18963	0.13217	0.227134	1.56564	XM_006570533.2
GO:0006337	nucleosome disassembly	biological_process	1	757	16	18963	0.13217	0.227134	1.56564	XM_006570665.2
GO:0032229	negative regulation of synaptic transmission, GABAergic	biological_process	1	757	16	18963	0.13217	0.227134	1.56564	XM_006570709.2
GO:0048515	spermatid differentiation	biological_process	1	757	16	18963	0.13217	0.227134	1.56564	XM_006570770.2
GO:0048251	elastic fiber assembly	biological_process	1	757	16	18963	0.13217	0.227134	1.56564	XM_006571005.2
GO:0030658	transport vesicle membrane	cellular_component	1	757	16	18963	0.13217	0.227134	1.56564	XM_006572023.2
GO:0070410	co-SMAD binding	molecular_function	1	757	16	18963	0.13217	0.227134	1.56564	XM_016911217.1
GO:0071837	HMG box domain binding	molecular_function	1	757	16	18963	0.13217	0.227134	1.56564	XM_016911217.1
GO:0016574	histone ubiquitination	biological_process	1	757	16	18963	0.13217	0.227134	1.56564	XM_016911631.1
GO:0014704	intercalated disc	cellular_component	1	757	16	18963	0.13217	0.227134	1.56564	XM_016912281.1
GO:0007212	dopamine receptor signaling pathway	biological_process	1	757	16	18963	0.13217	0.227134	1.56564	XM_016912972.1
GO:0016543	male courtship behavior, orientation prior to leg tapping and wing vibration	biological_process	1	757	16	18963	0.13217	0.227134	1.56564	XM_016913890.1
GO:0016545	male courtship behavior, veined wing vibration	biological_process	1	757	16	18963	0.13217	0.227134	1.56564	XM_016913890.1
GO:0000983	transcription factor activity, RNA polymerase II core promoter sequence-specific	molecular_function	1	757	16	18963	0.13217	0.227134	1.56564	XM_016915518.1
GO:0086091	regulation of heart rate by cardiac conduction	biological_process	1	757	16	18963	0.13217	0.227134	1.56564	XM_016915760.1
GO:0003091	renal water homeostasis	biological_process	1	757	16	18963	0.13217	0.227134	1.56564	XM_016916027.1
GO:0008273	calcium, potassium:sodium antiporter activity	molecular_function	1	757	16	18963	0.13217	0.227134	1.56564	XM_016917455.1
GO:0031402	sodium ion binding	molecular_function	1	757	16	18963	0.13217	0.227134	1.56564	XM_016917455.1
GO:0042572	retinol metabolic process	biological_process	1	757	16	18963	0.13217	0.227134	1.56564	XM_392104.6
GO:0005890	sodium:potassium-exchanging ATPase complex	cellular_component	1	757	16	18963	0.13217	0.227134	1.56564	XM_392257.6
GO:0098655	cation transmembrane transport	biological_process	1	757	16	18963	0.13217	0.227134	1.56564	XM_392257.6
GO:0051016	barbed-end actin filament capping	biological_process	1	757	16	18963	0.13217	0.227134	1.56564	XM_392405.6
GO:0016934	extracellular-glycine-gated chloride channel activity	molecular_function	1	757	16	18963	0.13217	0.227134	1.56564	XM_623442.5
GO:0004180	carboxypeptidase activity	molecular_function	1	757	16	18963	0.13217	0.227134	1.56564	XM_624725.5
GO:0017048	Rho GTPase binding	molecular_function	2	757	32	18963	0.134153	0.229374	1.56564	XM_006559117.2; XM_006562132.2
GO:0019827	stem cell population maintenance	biological_process	2	757	32	18963	0.134153	0.229374	1.56564	XM_006559321.2; XM_006565646.2
GO:0018279	protein N-linked glycosylation via asparagine	biological_process	2	757	32	18963	0.134153	0.229374	1.56564	XM_006563575.2; XM_016917681.1
GO:0015171	amino acid transmembrane transporter activity	molecular_function	2	757	32	18963	0.134153	0.229374	1.56564	XM_006570013.2; XM_016914659.1
GO:0033613	activating transcription factor binding	molecular_function	2	757	32	18963	0.134153	0.229374	1.56564	XM_006570447.2; XM_006570451.2
GO:0010634	positive regulation of epithelial cell migration	biological_process	2	757	32	18963	0.134153	0.229374	1.56564	XM_006570947.2; XR_408737.2
GO:0046426	negative regulation of JAK-STAT cascade	biological_process	2	757	32	18963	0.134153	0.229374	1.56564	XM_016916588.1; XR_410262.2
GO:0006811	ion transport	biological_process	5	757	87	18963	0.134264	0.229374	1.43967	NM_001011572.1; XM_006562255.2; XM_006563091.2; XM_006563093.2; XM_006563094.2
GO:0000922	spindle pole	cellular_component	5	757	87	18963	0.134264	0.229374	1.43967	XM_016911967.1; XM_016912803.1; XM_016914415.1; XM_016914985.1; XM_016916091.1
GO:0008289	lipid binding	molecular_function	8	757	147	18963	0.134311	0.229374	1.36328	NM_001011636.1; XM_006559147.2; XM_006568149.2; XM_006570861.2; XM_016914725.1; XM_016917564.1; XM_394452.5; XM_395035.6
GO:0030424	axon	cellular_component	19	757	384	18963	0.137088	0.233972	1.23946	XM_006557240.2; XM_006557676.2; XM_006557680.2; XM_006558964.2; XM_006560521.2; XM_006560531.2; XM_006562691.2; XM_006565678.2; XM_006567361.2; XM_006570709.2; XM_016910733.1; XM_016910734.1; XM_016910735.1; XM_016910736.1; XM_016911651.1; XM_016912972.1; XM_016916286.1; XM_016916904.1; XM_392257.6
GO:0045669	positive regulation of osteoblast differentiation	biological_process	3	757	50	18963	0.138161	0.235439	1.50301	XM_016912646.1; XM_016912647.1; XM_016915518.1
GO:0009925	basal plasma membrane	cellular_component	3	757	50	18963	0.138161	0.235439	1.50301	XM_016915611.1; XM_016916027.1; XR_001704857.1
GO:0008283	cell proliferation	biological_process	12	757	232	18963	0.138285	0.235439	1.2957	XM_003249424.3; XM_003250241.3; XM_006557701.2; XM_006557702.2; XM_006557704.2; XM_006563588.2; XM_016910845.1; XM_016911083.1; XM_016911117.1; XM_016911964.1; XM_016914985.1; XR_001702139.1
GO:0006914	autophagy	biological_process	8	757	148	18963	0.138291	0.235439	1.35406	XM_006562943.2; XM_006565029.2; XM_006566579.2; XM_006567745.2; XM_006569726.1; XM_006572039.2; XM_016916082.1; XM_016916378.1
GO:0005096	GTPase activator activity	molecular_function	16	757	319	18963	0.139617	0.237548	1.25644	XM_001122035.4; XM_006558681.2; XM_006558964.2; XM_006565187.2; XM_006567648.2; XM_006568301.2; XM_006568398.2; XM_006569681.2; XM_006570861.2; XM_006571211.2; XM_006572154.2; XM_016911651.1; XM_016914699.1; XM_016915602.1; XM_016917587.1; XM_395308.5
GO:0007614	short-term memory	biological_process	4	757	69	18963	0.141019	0.239785	1.45219	XM_006562893.2; XM_016911673.1; XM_016916933.1; XM_016916934.1
GO:0042391	regulation of membrane potential	biological_process	8	757	149	18963	0.142332	0.241868	1.34498	XM_006557472.2; XM_006570114.2; XM_016916245.1; XM_016916247.1; XR_001705633.1; XR_001705637.1; XR_409682.2; XR_412317.1
GO:0008033	tRNA processing	biological_process	2	757	33	18963	0.143448	0.242114	1.51819	XM_003250428.3; XM_006563978.2
GO:0060179	male mating behavior	biological_process	2	757	33	18963	0.143448	0.242114	1.51819	XM_006558930.2; XM_016913890.1
GO:0043410	positive regulation of MAPK cascade	biological_process	2	757	33	18963	0.143448	0.242114	1.51819	XM_006559321.2; XM_006569191.2
GO:0005158	insulin receptor binding	molecular_function	2	757	33	18963	0.143448	0.242114	1.51819	XM_006561366.2; XM_016916974.1
GO:0009725	response to hormone	biological_process	2	757	33	18963	0.143448	0.242114	1.51819	XM_006565982.2; XM_006565983.2
GO:0008217	regulation of blood pressure	biological_process	2	757	33	18963	0.143448	0.242114	1.51819	XM_006571710.2; XM_394619.6
GO:0035222	wing disc pattern formation	biological_process	2	757	33	18963	0.143448	0.242114	1.51819	XM_016911083.1; XM_016911117.1
GO:0000979	RNA polymerase II core promoter sequence-specific DNA binding	molecular_function	2	757	33	18963	0.143448	0.242114	1.51819	XM_016911217.1; XR_408737.2
GO:0043231	intracellular membrane-bounded organelle	cellular_component	15	757	299	18963	0.144762	0.242114	1.2567	XM_003251966.3; XM_006557472.2; XM_006557676.2; XM_006557680.2; XM_006559782.2; XM_006565522.2; XM_006566935.2; XM_006566938.2; XM_016913023.1; XM_016915825.1; XM_016915826.1; XM_016916245.1; XM_016916247.1; XM_016916904.1; XM_396241.5
GO:0000722	telomere maintenance via recombination	biological_process	1	757	17	18963	0.14601	0.242114	1.47354	XM_006559782.2
GO:0031638	zymogen activation	biological_process	1	757	17	18963	0.14601	0.242114	1.47354	XM_006562691.2
GO:0016180	snRNA processing	biological_process	1	757	17	18963	0.14601	0.242114	1.47354	XM_006563886.2
GO:0005736	DNA-directed RNA polymerase I complex	cellular_component	1	757	17	18963	0.14601	0.242114	1.47354	XM_006564172.2
GO:0032504	multicellular organism reproduction	biological_process	1	757	17	18963	0.14601	0.242114	1.47354	XM_006565066.2
GO:0000124	SAGA complex	cellular_component	1	757	17	18963	0.14601	0.242114	1.47354	XM_006565354.2
GO:0036066	protein O-linked fucosylation	biological_process	1	757	17	18963	0.14601	0.242114	1.47354	XM_006570533.2
GO:0008089	anterograde axonal transport	biological_process	1	757	17	18963	0.14601	0.242114	1.47354	XM_006570551.2
GO:0010288	response to lead ion	biological_process	1	757	17	18963	0.14601	0.242114	1.47354	XM_006570709.2
GO:0010324	membrane invagination	biological_process	1	757	17	18963	0.14601	0.242114	1.47354	XM_006570757.2
GO:0004143	diacylglycerol kinase activity	molecular_function	1	757	17	18963	0.14601	0.242114	1.47354	XM_006571113.2
GO:0045170	spectrosome	cellular_component	1	757	17	18963	0.14601	0.242114	1.47354	XM_016911161.1
GO:0048134	germ-line cyst formation	biological_process	1	757	17	18963	0.14601	0.242114	1.47354	XM_016911161.1
GO:0021983	pituitary gland development	biological_process	1	757	17	18963	0.14601	0.242114	1.47354	XM_016911217.1
GO:0050953	sensory perception of light stimulus	biological_process	1	757	17	18963	0.14601	0.242114	1.47354	XM_016911799.1
GO:0008528	G-protein coupled peptide receptor activity	molecular_function	1	757	17	18963	0.14601	0.242114	1.47354	XM_016912055.1
GO:0007569	cell aging	biological_process	1	757	17	18963	0.14601	0.242114	1.47354	XM_016912972.1
GO:0046323	glucose import	biological_process	1	757	17	18963	0.14601	0.242114	1.47354	XM_016913003.1
GO:0002118	aggressive behavior	biological_process	1	757	17	18963	0.14601	0.242114	1.47354	XM_016913890.1
GO:0001967	suckling behavior	biological_process	1	757	17	18963	0.14601	0.242114	1.47354	XM_016914090.1
GO:0060999	positive regulation of dendritic spine development	biological_process	1	757	17	18963	0.14601	0.242114	1.47354	XM_016914130.1
GO:0008595	anterior/posterior axis specification, embryo	biological_process	1	757	17	18963	0.14601	0.242114	1.47354	XM_016914359.1
GO:0008078	mesodermal cell migration	biological_process	1	757	17	18963	0.14601	0.242114	1.47354	XM_016914813.1
GO:0046665	amnioserosa maintenance	biological_process	1	757	17	18963	0.14601	0.242114	1.47354	XM_016914828.1
GO:0030295	protein kinase activator activity	molecular_function	1	757	17	18963	0.14601	0.242114	1.47354	XM_016915158.1
GO:0016580	Sin3 complex	cellular_component	1	757	17	18963	0.14601	0.242114	1.47354	XM_016915175.1
GO:0060411	cardiac septum morphogenesis	biological_process	1	757	17	18963	0.14601	0.242114	1.47354	XM_016915518.1
GO:0010591	regulation of lamellipodium assembly	biological_process	1	757	17	18963	0.14601	0.242114	1.47354	XM_016916286.1
GO:0019674	NAD metabolic process	biological_process	1	757	17	18963	0.14601	0.242114	1.47354	XM_016916288.1
GO:0030742	GTP-dependent protein binding	molecular_function	1	757	17	18963	0.14601	0.242114	1.47354	XM_016916862.1
GO:0006605	protein targeting	biological_process	1	757	17	18963	0.14601	0.242114	1.47354	XR_001704857.1
GO:0007275	multicellular organism development	biological_process	24	757	502	18963	0.151422	0.250935	1.19762	XM_003251031.3; XM_003251051.3; XM_006558290.2; XM_006558930.2; XM_006559101.2; XM_006560010.2; XM_006562031.2; XM_006564325.2; XM_006566964.2; XM_006567406.2; XM_006567407.2; XM_006568850.2; XM_006569036.2; XM_006570222.2; XM_016913890.1; XM_016914155.1; XM_016914157.1; XM_016914158.1; XM_016915229.1; XM_016915478.1; XM_016916091.1; XM_394452.5; XM_395035.6; XR_408737.2
GO:0051928	positive regulation of calcium ion transport	biological_process	2	757	34	18963	0.152949	0.25255	1.47354	NM_001098232.1; XM_016915760.1
GO:0009617	response to bacterium	biological_process	2	757	34	18963	0.152949	0.25255	1.47354	XM_006562100.2; XM_006565506.2
GO:0046329	negative regulation of JNK cascade	biological_process	2	757	34	18963	0.152949	0.25255	1.47354	XM_006565506.2; XR_001702866.1
GO:0006865	amino acid transport	biological_process	2	757	34	18963	0.152949	0.25255	1.47354	XM_006570013.2; XM_016914659.1
GO:0000118	histone deacetylase complex	cellular_component	2	757	34	18963	0.152949	0.25255	1.47354	XM_006570447.2; XM_006570451.2
GO:0004623	phospholipase A2 activity	molecular_function	2	757	34	18963	0.152949	0.25255	1.47354	XM_016913119.1; XM_016913198.1
GO:0019005	SCF ubiquitin ligase complex	cellular_component	4	757	71	18963	0.15354	0.253374	1.41128	XM_006557701.2; XM_006557702.2; XM_006557704.2; XM_016915419.1
GO:0006915	apoptotic process	biological_process	19	757	391	18963	0.154624	0.255009	1.21727	XM_001120982.4; XM_003249183.3; XM_006558742.2; XM_006558743.2; XM_006560803.2; XM_006562255.2; XM_006563091.2; XM_006563093.2; XM_006563094.2; XM_006565982.2; XM_006565983.2; XM_006566518.2; XM_006566829.2; XM_006567220.2; XM_006567943.2; XM_016912972.1; XM_394619.6; XM_623996.4; XR_001702749.1
GO:0060271	cilium assembly	biological_process	8	757	152	18963	0.154809	0.255161	1.31843	XM_003249899.3; XM_006567406.2; XM_006567407.2; XM_016914155.1; XM_016914157.1; XM_016914158.1; XM_016914317.1; XM_624402.5
GO:0010976	positive regulation of neuron projection development	biological_process	5	757	91	18963	0.156006	0.256826	1.37638	XM_006566549.2; XM_006566870.2; XM_006567745.2; XM_006567746.2; XM_006571201.2
GO:0032587	ruffle membrane	cellular_component	4	757	72	18963	0.159969	0.256826	1.39168	XM_006559117.2; XM_006565862.2; XM_016915835.1; XM_623996.4
GO:0031201	SNARE complex	cellular_component	4	757	72	18963	0.159969	0.256826	1.39168	XM_006565029.2; XM_006569681.2; XM_016911885.1; XM_016911886.1
GO:0006695	cholesterol biosynthetic process	biological_process	1	757	18	18963	0.16013	0.256826	1.39168	XM_001122685.4
GO:0008625	extrinsic apoptotic signaling pathway via death domain receptors	biological_process	1	757	18	18963	0.16013	0.256826	1.39168	XM_003249183.3
GO:0008519	ammonium transmembrane transporter activity	molecular_function	1	757	18	18963	0.16013	0.256826	1.39168	XM_003250003.3
GO:0004989	octopamine receptor activity	molecular_function	1	757	18	18963	0.16013	0.256826	1.39168	XM_006558069.2
GO:0030332	cyclin binding	molecular_function	1	757	18	18963	0.16013	0.256826	1.39168	XM_006558499.2
GO:0031640	killing of cells of other organism	biological_process	1	757	18	18963	0.16013	0.256826	1.39168	XM_006558925.2
GO:0032760	positive regulation of tumor necrosis factor production	biological_process	1	757	18	18963	0.16013	0.256826	1.39168	XM_006559117.2
GO:0030539	male genitalia development	biological_process	1	757	18	18963	0.16013	0.256826	1.39168	XM_006559321.2
GO:0072091	regulation of stem cell proliferation	biological_process	1	757	18	18963	0.16013	0.256826	1.39168	XM_006559615.2
GO:0000077	DNA damage checkpoint	biological_process	1	757	18	18963	0.16013	0.256826	1.39168	XM_006561366.2
GO:0008408	3'-5' exonuclease activity	molecular_function	1	757	18	18963	0.16013	0.256826	1.39168	XM_006562814.2
GO:0000375	RNA splicing, via transesterification reactions	biological_process	1	757	18	18963	0.16013	0.256826	1.39168	XM_006563508.2
GO:0051213	dioxygenase activity	molecular_function	1	757	18	18963	0.16013	0.256826	1.39168	XM_006564195.2
GO:0072383	plus-end-directed vesicle transport along microtubule	biological_process	1	757	18	18963	0.16013	0.256826	1.39168	XM_006564938.2
GO:0006623	protein targeting to vacuole	biological_process	1	757	18	18963	0.16013	0.256826	1.39168	XM_006565029.2
GO:0005319	lipid transporter activity	molecular_function	1	757	18	18963	0.16013	0.256826	1.39168	XM_006565162.2
GO:1900025	negative regulation of substrate adhesion-dependent cell spreading	biological_process	1	757	18	18963	0.16013	0.256826	1.39168	XM_006565862.2
GO:0051597	response to methylmercury	biological_process	1	757	18	18963	0.16013	0.256826	1.39168	XM_006567745.2
GO:0006012	galactose metabolic process	biological_process	1	757	18	18963	0.16013	0.256826	1.39168	XM_006568112.2
GO:0030902	hindbrain development	biological_process	1	757	18	18963	0.16013	0.256826	1.39168	XM_006569726.1
GO:0022011	myelination in peripheral nervous system	biological_process	1	757	18	18963	0.16013	0.256826	1.39168	XM_006570036.2
GO:0002053	positive regulation of mesenchymal cell proliferation	biological_process	1	757	18	18963	0.16013	0.256826	1.39168	XM_006572111.2
GO:0021904	dorsal/ventral neural tube patterning	biological_process	1	757	18	18963	0.16013	0.256826	1.39168	XM_006572111.2
GO:0042476	odontogenesis	biological_process	1	757	18	18963	0.16013	0.256826	1.39168	XM_006572111.2
GO:0005308	creatine transmembrane transporter activity	molecular_function	1	757	18	18963	0.16013	0.256826	1.39168	XM_006572166.2
GO:1902598	creatine transmembrane transport	biological_process	1	757	18	18963	0.16013	0.256826	1.39168	XM_006572166.2
GO:0030721	spectrosome organization	biological_process	1	757	18	18963	0.16013	0.256826	1.39168	XM_016911161.1
GO:0007175	negative regulation of epidermal growth factor-activated receptor activity	biological_process	1	757	18	18963	0.16013	0.256826	1.39168	XM_016911591.1
GO:0060088	auditory receptor cell stereocilium organization	biological_process	1	757	18	18963	0.16013	0.256826	1.39168	XM_016911799.1
GO:0006937	regulation of muscle contraction	biological_process	1	757	18	18963	0.16013	0.256826	1.39168	XM_016912489.1
GO:0046961	proton-transporting ATPase activity, rotational mechanism	molecular_function	1	757	18	18963	0.16013	0.256826	1.39168	XM_016913023.1
GO:0006584	catecholamine metabolic process	biological_process	1	757	18	18963	0.16013	0.256826	1.39168	XM_016913454.1
GO:0007620	copulation	biological_process	1	757	18	18963	0.16013	0.256826	1.39168	XM_016913890.1
GO:0000900	translation repressor activity, nucleic acid binding	molecular_function	1	757	18	18963	0.16013	0.256826	1.39168	XM_016914359.1
GO:0042177	negative regulation of protein catabolic process	biological_process	1	757	18	18963	0.16013	0.256826	1.39168	XM_016914415.1
GO:0001702	gastrulation with mouth forming second	biological_process	1	757	18	18963	0.16013	0.256826	1.39168	XM_016914626.1
GO:0005838	proteasome regulatory particle	cellular_component	1	757	18	18963	0.16013	0.256826	1.39168	XM_016914806.1
GO:0007393	dorsal closure, leading edge cell fate determination	biological_process	1	757	18	18963	0.16013	0.256826	1.39168	XM_016914828.1
GO:0007414	axonal defasciculation	biological_process	1	757	18	18963	0.16013	0.256826	1.39168	XM_016915611.1
GO:0035145	exon-exon junction complex	cellular_component	1	757	18	18963	0.16013	0.256826	1.39168	XM_016916802.1
GO:0015693	magnesium ion transport	biological_process	1	757	18	18963	0.16013	0.256826	1.39168	XM_016918117.1
GO:0002098	tRNA wobble uridine modification	biological_process	1	757	18	18963	0.16013	0.256826	1.39168	XM_625157.4
GO:0048709	oligodendrocyte differentiation	biological_process	1	757	18	18963	0.16013	0.256826	1.39168	XR_001702866.1
GO:0008509	anion transmembrane transporter activity	molecular_function	3	757	53	18963	0.160606	0.256988	1.41794	XM_006557472.2; XM_016916245.1; XM_016916247.1
GO:0021987	cerebral cortex development	biological_process	3	757	53	18963	0.160606	0.256988	1.41794	XM_006559321.2; XM_006566318.2; XM_392622.6
GO:0005484	SNAP receptor activity	molecular_function	3	757	53	18963	0.160606	0.256988	1.41794	XM_006565029.2; XM_016911885.1; XM_016911886.1
GO:1990090	cellular response to nerve growth factor stimulus	biological_process	3	757	53	18963	0.160606	0.256988	1.41794	XM_006571201.2; XM_016911591.1; XM_016914939.1
GO:0007283	spermatogenesis	biological_process	12	757	239	18963	0.161371	0.258061	1.25775	XM_001122685.4; XM_006557262.2; XM_006562031.2; XM_006564325.2; XM_006565678.2; XM_006567943.2; XM_006568850.2; XM_016912972.1; XM_016915198.1; XM_016915375.1; XM_623996.4; XR_001702176.1
GO:0034704	calcium channel complex	cellular_component	2	757	35	18963	0.162642	0.259187	1.43144	XM_006559710.2; XM_006569036.2
GO:0030048	actin filament-based movement	biological_process	2	757	35	18963	0.162642	0.259187	1.43144	XM_006569089.2; XM_006569092.2
GO:0015297	antiporter activity	molecular_function	2	757	35	18963	0.162642	0.259187	1.43144	XM_006570013.2; XM_016914659.1
GO:0030133	transport vesicle	cellular_component	2	757	35	18963	0.162642	0.259187	1.43144	XM_016911319.1; XM_623988.5
GO:0030501	positive regulation of bone mineralization	biological_process	2	757	35	18963	0.162642	0.259187	1.43144	XM_016912646.1; XM_016912647.1
GO:0007126	meiotic nuclear division	biological_process	2	757	35	18963	0.162642	0.259187	1.43144	XM_016912803.1; XR_001705513.1
GO:0045786	negative regulation of cell cycle	biological_process	2	757	36	18963	0.172512	0.273448	1.39168	XM_006558499.2; XM_016914359.1
GO:0046627	negative regulation of insulin receptor signaling pathway	biological_process	2	757	36	18963	0.172512	0.273448	1.39168	XM_006565862.2; XM_016916400.1
GO:0061025	membrane fusion	biological_process	2	757	36	18963	0.172512	0.273448	1.39168	XM_016911885.1; XM_016911886.1
GO:0007210	serotonin receptor signaling pathway	biological_process	1	757	19	18963	0.174484	0.273448	1.31843	XM_006558069.2
GO:0030728	ovulation	biological_process	1	757	19	18963	0.174484	0.273448	1.31843	XM_006558069.2
GO:0042063	gliogenesis	biological_process	1	757	19	18963	0.174484	0.273448	1.31843	XM_006558499.2
GO:0030717	karyosome formation	biological_process	1	757	19	18963	0.174484	0.273448	1.31843	XM_006559251.2
GO:0006697	ecdysone biosynthetic process	biological_process	1	757	19	18963	0.174484	0.273448	1.31843	XM_006563935.2
GO:0090303	positive regulation of wound healing	biological_process	1	757	19	18963	0.174484	0.273448	1.31843	XM_006565862.2
GO:0006497	protein lipidation	biological_process	1	757	19	18963	0.174484	0.273448	1.31843	XM_006566579.2
GO:0031214	biomineral tissue development	biological_process	1	757	19	18963	0.174484	0.273448	1.31843	XM_006568912.2
GO:0017147	Wnt-protein binding	molecular_function	1	757	19	18963	0.174484	0.273448	1.31843	XM_006569191.2
GO:0048872	homeostasis of number of cells	biological_process	1	757	19	18963	0.174484	0.273448	1.31843	XM_006570469.2
GO:0048490	anterograde synaptic vesicle transport	biological_process	1	757	19	18963	0.174484	0.273448	1.31843	XM_006570551.2
GO:0045872	positive regulation of rhodopsin gene expression	biological_process	1	757	19	18963	0.174484	0.273448	1.31843	XM_006571014.2
GO:0004707	MAP kinase activity	molecular_function	1	757	19	18963	0.174484	0.273448	1.31843	XM_016911235.1
GO:0051894	positive regulation of focal adhesion assembly	biological_process	1	757	19	18963	0.174484	0.273448	1.31843	XM_016911651.1
GO:0030488	tRNA methylation	biological_process	1	757	19	18963	0.174484	0.273448	1.31843	XM_016911673.1
GO:0015986	ATP synthesis coupled proton transport	biological_process	1	757	19	18963	0.174484	0.273448	1.31843	XM_016913023.1
GO:0051123	RNA polymerase II transcriptional preinitiation complex assembly	biological_process	1	757	19	18963	0.174484	0.273448	1.31843	XM_016913104.1
GO:0016226	iron-sulfur cluster assembly	biological_process	1	757	19	18963	0.174484	0.273448	1.31843	XM_016913160.1
GO:0007259	JAK-STAT cascade	biological_process	1	757	19	18963	0.174484	0.273448	1.31843	XM_016914185.1
GO:0042078	germ-line stem cell division	biological_process	1	757	19	18963	0.174484	0.273448	1.31843	XM_016914359.1
GO:0004089	carbonate dehydratase activity	molecular_function	1	757	19	18963	0.174484	0.273448	1.31843	XM_016914504.1
GO:0033627	cell adhesion mediated by integrin	biological_process	1	757	19	18963	0.174484	0.273448	1.31843	XM_016915611.1
GO:0060288	formation of a compartment boundary	biological_process	1	757	19	18963	0.174484	0.273448	1.31843	XM_016916286.1
GO:0005924	cell-substrate adherens junction	cellular_component	1	757	19	18963	0.174484	0.273448	1.31843	XM_016916974.1
GO:0030515	snoRNA binding	molecular_function	1	757	19	18963	0.174484	0.273448	1.31843	XM_395323.5
GO:0016791	phosphatase activity	molecular_function	1	757	19	18963	0.174484	0.273448	1.31843	XR_001702866.1
GO:0043433	negative regulation of sequence-specific DNA binding transcription factor activity	biological_process	3	757	55	18963	0.176258	0.27607	1.36637	XM_006570447.2; XM_006570451.2; XM_016914828.1
GO:0007419	ventral cord development	biological_process	7	757	136	18963	0.177223	0.277423	1.28935	XM_003249302.3; XM_006558552.2; XM_006558554.2; XM_016914185.1; XM_016916012.1; XM_016916896.1; XM_016916901.1
GO:0006887	exocytosis	biological_process	5	757	95	18963	0.179177	0.280322	1.31843	XM_006558964.2; XM_006562691.2; XM_006569681.2; XM_016911885.1; XM_016911886.1
GO:0004252	serine-type endopeptidase activity	molecular_function	9	757	179	18963	0.179593	0.280813	1.25951	XM_001120112.4; XM_006562691.2; XM_006566964.2; XM_016912937.1; XM_016913696.1; XM_016914734.1; XM_016915694.1; XM_016916491.1; XR_001705521.1
GO:0042060	wound healing	biological_process	4	757	75	18963	0.179883	0.281106	1.33601	XM_006557240.2; XM_006566935.2; XM_006566938.2; XM_396241.5
GO:0007605	sensory perception of sound	biological_process	6	757	116	18963	0.181696	0.283615	1.2957	XM_006559321.2; XM_006560321.2; XM_006570114.2; XM_016911173.1; XM_016911799.1; XM_392257.6
GO:0005770	late endosome	cellular_component	6	757	116	18963	0.181696	0.283615	1.2957	XM_006569726.1; XM_006571201.2; XM_006571714.2; XM_016912972.1; XM_016914011.1; XM_016914303.1
GO:0043209	myelin sheath	cellular_component	2	757	37	18963	0.182547	0.284135	1.35406	NM_001011630.1; XM_006568150.2
GO:0060021	palate development	biological_process	2	757	37	18963	0.182547	0.284135	1.35406	XM_006558215.2; XM_006572111.2
GO:0005954	calcium- and calmodulin-dependent protein kinase complex	cellular_component	2	757	37	18963	0.182547	0.284135	1.35406	XM_006560521.2; XM_006560531.2
GO:0060278	regulation of ovulation	biological_process	2	757	37	18963	0.182547	0.284135	1.35406	XM_006560521.2; XM_006560531.2
GO:0016592	mediator complex	cellular_component	2	757	37	18963	0.182547	0.284135	1.35406	XM_006570191.2; XM_395016.6
GO:0048568	embryonic organ development	biological_process	1	757	20	18963	0.189032	0.289785	1.25251	XM_006559321.2
GO:0030901	midbrain development	biological_process	1	757	20	18963	0.189032	0.289785	1.25251	XM_006560321.2
GO:2001275	positive regulation of glucose import in response to insulin stimulus	biological_process	1	757	20	18963	0.189032	0.289785	1.25251	XM_006561366.2
GO:0004864	protein phosphatase inhibitor activity	molecular_function	1	757	20	18963	0.189032	0.289785	1.25251	XM_006563998.2
GO:0050882	voluntary musculoskeletal movement	biological_process	1	757	20	18963	0.189032	0.289785	1.25251	XM_006565029.2
GO:0045182	translation regulator activity	molecular_function	1	757	20	18963	0.189032	0.289785	1.25251	XM_006566870.2
GO:0035309	wing and notum subfield formation	biological_process	1	757	20	18963	0.189032	0.289785	1.25251	XM_006567361.2
GO:0035324	female germline ring canal	cellular_component	1	757	20	18963	0.189032	0.289785	1.25251	XM_006567361.2
GO:0031235	intrinsic component of the cytoplasmic side of the plasma membrane	cellular_component	1	757	20	18963	0.189032	0.289785	1.25251	XM_006568398.2
GO:0006895	Golgi to endosome transport	biological_process	1	757	20	18963	0.189032	0.289785	1.25251	XM_006569940.2
GO:0046907	intracellular transport	biological_process	1	757	20	18963	0.189032	0.289785	1.25251	XM_006570551.2
GO:0030163	protein catabolic process	biological_process	1	757	20	18963	0.189032	0.289785	1.25251	XM_006570677.2
GO:0006950	response to stress	biological_process	1	757	20	18963	0.189032	0.289785	1.25251	XM_006571272.2
GO:0050679	positive regulation of epithelial cell proliferation	biological_process	1	757	20	18963	0.189032	0.289785	1.25251	XM_006572111.2
GO:0070372	regulation of ERK1 and ERK2 cascade	biological_process	1	757	20	18963	0.189032	0.289785	1.25251	XM_016910845.1
GO:0055074	calcium ion homeostasis	biological_process	1	757	20	18963	0.189032	0.289785	1.25251	XM_016912281.1
GO:0005671	Ada2/Gcn5/Ada3 transcription activator complex	cellular_component	1	757	20	18963	0.189032	0.289785	1.25251	XM_016912371.1
GO:0060213	positive regulation of nuclear-transcribed mRNA poly(A) tail shortening	biological_process	1	757	20	18963	0.189032	0.289785	1.25251	XM_016914359.1
GO:0007093	mitotic cell cycle checkpoint	biological_process	1	757	20	18963	0.189032	0.289785	1.25251	XM_016914415.1
GO:0035088	establishment or maintenance of apical/basal cell polarity	biological_process	1	757	20	18963	0.189032	0.289785	1.25251	XM_016914813.1
GO:0042690	negative regulation of crystal cell differentiation	biological_process	1	757	20	18963	0.189032	0.289785	1.25251	XM_016914828.1
GO:0050840	extracellular matrix binding	molecular_function	1	757	20	18963	0.189032	0.289785	1.25251	XM_016915611.1
GO:0002230	positive regulation of defense response to virus by host	biological_process	1	757	20	18963	0.189032	0.289785	1.25251	XM_016916400.1
GO:0036071	N-glycan fucosylation	biological_process	1	757	20	18963	0.189032	0.289785	1.25251	XM_016917681.1
GO:0071286	cellular response to magnesium ion	biological_process	1	757	20	18963	0.189032	0.289785	1.25251	XM_016918117.1
GO:0005080	protein kinase C binding	molecular_function	1	757	20	18963	0.189032	0.289785	1.25251	XM_392405.6
GO:0045804	negative regulation of eclosion	biological_process	1	757	20	18963	0.189032	0.289785	1.25251	XR_001705504.1
GO:0009408	response to heat	biological_process	5	757	97	18963	0.191253	0.293026	1.29125	XM_006557240.2; XM_392405.6; XR_001705633.1; XR_001705637.1; XR_409682.2
GO:0001228	transcriptional activator activity, RNA polymerase II transcription regulatory region sequence-specific binding	molecular_function	3	757	57	18963	0.192401	0.294456	1.31843	XM_006560321.2; XM_016911217.1; XM_016916497.1
GO:0000149	SNARE binding	molecular_function	3	757	57	18963	0.192401	0.294456	1.31843	XM_006565029.2; XM_016911885.1; XM_016911886.1
GO:0030336	negative regulation of cell migration	biological_process	6	757	118	18963	0.192623	0.294471	1.27374	XM_006565862.2; XM_006570665.2; XM_006571201.2; XM_016914130.1; XM_016915175.1; XM_394619.6
GO:0061024	membrane organization	biological_process	2	757	38	18963	0.192733	0.294471	1.31843	NM_001011630.1; XM_006568150.2
GO:0045596	negative regulation of cell differentiation	biological_process	2	757	38	18963	0.192733	0.294471	1.31843	XM_006559321.2; XM_016910845.1
GO:0061630	ubiquitin protein ligase activity	molecular_function	9	757	183	18963	0.197	0.300822	1.23198	XM_006557461.2; XM_006557701.2; XM_006557702.2; XM_006557704.2; XM_016911591.1; XM_016911631.1; XM_016916578.1; XM_016916579.1; XM_016916581.1
GO:0008219	cell death	biological_process	3	757	58	18963	0.200641	0.304597	1.2957	XM_001122035.4; XM_016913160.1; XM_016916378.1
GO:0007548	sex differentiation	biological_process	3	757	58	18963	0.200641	0.304597	1.2957	XM_006559251.2; XM_006564325.2; XM_006567943.2
GO:0008152	metabolic process	biological_process	3	757	58	18963	0.200641	0.304597	1.2957	XM_006564864.2; XM_006567745.2; XM_006567746.2
GO:0035019	somatic stem cell population maintenance	biological_process	4	757	78	18963	0.200663	0.304597	1.28463	XM_006559321.2; XM_006567361.2; XM_016912272.1; XM_016914185.1
GO:0016323	basolateral plasma membrane	cellular_component	10	757	206	18963	0.202023	0.304597	1.21603	NM_001098232.1; XM_003250003.3; XM_006562684.2; XM_006570114.2; XM_016911161.1; XM_016913340.1; XM_016913380.1; XM_016914734.1; XM_016918117.1; XR_001704857.1
GO:0045475	locomotor rhythm	biological_process	7	757	141	18963	0.202381	0.304597	1.24363	XM_006559811.2; XM_006567361.2; XM_016913157.1; XR_001705504.1; XR_001705633.1; XR_001705637.1; XR_409682.2
GO:0050830	defense response to Gram-positive bacterium	biological_process	2	757	39	18963	0.203056	0.304597	1.28463	NM_001163715.1; XM_006558925.2
GO:0003899	DNA-directed RNA polymerase activity	molecular_function	2	757	39	18963	0.203056	0.304597	1.28463	XM_006564172.2; XM_016916951.1
GO:0046686	response to cadmium ion	biological_process	2	757	39	18963	0.203056	0.304597	1.28463	XM_006565982.2; XM_006565983.2
GO:0050661	NADP binding	molecular_function	2	757	39	18963	0.203056	0.304597	1.28463	XM_006566922.2; XM_016913160.1
GO:0016787	hydrolase activity	molecular_function	5	757	99	18963	0.203629	0.304597	1.26516	NM_001170973.1; XM_001120116.4; XM_006557262.2; XM_016913279.1; XM_393208.6
GO:0015012	heparan sulfate proteoglycan biosynthetic process	biological_process	1	757	21	18963	0.203735	0.304597	1.19287	XM_006557262.2
GO:0004993	G-protein coupled serotonin receptor activity	molecular_function	1	757	21	18963	0.203735	0.304597	1.19287	XM_006558069.2
GO:0002168	instar larval development	biological_process	1	757	21	18963	0.203735	0.304597	1.19287	XM_006558163.2
GO:0051571	positive regulation of histone H3-K4 methylation	biological_process	1	757	21	18963	0.203735	0.304597	1.19287	XM_006558163.2
GO:0048468	cell development	biological_process	1	757	21	18963	0.203735	0.304597	1.19287	XM_006558215.2
GO:0048863	stem cell differentiation	biological_process	1	757	21	18963	0.203735	0.304597	1.19287	XM_006559321.2
GO:0060441	epithelial tube branching involved in lung morphogenesis	biological_process	1	757	21	18963	0.203735	0.304597	1.19287	XM_006559321.2
GO:0004568	chitinase activity	molecular_function	1	757	21	18963	0.203735	0.304597	1.19287	XM_006562100.2
GO:0050796	regulation of insulin secretion	biological_process	1	757	21	18963	0.203735	0.304597	1.19287	XM_006564581.2
GO:0006694	steroid biosynthetic process	biological_process	1	757	21	18963	0.203735	0.304597	1.19287	XM_006565162.2
GO:0032008	positive regulation of TOR signaling	biological_process	1	757	21	18963	0.203735	0.304597	1.19287	XM_006566405.2
GO:0003374	dynamin family protein polymerization involved in mitochondrial fission	biological_process	1	757	21	18963	0.203735	0.304597	1.19287	XM_006566829.2
GO:0008277	regulation of G-protein coupled receptor protein signaling pathway	biological_process	1	757	21	18963	0.203735	0.304597	1.19287	XM_006567648.2
GO:0043406	positive regulation of MAP kinase activity	biological_process	1	757	21	18963	0.203735	0.304597	1.19287	XM_016911651.1
GO:2001237	negative regulation of extrinsic apoptotic signaling pathway	biological_process	1	757	21	18963	0.203735	0.304597	1.19287	XM_016912972.1
GO:0005351	sugar:proton symporter activity	molecular_function	1	757	21	18963	0.203735	0.304597	1.19287	XM_016913003.1
GO:1901998	toxin transport	biological_process	1	757	21	18963	0.203735	0.304597	1.19287	XM_016913023.1
GO:0019896	axonal transport of mitochondrion	biological_process	1	757	21	18963	0.203735	0.304597	1.19287	XM_016913576.1
GO:0021954	central nervous system neuron development	biological_process	1	757	21	18963	0.203735	0.304597	1.19287	XM_016913890.1
GO:0000070	mitotic sister chromatid segregation	biological_process	1	757	21	18963	0.203735	0.304597	1.19287	XM_016914415.1
GO:0019897	extrinsic component of plasma membrane	cellular_component	1	757	21	18963	0.203735	0.304597	1.19287	XM_016914734.1
GO:0009996	negative regulation of cell fate specification	biological_process	1	757	21	18963	0.203735	0.304597	1.19287	XM_016914828.1
GO:0007475	apposition of dorsal and ventral imaginal disc-derived wing surfaces	biological_process	1	757	21	18963	0.203735	0.304597	1.19287	XM_016915611.1
GO:0051393	alpha-actinin binding	molecular_function	1	757	21	18963	0.203735	0.304597	1.19287	XM_016916831.1
GO:0015095	magnesium ion transmembrane transporter activity	molecular_function	1	757	21	18963	0.203735	0.304597	1.19287	XM_016918117.1
GO:0007560	imaginal disc morphogenesis	biological_process	1	757	21	18963	0.203735	0.304597	1.19287	XM_396603.6
GO:0070573	metallodipeptidase activity	molecular_function	1	757	21	18963	0.203735	0.304597	1.19287	XM_624725.5
GO:0004713	protein tyrosine kinase activity	molecular_function	6	757	120	18963	0.203806	0.304597	1.25251	XM_006559251.2; XM_016910733.1; XM_016910734.1; XM_016910735.1; XM_016910736.1; XR_001702139.1
GO:0004722	protein serine/threonine phosphatase activity	molecular_function	3	757	59	18963	0.208984	0.311996	1.27374	XM_001123151.4; XM_016914985.1; XR_001705430.1
GO:0006869	lipid transport	biological_process	3	757	59	18963	0.208984	0.311996	1.27374	XM_006565162.2; XM_394452.5; XM_395035.6
GO:0036064	ciliary basal body	cellular_component	5	757	100	18963	0.209924	0.313229	1.25251	XM_006567406.2; XM_006567407.2; XM_016914155.1; XM_016914157.1; XM_016914158.1
GO:0032391	photoreceptor connecting cilium	cellular_component	2	757	40	18963	0.213504	0.317533	1.25251	XM_006558798.2; XM_006558801.2
GO:0006520	cellular amino acid metabolic process	biological_process	2	757	40	18963	0.213504	0.317533	1.25251	XM_006563135.2; XM_006566922.2
GO:0001106	RNA polymerase II transcription corepressor activity	molecular_function	2	757	40	18963	0.213504	0.317533	1.25251	XM_006568279.2; XM_016914130.1
GO:0016575	histone deacetylation	biological_process	2	757	40	18963	0.213504	0.317533	1.25251	XM_006570447.2; XM_006570451.2
GO:0006491	N-glycan processing	biological_process	2	757	40	18963	0.213504	0.317533	1.25251	XM_016911745.1; XM_016914011.1
GO:0035064	methylated histone binding	molecular_function	2	757	40	18963	0.213504	0.317533	1.25251	XM_016913551.1; XM_016914130.1
GO:0042048	olfactory behavior	biological_process	4	757	80	18963	0.214946	0.319506	1.25251	NM_001242976.1; XM_003250709.3; XM_016918047.1; XM_016918050.1
GO:0017137	Rab GTPase binding	molecular_function	6	757	122	18963	0.21523	0.319753	1.23198	XM_006558964.2; XM_006561924.2; XM_006568301.2; XM_006569681.2; XM_016915602.1; XM_016917587.1
GO:0043280	positive regulation of cysteine-type endopeptidase activity involved in apoptotic process	biological_process	1	757	22	18963	0.218557	0.321732	1.13865	XM_003249183.3
GO:0007214	gamma-aminobutyric acid signaling pathway	biological_process	1	757	22	18963	0.218557	0.321732	1.13865	XM_003251966.3
GO:0048803	imaginal disc-derived male genitalia morphogenesis	biological_process	1	757	22	18963	0.218557	0.321732	1.13865	XM_006557240.2
GO:0008146	sulfotransferase activity	molecular_function	1	757	22	18963	0.218557	0.321732	1.13865	XM_006557262.2
GO:0016571	histone methylation	biological_process	1	757	22	18963	0.218557	0.321732	1.13865	XM_006557978.2
GO:0007472	wing disc morphogenesis	biological_process	1	757	22	18963	0.218557	0.321732	1.13865	XM_006558096.2
GO:0060235	lens induction in camera-type eye	biological_process	1	757	22	18963	0.218557	0.321732	1.13865	XM_006559321.2
GO:0035066	positive regulation of histone acetylation	biological_process	1	757	22	18963	0.218557	0.321732	1.13865	XM_006559662.2
GO:0006032	chitin catabolic process	biological_process	1	757	22	18963	0.218557	0.321732	1.13865	XM_006562100.2
GO:0009982	pseudouridine synthase activity	molecular_function	1	757	22	18963	0.218557	0.321732	1.13865	XM_006563978.2
GO:0005666	DNA-directed RNA polymerase III complex	cellular_component	1	757	22	18963	0.218557	0.321732	1.13865	XM_006564172.2
GO:0008594	photoreceptor cell morphogenesis	biological_process	1	757	22	18963	0.218557	0.321732	1.13865	XM_006565678.2
GO:0070884	regulation of calcineurin-NFAT signaling cascade	biological_process	1	757	22	18963	0.218557	0.321732	1.13865	XM_006567361.2
GO:0019722	calcium-mediated signaling	biological_process	1	757	22	18963	0.218557	0.321732	1.13865	XM_006569428.2
GO:0043542	endothelial cell migration	biological_process	1	757	22	18963	0.218557	0.321732	1.13865	XM_006570861.2
GO:0016332	establishment or maintenance of polarity of embryonic epithelium	biological_process	1	757	22	18963	0.218557	0.321732	1.13865	XM_016914813.1
GO:0060076	excitatory synapse	cellular_component	1	757	22	18963	0.218557	0.321732	1.13865	XM_016917898.1
GO:0007417	central nervous system development	biological_process	9	757	188	18963	0.219735	0.323292	1.19921	XM_006563935.2; XM_006567745.2; XM_006570167.2; XM_006570168.2; XM_016911161.1; XM_016912972.1; XM_016913890.1; XM_016916012.1; XM_391982.6
GO:0006406	mRNA export from nucleus	biological_process	4	757	81	18963	0.222206	0.326577	1.23705	XM_006561621.2; XM_006562560.2; XM_006564597.2; XM_016917786.1
GO:0030308	negative regulation of cell growth	biological_process	4	757	81	18963	0.222206	0.326577	1.23705	XM_006569089.2; XM_006569092.2; XM_006572111.2; XM_016910717.1
GO:0042981	regulation of apoptotic process	biological_process	5	757	102	18963	0.222713	0.327147	1.22795	XM_003249183.3; XM_006557701.2; XM_006557702.2; XM_006557704.2; XR_001702139.1
GO:0007026	negative regulation of microtubule depolymerization	biological_process	2	757	41	18963	0.224063	0.32825	1.22196	XM_006559117.2; XM_016911161.1
GO:0031526	brush border membrane	cellular_component	2	757	41	18963	0.224063	0.32825	1.22196	XM_006563140.2; XM_392108.6
GO:0031226	intrinsic component of plasma membrane	cellular_component	2	757	41	18963	0.224063	0.32825	1.22196	XM_016912281.1; XM_016914813.1
GO:0006644	phospholipid metabolic process	biological_process	2	757	41	18963	0.224063	0.32825	1.22196	XM_016913198.1; XM_016914626.1
GO:0007402	ganglion mother cell fate determination	biological_process	2	757	41	18963	0.224063	0.32825	1.22196	XM_016916012.1; XM_391982.6
GO:0007281	germ cell development	biological_process	3	757	61	18963	0.225954	0.330491	1.23198	XM_001120910.4; XM_006561131.2; XM_016914359.1
GO:0030276	clathrin binding	molecular_function	3	757	61	18963	0.225954	0.330491	1.23198	XM_006557676.2; XM_006557680.2; XM_016916904.1
GO:0051489	regulation of filopodium assembly	biological_process	3	757	61	18963	0.225954	0.330491	1.23198	XM_006560521.2; XM_006560531.2; XM_016916286.1
GO:0007623	circadian rhythm	biological_process	9	757	190	18963	0.22911	0.334885	1.18659	NM_001083630.1; XM_006558290.2; XM_006565949.2; XM_006565950.2; XM_006565951.2; XM_006565952.2; XM_006567361.2; XM_016914939.1; XR_001705504.1
GO:0006470	protein dephosphorylation	biological_process	5	757	103	18963	0.229203	0.334885	1.21603	XM_003250241.3; XM_006563588.2; XM_006565678.2; XR_001702866.1; XR_001705430.1
GO:0007474	imaginal disc-derived wing vein specification	biological_process	4	757	82	18963	0.229538	0.335017	1.22196	XM_006557262.2; XM_006558163.2; XM_016910717.1; XR_001705430.1
GO:0032436	positive regulation of proteasomal ubiquitin-dependent protein catabolic process	biological_process	4	757	82	18963	0.229538	0.335017	1.22196	XM_006567361.2; XM_016911631.1; XM_016914939.1; XM_393208.6
GO:0007067	mitotic nuclear division	biological_process	14	757	303	18963	0.231637	0.335923	1.15743	XM_003249899.3; XM_003250241.3; XM_006559117.2; XM_006563469.2; XM_006563588.2; XM_006564368.2; XM_006565646.2; XM_016911964.1; XM_016913454.1; XM_016913551.1; XM_016914359.1; XM_016916951.1; XM_623907.5; XR_001705504.1
GO:0048208	COPII vesicle coating	biological_process	1	757	23	18963	0.233467	0.335923	1.08914	XM_006557988.2
GO:0030676	Rac guanyl-nucleotide exchange factor activity	molecular_function	1	757	23	18963	0.233467	0.335923	1.08914	XM_006559117.2
GO:0010033	response to organic substance	biological_process	1	757	23	18963	0.233467	0.335923	1.08914	XM_006559321.2
GO:0006044	N-acetylglucosamine metabolic process	biological_process	1	757	23	18963	0.233467	0.335923	1.08914	XM_006562425.2
GO:0000915	actomyosin contractile ring assembly	biological_process	1	757	23	18963	0.233467	0.335923	1.08914	XM_006564938.2
GO:1990126	retrograde transport, endosome to plasma membrane	biological_process	1	757	23	18963	0.233467	0.335923	1.08914	XM_006566029.2
GO:0009649	entrainment of circadian clock	biological_process	1	757	23	18963	0.233467	0.335923	1.08914	XM_006567361.2
GO:0090163	establishment of epithelial cell planar polarity	biological_process	1	757	23	18963	0.233467	0.335923	1.08914	XM_006567361.2
GO:0001103	RNA polymerase II repressing transcription factor binding	molecular_function	1	757	23	18963	0.233467	0.335923	1.08914	XM_006568279.2
GO:0015035	protein disulfide oxidoreductase activity	molecular_function	1	757	23	18963	0.233467	0.335923	1.08914	XM_006568850.2
GO:0007164	establishment of tissue polarity	biological_process	1	757	23	18963	0.233467	0.335923	1.08914	XM_006569611.2
GO:0045921	positive regulation of exocytosis	biological_process	1	757	23	18963	0.233467	0.335923	1.08914	XM_006569681.2
GO:0006935	chemotaxis	biological_process	1	757	23	18963	0.233467	0.335923	1.08914	XM_006570469.2
GO:0031697	beta-1 adrenergic receptor binding	molecular_function	1	757	23	18963	0.233467	0.335923	1.08914	XM_006571201.2
GO:0006783	heme biosynthetic process	biological_process	1	757	23	18963	0.233467	0.335923	1.08914	XM_006571706.1
GO:0012501	programmed cell death	biological_process	1	757	23	18963	0.233467	0.335923	1.08914	XM_006572111.2
GO:0048589	developmental growth	biological_process	1	757	23	18963	0.233467	0.335923	1.08914	XM_006572111.2
GO:0045478	fusome organization	biological_process	1	757	23	18963	0.233467	0.335923	1.08914	XM_016911161.1
GO:0061072	iris morphogenesis	biological_process	1	757	23	18963	0.233467	0.335923	1.08914	XM_016911217.1
GO:0046875	ephrin receptor binding	molecular_function	1	757	23	18963	0.233467	0.335923	1.08914	XM_016911591.1
GO:1900006	positive regulation of dendrite development	biological_process	1	757	23	18963	0.233467	0.335923	1.08914	XM_016911651.1
GO:0051436	negative regulation of ubiquitin-protein ligase activity involved in mitotic cell cycle	biological_process	1	757	23	18963	0.233467	0.335923	1.08914	XM_016911964.1
GO:0042440	pigment metabolic process	biological_process	1	757	23	18963	0.233467	0.335923	1.08914	XM_016914828.1
GO:0045725	positive regulation of glycogen biosynthetic process	biological_process	1	757	23	18963	0.233467	0.335923	1.08914	XM_016916974.1
GO:0048022	negative regulation of melanin biosynthetic process	biological_process	1	757	23	18963	0.233467	0.335923	1.08914	XM_016917455.1
GO:0032088	negative regulation of NF-kappaB transcription factor activity	biological_process	1	757	23	18963	0.233467	0.335923	1.08914	XR_001704857.1
GO:0045171	intercellular bridge	cellular_component	2	757	42	18963	0.234721	0.337374	1.19287	XM_006564938.2; XM_016917011.1
GO:0010977	negative regulation of neuron projection development	biological_process	2	757	42	18963	0.234721	0.337374	1.19287	XM_006565862.2; XM_006567153.2
GO:0050911	detection of chemical stimulus involved in sensory perception of smell	biological_process	5	757	104	18963	0.235751	0.338676	1.20434	NM_001242976.1; XM_001121864.4; XM_003250709.3; XM_016918047.1; XM_016918050.1
GO:0001666	response to hypoxia	biological_process	7	757	148	18963	0.239801	0.344314	1.18481	XM_006561521.2; XM_006565982.2; XM_006565983.2; XM_006566922.2; XR_001705633.1; XR_001705637.1; XR_409682.2
GO:0019901	protein kinase binding	molecular_function	10	757	215	18963	0.241618	0.346559	1.16513	NM_001083630.1; XM_001122035.4; XM_003250003.3; XM_006565949.2; XM_006565950.2; XM_006565951.2; XM_006565952.2; XM_016911217.1; XM_016911651.1; XM_016916974.1
GO:0005929	cilium	cellular_component	10	757	215	18963	0.241618	0.346559	1.16513	XM_006567406.2; XM_006567407.2; XM_016912888.1; XM_016912890.1; XM_016913744.1; XM_016914155.1; XM_016914157.1; XM_016914158.1; XM_624402.5; XR_001704396.1
GO:0008354	germ cell migration	biological_process	3	757	63	18963	0.243259	0.348367	1.19287	XM_001120910.4; XM_006561131.2; XM_016914626.1
GO:0042147	retrograde transport, endosome to Golgi	biological_process	3	757	63	18963	0.243259	0.348367	1.19287	XM_006557461.2; XM_006561924.2; XM_006565029.2
GO:0016203	muscle attachment	biological_process	3	757	63	18963	0.243259	0.348367	1.19287	XM_006560347.2; XM_006560352.2; XM_016915611.1
GO:0042127	regulation of cell proliferation	biological_process	6	757	127	18963	0.244747	0.350314	1.18347	XM_016910733.1; XM_016910734.1; XM_016910735.1; XM_016910736.1; XM_016914185.1; XM_016916923.1
GO:0015629	actin cytoskeleton	cellular_component	7	757	149	18963	0.245331	0.350429	1.17685	XM_003249183.3; XM_003251903.2; XM_006559389.2; XM_006568279.2; XM_016914317.1; XM_016916027.1; XM_016918125.1
GO:0035075	response to ecdysone	biological_process	2	757	43	18963	0.245467	0.350429	1.16513	XM_006558163.2; XM_016916378.1
GO:0032588	trans-Golgi network membrane	cellular_component	2	757	43	18963	0.245467	0.350429	1.16513	XM_006558964.2; XM_006565029.2
GO:0048286	lung alveolus development	biological_process	2	757	43	18963	0.245467	0.350429	1.16513	XM_006559321.2; XM_016911745.1
GO:0001158	enhancer sequence-specific DNA binding	molecular_function	2	757	43	18963	0.245467	0.350429	1.16513	XM_006566788.2; XM_006566791.2
GO:0007444	imaginal disc development	biological_process	1	757	24	18963	0.248433	0.35137	1.04376	XM_006558163.2
GO:0006893	Golgi to plasma membrane transport	biological_process	1	757	24	18963	0.248433	0.35137	1.04376	XM_006558964.2
GO:0048365	Rac GTPase binding	molecular_function	1	757	24	18963	0.248433	0.35137	1.04376	XM_006559117.2
GO:0070584	mitochondrion morphogenesis	biological_process	1	757	24	18963	0.248433	0.35137	1.04376	XM_006559979.2
GO:0033628	regulation of cell adhesion mediated by integrin	biological_process	1	757	24	18963	0.248433	0.35137	1.04376	XM_006561366.2
GO:0006284	base-excision repair	biological_process	1	757	24	18963	0.248433	0.35137	1.04376	XM_006562814.2
GO:0031080	nuclear pore outer ring	cellular_component	1	757	24	18963	0.248433	0.35137	1.04376	XM_006564368.2
GO:0031018	endocrine pancreas development	biological_process	1	757	24	18963	0.248433	0.35137	1.04376	XM_006564581.2
GO:0071773	cellular response to BMP stimulus	biological_process	1	757	24	18963	0.248433	0.35137	1.04376	XM_006570533.2
GO:0032438	melanosome organization	biological_process	1	757	24	18963	0.248433	0.35137	1.04376	XM_006570551.2
GO:0090544	BAF-type complex	cellular_component	1	757	24	18963	0.248433	0.35137	1.04376	XM_006570665.2
GO:0038180	nerve growth factor signaling pathway	biological_process	1	757	24	18963	0.248433	0.35137	1.04376	XM_006571201.2
GO:0048701	embryonic cranial skeleton morphogenesis	biological_process	1	757	24	18963	0.248433	0.35137	1.04376	XM_006572111.2
GO:0071277	cellular response to calcium ion	biological_process	1	757	24	18963	0.248433	0.35137	1.04376	XM_016911651.1
GO:0046661	male sex differentiation	biological_process	1	757	24	18963	0.248433	0.35137	1.04376	XM_016913890.1
GO:0016202	regulation of striated muscle tissue development	biological_process	1	757	24	18963	0.248433	0.35137	1.04376	XM_016916497.1
GO:0035646	endosome to melanosome transport	biological_process	1	757	24	18963	0.248433	0.35137	1.04376	XM_016916862.1
GO:0034644	cellular response to UV	biological_process	1	757	24	18963	0.248433	0.35137	1.04376	XM_396341.5
GO:0007528	neuromuscular junction development	biological_process	5	757	106	18963	0.249016	0.352013	1.18161	XM_006560521.2; XM_006560531.2; XM_016915760.1; XM_016916933.1; XM_016916934.1
GO:0000278	mitotic cell cycle	biological_process	3	757	64	18963	0.252022	0.355528	1.17423	XM_003250241.3; XM_006563588.2; XM_016914185.1
GO:0019905	syntaxin binding	molecular_function	3	757	64	18963	0.252022	0.355528	1.17423	XM_006557676.2; XM_006557680.2; XM_016916904.1
GO:0001726	ruffle	cellular_component	3	757	64	18963	0.252022	0.355528	1.17423	XM_006558499.2; XM_016911651.1; XM_016918125.1
GO:0006629	lipid metabolic process	biological_process	3	757	64	18963	0.252022	0.355528	1.17423	XM_006566101.2; XM_016914626.1; XM_016915375.1
GO:0000977	RNA polymerase II regulatory region sequence-specific DNA binding	molecular_function	9	757	195	18963	0.253187	0.356988	1.15616	XM_006558215.2; XM_006558290.2; XM_006560321.2; XM_006560394.2; XM_006570853.2; XM_016914130.1; XM_016915905.1; XM_016915906.1; XM_016916378.1
GO:0016573	histone acetylation	biological_process	2	757	44	18963	0.256287	0.360433	1.13865	XM_001120393.4; XM_006559440.2
GO:0006096	glycolytic process	biological_process	2	757	44	18963	0.256287	0.360433	1.13865	XM_006564445.1; XM_396024.6
GO:0071260	cellular response to mechanical stimulus	biological_process	2	757	44	18963	0.256287	0.360433	1.13865	XM_006570447.2; XM_006570451.2
GO:1904115	axon cytoplasm	cellular_component	2	757	44	18963	0.256287	0.360433	1.13865	XM_006570551.2; XM_016913576.1
GO:0007303	cytoplasmic transport, nurse cell to oocyte	biological_process	2	757	44	18963	0.256287	0.360433	1.13865	XM_016916286.1; XR_001705504.1
GO:0031672	A band	cellular_component	3	757	65	18963	0.260849	0.360847	1.15616	XM_006562132.2; XM_006570447.2; XM_006570451.2
GO:0007016	cytoskeletal anchoring at plasma membrane	biological_process	1	757	25	18963	0.263427	0.360847	1.00201	XM_003251903.2
GO:0035006	melanization defense response	biological_process	1	757	25	18963	0.263427	0.360847	1.00201	XM_006557240.2
GO:0048146	positive regulation of fibroblast proliferation	biological_process	1	757	25	18963	0.263427	0.360847	1.00201	XM_006558499.2
GO:0051290	protein heterotetramerization	biological_process	1	757	25	18963	0.263427	0.360847	1.00201	XM_006558633.2
GO:0042438	melanin biosynthetic process	biological_process	1	757	25	18963	0.263427	0.360847	1.00201	XM_006558930.2
GO:0030838	positive regulation of actin filament polymerization	biological_process	1	757	25	18963	0.263427	0.360847	1.00201	XM_006564361.2
GO:0012507	ER to Golgi transport vesicle membrane	cellular_component	1	757	25	18963	0.263427	0.360847	1.00201	XM_006565029.2
GO:0004653	polypeptide N-acetylgalactosaminyltransferase activity	molecular_function	1	757	25	18963	0.263427	0.360847	1.00201	XM_006565066.2
GO:0010025	wax biosynthetic process	biological_process	1	757	25	18963	0.263427	0.360847	1.00201	XM_006565147.2
GO:0018472	1-hydroxy-2-naphthaldehyde dehydrogenase activity	molecular_function	1	757	25	18963	0.263427	0.360847	1.00201	XM_006565147.2
GO:0018473	cis-2-methyl-5-isopropylhexa-2,5-dienal dehydrogenase activity	molecular_function	1	757	25	18963	0.263427	0.360847	1.00201	XM_006565147.2
GO:0018474	2-carboxybenzaldehyde dehydrogenase activity	molecular_function	1	757	25	18963	0.263427	0.360847	1.00201	XM_006565147.2
GO:0018475	trans-2-methyl-5-isopropylhexa-2,5-dienal dehydrogenase activity	molecular_function	1	757	25	18963	0.263427	0.360847	1.00201	XM_006565147.2
GO:0019115	benzaldehyde dehydrogenase activity	molecular_function	1	757	25	18963	0.263427	0.360847	1.00201	XM_006565147.2
GO:0034520	2-naphthaldehyde dehydrogenase activity	molecular_function	1	757	25	18963	0.263427	0.360847	1.00201	XM_006565147.2
GO:0034525	1-naphthaldehyde dehydrogenase activity	molecular_function	1	757	25	18963	0.263427	0.360847	1.00201	XM_006565147.2
GO:0034530	4-hydroxymethylsalicyaldehyde dehydrogenase activity	molecular_function	1	757	25	18963	0.263427	0.360847	1.00201	XM_006565147.2
GO:0034538	3-methylsalicylaldehyde dehydrogenase activity	molecular_function	1	757	25	18963	0.263427	0.360847	1.00201	XM_006565147.2
GO:0034601	oxoglutarate dehydrogenase [NAD(P)+] activity	molecular_function	1	757	25	18963	0.263427	0.360847	1.00201	XM_006565147.2
GO:0034602	oxoglutarate dehydrogenase (NAD+) activity	molecular_function	1	757	25	18963	0.263427	0.360847	1.00201	XM_006565147.2
GO:0034822	citronellal dehydrogenase activity	molecular_function	1	757	25	18963	0.263427	0.360847	1.00201	XM_006565147.2
GO:0034832	geranial dehydrogenase activity	molecular_function	1	757	25	18963	0.263427	0.360847	1.00201	XM_006565147.2
GO:0035336	long-chain fatty-acyl-CoA metabolic process	biological_process	1	757	25	18963	0.263427	0.360847	1.00201	XM_006565147.2
GO:0043745	N2-acetyl-L-aminoadipate semialdehyde dehydrogenase activity	molecular_function	1	757	25	18963	0.263427	0.360847	1.00201	XM_006565147.2
GO:0043796	glyceraldehyde dehydrogenase (NADP) activity	molecular_function	1	757	25	18963	0.263427	0.360847	1.00201	XM_006565147.2
GO:0043870	N-acetyl-gamma-aminoadipyl-phosphate reductase activity	molecular_function	1	757	25	18963	0.263427	0.360847	1.00201	XM_006565147.2
GO:0043878	glyceraldehyde-3-phosphate dehydrogenase (NAD+) (non-phosphorylating) activity	molecular_function	1	757	25	18963	0.263427	0.360847	1.00201	XM_006565147.2
GO:0044104	2,5-dioxovalerate dehydrogenase (NAD+) activity	molecular_function	1	757	25	18963	0.263427	0.360847	1.00201	XM_006565147.2
GO:0050062	long-chain-fatty-acyl-CoA reductase activity	molecular_function	1	757	25	18963	0.263427	0.360847	1.00201	XM_006565147.2
GO:0052814	medium-chain-aldehyde dehydrogenase activity	molecular_function	1	757	25	18963	0.263427	0.360847	1.00201	XM_006565147.2
GO:0080019	fatty-acyl-CoA reductase (alcohol-forming) activity	molecular_function	1	757	25	18963	0.263427	0.360847	1.00201	XM_006565147.2
GO:0007412	axon target recognition	biological_process	1	757	25	18963	0.263427	0.360847	1.00201	XM_006565678.2
GO:0034198	cellular response to amino acid starvation	biological_process	1	757	25	18963	0.263427	0.360847	1.00201	XM_006566405.2
GO:0045842	positive regulation of mitotic metaphase/anaphase transition	biological_process	1	757	25	18963	0.263427	0.360847	1.00201	XM_006567361.2
GO:0015114	phosphate ion transmembrane transporter activity	molecular_function	1	757	25	18963	0.263427	0.360847	1.00201	XM_006569813.2
GO:0007205	protein kinase C-activating G-protein coupled receptor signaling pathway	biological_process	1	757	25	18963	0.263427	0.360847	1.00201	XM_006571113.2
GO:0008589	regulation of smoothened signaling pathway	biological_process	1	757	25	18963	0.263427	0.360847	1.00201	XM_006572111.2
GO:0043021	ribonucleoprotein complex binding	molecular_function	1	757	25	18963	0.263427	0.360847	1.00201	XM_016910845.1
GO:0071157	negative regulation of cell cycle arrest	biological_process	1	757	25	18963	0.263427	0.360847	1.00201	XM_016911443.1
GO:0016600	flotillin complex	cellular_component	1	757	25	18963	0.263427	0.360847	1.00201	XM_016911591.1
GO:0048260	positive regulation of receptor-mediated endocytosis	biological_process	1	757	25	18963	0.263427	0.360847	1.00201	XM_016911591.1
GO:0051437	positive regulation of ubiquitin-protein ligase activity involved in regulation of mitotic cell cycle transition	biological_process	1	757	25	18963	0.263427	0.360847	1.00201	XM_016911964.1
GO:0018149	peptide cross-linking	biological_process	1	757	25	18963	0.263427	0.360847	1.00201	XM_016912587.1
GO:0047496	vesicle transport along microtubule	biological_process	1	757	25	18963	0.263427	0.360847	1.00201	XM_016912972.1
GO:0016231	beta-N-acetylglucosaminidase activity	molecular_function	1	757	25	18963	0.263427	0.360847	1.00201	XM_016914011.1
GO:0002011	morphogenesis of an epithelial sheet	biological_process	1	757	25	18963	0.263427	0.360847	1.00201	XM_016914813.1
GO:0090002	establishment of protein localization to plasma membrane	biological_process	1	757	25	18963	0.263427	0.360847	1.00201	XM_016915760.1
GO:0007366	periodic partitioning by pair rule gene	biological_process	1	757	25	18963	0.263427	0.360847	1.00201	XM_016918069.1
GO:0035158	regulation of tube diameter, open tracheal system	biological_process	1	757	25	18963	0.263427	0.360847	1.00201	XM_392257.6
[truncated: 742 more rows]

## Sheet: L1 VS L3
id	term	category	ListHits	ListTotal	PopHits	PopTotal	pval	padj	Enrichment_score	Gene
GO:0004511	tyrosine 3-monooxygenase activity	molecular_function	2	1287	2	18963	0	0	14.7343	NM_001011633.1; XM_006565075.2
GO:0002125	maternal aggressive behavior	biological_process	1	1287	1	18963	0	0	14.7343	NM_001012615.1
GO:0005767	secondary lysosome	cellular_component	1	1287	1	18963	0	0	14.7343	NM_001012615.1
GO:0033554	cellular response to stress	biological_process	1	1287	1	18963	0	0	14.7343	NM_001012615.1
GO:0035865	cellular response to potassium ion	biological_process	1	1287	1	18963	0	0	14.7343	NM_001012615.1
GO:0051424	corticotropin-releasing hormone binding	molecular_function	1	1287	1	18963	0	0	14.7343	NM_001012615.1
GO:0051459	regulation of corticotropin secretion	biological_process	1	1287	1	18963	0	0	14.7343	NM_001012615.1
GO:0051460	negative regulation of corticotropin secretion	biological_process	1	1287	1	18963	0	0	14.7343	NM_001012615.1
GO:0071314	cellular response to cocaine	biological_process	1	1287	1	18963	0	0	14.7343	NM_001012615.1
GO:0097211	cellular response to gonadotropin-releasing hormone	biological_process	1	1287	1	18963	0	0	14.7343	NM_001012615.1
GO:1900011	negative regulation of corticotropin-releasing hormone receptor activity	biological_process	1	1287	1	18963	0	0	14.7343	NM_001012615.1
GO:0016019	peptidoglycan receptor activity	molecular_function	1	1287	1	18963	0	0	14.7343	NM_001163715.1
GO:0032494	response to peptidoglycan	biological_process	1	1287	1	18963	0	0	14.7343	NM_001163715.1
GO:0032500	muramyl dipeptide binding	molecular_function	1	1287	1	18963	0	0	14.7343	NM_001163715.1
GO:0016830	carbon-carbon lyase activity	molecular_function	1	1287	1	18963	0	0	14.7343	NM_001277300.1
GO:0031205	endoplasmic reticulum Sec complex	cellular_component	1	1287	1	18963	0	0	14.7343	XM_001119885.4
GO:0019010	farnesoic acid O-methyltransferase activity	molecular_function	1	1287	1	18963	0	0	14.7343	XM_001119986.4
GO:0035049	juvenile hormone acid methyltransferase activity	molecular_function	1	1287	1	18963	0	0	14.7343	XM_001119986.4
GO:0017187	peptidyl-glutamic acid carboxylation	biological_process	3	1287	3	18963	0	0	14.7343	XM_001120000.4; XM_006566413.2; XM_016915547.1
GO:0047057	vitamin-K-epoxide reductase (warfarin-sensitive) activity	molecular_function	2	1287	2	18963	0	0	14.7343	XM_001120000.4; XM_006566413.2
GO:0097305	response to alcohol	biological_process	1	1287	1	18963	0	0	14.7343	XM_001121110.4
GO:0009698	phenylpropanoid metabolic process	biological_process	3	1287	3	18963	0	0	14.7343	XM_001121814.4; XM_016915766.1; XM_016915767.1
GO:0016207	4-coumarate-CoA ligase activity	molecular_function	3	1287	3	18963	0	0	14.7343	XM_001121814.4; XM_016915766.1; XM_016915767.1
GO:0070723	response to cholesterol	biological_process	2	1287	2	18963	0	0	14.7343	XM_001122685.4; XM_016917349.1
GO:0009642	response to light intensity	biological_process	1	1287	1	18963	0	0	14.7343	XM_001123234.4
GO:0010193	response to ozone	biological_process	1	1287	1	18963	0	0	14.7343	XM_001123234.4
GO:0014854	response to inactivity	biological_process	1	1287	1	18963	0	0	14.7343	XM_001123234.4
GO:0016684	oxidoreductase activity, acting on peroxide as acceptor	molecular_function	1	1287	1	18963	0	0	14.7343	XM_001123234.4
GO:0033591	response to L-ascorbic acid	biological_process	1	1287	1	18963	0	0	14.7343	XM_001123234.4
GO:0080184	response to phenylpropanoid	biological_process	1	1287	1	18963	0	0	14.7343	XM_001123234.4
GO:0080023	3R-hydroxyacyl-CoA dehydratase activity	molecular_function	1	1287	1	18963	0	0	14.7343	XM_001123292.4
GO:0031544	peptidyl-proline 3-dioxygenase activity	molecular_function	1	1287	1	18963	0	0	14.7343	XM_003249424.3
GO:0060763	mammary duct terminal end bud growth	biological_process	1	1287	1	18963	0	0	14.7343	XM_003250003.3
GO:0070741	response to interleukin-6	biological_process	1	1287	1	18963	0	0	14.7343	XM_003250619.3
GO:0072606	interleukin-8 secretion	biological_process	1	1287	1	18963	0	0	14.7343	XM_003250619.3
GO:0004084	branched-chain-amino-acid transaminase activity	molecular_function	2	1287	2	18963	0	0	14.7343	XM_003251951.1; XM_396341.5
GO:0009082	branched-chain amino acid biosynthetic process	biological_process	2	1287	2	18963	0	0	14.7343	XM_003251951.1; XM_396341.5
GO:0009098	leucine biosynthetic process	biological_process	2	1287	2	18963	0	0	14.7343	XM_003251951.1; XM_396341.5
GO:0009099	valine biosynthetic process	biological_process	2	1287	2	18963	0	0	14.7343	XM_003251951.1; XM_396341.5
GO:0052654	L-leucine transaminase activity	molecular_function	2	1287	2	18963	0	0	14.7343	XM_003251951.1; XM_396341.5
GO:0052655	L-valine transaminase activity	molecular_function	2	1287	2	18963	0	0	14.7343	XM_003251951.1; XM_396341.5
GO:0052656	L-isoleucine transaminase activity	molecular_function	2	1287	2	18963	0	0	14.7343	XM_003251951.1; XM_396341.5
GO:0045026	plasma membrane fusion	biological_process	1	1287	1	18963	0	0	14.7343	XM_003251978.3
GO:0010737	protein kinase A signaling	biological_process	1	1287	1	18963	0	0	14.7343	XM_006558101.2
GO:0005372	water transmembrane transporter activity	molecular_function	1	1287	1	18963	0	0	14.7343	XM_006558330.2
GO:0015204	urea transmembrane transporter activity	molecular_function	1	1287	1	18963	0	0	14.7343	XM_006558330.2
GO:0015265	urea channel activity	molecular_function	1	1287	1	18963	0	0	14.7343	XM_006558330.2
GO:0015840	urea transport	biological_process	1	1287	1	18963	0	0	14.7343	XM_006558330.2
GO:0071918	urea transmembrane transport	biological_process	1	1287	1	18963	0	0	14.7343	XM_006558330.2
GO:0004561	alpha-N-acetylglucosaminidase activity	molecular_function	2	1287	2	18963	0	0	14.7343	XM_006559811.2; XM_016913157.1
GO:0060119	inner ear receptor cell development	biological_process	2	1287	2	18963	0	0	14.7343	XM_006559811.2; XM_016913157.1
GO:0004613	phosphoenolpyruvate carboxykinase (GTP) activity	molecular_function	2	1287	2	18963	0	0	14.7343	XM_006560464.2; XM_396295.6
GO:0033234	negative regulation of protein sumoylation	biological_process	1	1287	1	18963	0	0	14.7343	XM_006561056.2
GO:0008798	beta-aspartyl-peptidase activity	molecular_function	1	1287	1	18963	0	0	14.7343	XM_006563470.2
GO:0033345	asparagine catabolic process via L-aspartate	biological_process	1	1287	1	18963	0	0	14.7343	XM_006563470.2
GO:0002920	regulation of humoral immune response	biological_process	1	1287	1	18963	0	0	14.7343	XM_006563633.2
GO:0030886	negative regulation of myeloid dendritic cell activation	biological_process	1	1287	1	18963	0	0	14.7343	XM_006563633.2
GO:0070032	synaptobrevin 2-SNAP-25-syntaxin-1a-complexin I complex	cellular_component	1	1287	1	18963	0	0	14.7343	XM_006564920.2
GO:0070033	synaptobrevin 2-SNAP-25-syntaxin-1a-complexin II complex	cellular_component	1	1287	1	18963	0	0	14.7343	XM_006564920.2
GO:0070044	synaptobrevin 2-SNAP-25-syntaxin-1a complex	cellular_component	1	1287	1	18963	0	0	14.7343	XM_006564920.2
GO:0033979	box H/ACA snoRNA metabolic process	biological_process	1	1287	1	18963	0	0	14.7343	XM_006565996.2
GO:0034512	box C/D snoRNA binding	molecular_function	1	1287	1	18963	0	0	14.7343	XM_006565996.2
GO:0031060	regulation of histone methylation	biological_process	1	1287	1	18963	0	0	14.7343	XM_006566922.2
GO:0033274	response to vitamin B2	biological_process	1	1287	1	18963	0	0	14.7343	XM_006566922.2
GO:0051593	response to folic acid	biological_process	1	1287	1	18963	0	0	14.7343	XM_006566922.2
GO:0070829	heterochromatin maintenance	biological_process	1	1287	1	18963	0	0	14.7343	XM_006566922.2
GO:1901693	negative regulation of compound eye retinal cell apoptotic process	biological_process	1	1287	1	18963	0	0	14.7343	XM_006568285.2
GO:0050640	isopenicillin-N N-acyltransferase activity	molecular_function	3	1287	3	18963	0	0	14.7343	XM_006568625.2; XM_006568626.2; XM_016913082.1
GO:0032485	regulation of Ral protein signal transduction	biological_process	1	1287	1	18963	0	0	14.7343	XM_006569056.2
GO:0004056	argininosuccinate lyase activity	molecular_function	2	1287	2	18963	0	0	14.7343	XM_006569564.2; XM_624059.5
GO:0042450	arginine biosynthetic process via ornithine	biological_process	2	1287	2	18963	0	0	14.7343	XM_006569564.2; XM_624059.5
GO:0004557	alpha-galactosidase activity	molecular_function	1	1287	1	18963	0	0	14.7343	XM_006570258.1
GO:0008456	alpha-N-acetylgalactosaminidase activity	molecular_function	1	1287	1	18963	0	0	14.7343	XM_006570258.1
GO:0016139	glycoside catabolic process	biological_process	1	1287	1	18963	0	0	14.7343	XM_006570258.1
GO:0004348	glucosylceramidase activity	molecular_function	6	1287	6	18963	0	0	14.7343	XM_006570547.2; XM_006570548.2; XM_006570549.1; XM_016912658.1; XM_016912659.1; XM_393208.6
GO:0006680	glucosylceramide catabolic process	biological_process	4	1287	4	18963	0	0	14.7343	XM_006570547.2; XM_016912658.1; XM_016912659.1; XM_393208.6
GO:0032268	regulation of cellular protein metabolic process	biological_process	4	1287	4	18963	0	0	14.7343	XM_006570547.2; XM_016912658.1; XM_016912659.1; XM_393208.6
GO:1904457	positive regulation of neuronal action potential	biological_process	4	1287	4	18963	0	0	14.7343	XM_006570547.2; XM_016912658.1; XM_016912659.1; XM_393208.6
GO:1905165	regulation of lysosomal protein catabolic process	biological_process	3	1287	3	18963	0	0	14.7343	XM_006570547.2; XM_016912658.1; XM_016912659.1
GO:0022865	transmembrane electron transfer carrier	molecular_function	2	1287	2	18963	0	0	14.7343	XM_006572022.2; XM_006572023.2
GO:0036269	swimming behavior	biological_process	4	1287	4	18963	0	0	14.7343	XM_016910733.1; XM_016910734.1; XM_016910735.1; XM_016910736.1
GO:0060159	regulation of dopamine receptor signaling pathway	biological_process	4	1287	4	18963	0	0	14.7343	XM_016910733.1; XM_016910734.1; XM_016910735.1; XM_016910736.1
GO:0090648	response to environmental enrichment	biological_process	4	1287	4	18963	0	0	14.7343	XM_016910733.1; XM_016910734.1; XM_016910735.1; XM_016910736.1
GO:0030518	intracellular steroid hormone receptor signaling pathway	biological_process	1	1287	1	18963	0	0	14.7343	XM_016911120.1
GO:0008579	JUN kinase phosphatase activity	molecular_function	1	1287	1	18963	0	0	14.7343	XM_016911427.1
GO:0046485	ether lipid metabolic process	biological_process	2	1287	2	18963	0	0	14.7343	XM_016911611.1; XM_016917701.1
GO:0050479	glyceryl-ether monooxygenase activity	molecular_function	2	1287	2	18963	0	0	14.7343	XM_016911611.1; XM_016917701.1
GO:0048563	post-embryonic animal organ morphogenesis	biological_process	1	1287	1	18963	0	0	14.7343	XM_016911799.1
GO:0009737	response to abscisic acid	biological_process	2	1287	2	18963	0	0	14.7343	XM_016911885.1; XM_016911886.1
GO:0010118	stomatal movement	biological_process	2	1287	2	18963	0	0	14.7343	XM_016911885.1; XM_016911886.1
GO:0051026	chiasma assembly	biological_process	1	1287	1	18963	0	0	14.7343	XM_016912092.1
GO:0019137	thioglucosidase activity	molecular_function	1	1287	1	18963	0	0	14.7343	XM_016912802.1
GO:0042036	negative regulation of cytokine biosynthetic process	biological_process	1	1287	1	18963	0	0	14.7343	XM_016913331.1
GO:1903608	protein localization to cytoplasmic stress granule	biological_process	1	1287	1	18963	0	0	14.7343	XM_016913331.1
GO:1904037	positive regulation of epithelial cell apoptotic process	biological_process	1	1287	1	18963	0	0	14.7343	XM_016913331.1
GO:0016903	oxidoreductase activity, acting on the aldehyde or oxo group of donors	molecular_function	1	1287	1	18963	0	0	14.7343	XM_016913397.1
GO:0035349	coenzyme A transmembrane transport	biological_process	3	1287	3	18963	0	0	14.7343	XM_016915281.1; XM_396993.6; XR_412205.2
GO:0080121	AMP transport	biological_process	3	1287	3	18963	0	0	14.7343	XM_016915281.1; XM_396993.6; XR_412205.2
GO:0008488	gamma-glutamyl carboxylase activity	molecular_function	1	1287	1	18963	0	0	14.7343	XM_016915547.1
GO:0000253	3-keto sterol reductase activity	molecular_function	1	1287	1	18963	0	0	14.7343	XM_016917372.1
GO:0004411	homogentisate 1,2-dioxygenase activity	molecular_function	1	1287	1	18963	0	0	14.7343	XM_016917408.1
GO:0006701	progesterone biosynthetic process	biological_process	1	1287	1	18963	0	0	14.7343	XM_016917928.1
GO:0008260	3-oxoacid CoA-transferase activity	molecular_function	1	1287	1	18963	0	0	14.7343	XM_392681.6
GO:0042182	ketone catabolic process	biological_process	1	1287	1	18963	0	0	14.7343	XM_392681.6
GO:0046950	cellular ketone body metabolic process	biological_process	1	1287	1	18963	0	0	14.7343	XM_392681.6
GO:0003837	beta-ureidopropionase activity	molecular_function	1	1287	1	18963	0	0	14.7343	XM_392773.6
GO:0005947	mitochondrial alpha-ketoglutarate dehydrogenase complex	cellular_component	1	1287	1	18963	0	0	14.7343	XM_392824.5
GO:0004361	glutaryl-CoA dehydrogenase activity	molecular_function	1	1287	1	18963	0	0	14.7343	XM_393736.5
GO:0071449	cellular response to lipid hydroperoxide	biological_process	1	1287	1	18963	0	0	14.7343	XM_394313.6
GO:0044275	cellular carbohydrate catabolic process	biological_process	1	1287	1	18963	0	0	14.7343	XM_394781.6
GO:0050023	L-fuconate dehydratase activity	molecular_function	1	1287	1	18963	0	0	14.7343	XM_394781.6
GO:0033961	cis-stilbene-oxide hydrolase activity	molecular_function	1	1287	1	18963	0	0	14.7343	XM_394922.6
GO:1903527	positive regulation of membrane tubulation	biological_process	1	1287	1	18963	0	0	14.7343	XM_397241.6
GO:0008506	sucrose:proton symporter activity	molecular_function	1	1287	1	18963	0	0	14.7343	XM_623533.5
GO:0015770	sucrose transport	biological_process	1	1287	1	18963	0	0	14.7343	XM_623533.5
GO:0004747	ribokinase activity	molecular_function	1	1287	1	18963	0	0	14.7343	XM_623678.5
GO:0019200	carbohydrate kinase activity	molecular_function	1	1287	1	18963	0	0	14.7343	XM_623678.5
GO:0019303	D-ribose catabolic process	biological_process	1	1287	1	18963	0	0	14.7343	XM_623678.5
GO:0004638	phosphoribosylaminoimidazole carboxylase activity	molecular_function	2	1287	2	18963	0	0	14.7343	XM_624348.5; XR_412288.2
GO:0004639	phosphoribosylaminoimidazolesuccinocarboxamide synthase activity	molecular_function	2	1287	2	18963	0	0	14.7343	XM_624348.5; XR_412288.2
GO:0046084	adenine biosynthetic process	biological_process	2	1287	2	18963	0	0	14.7343	XM_624348.5; XR_412288.2
GO:0005576	extracellular region	cellular_component	104	1287	816	18963	1.2433e-10	3.94595e-09	1.8779	NM_001011617.1; NM_001011620.1; NM_001012429.1; NM_001077819.1; NM_001098223.1; NM_001163715.1; NM_001163716.1; NM_001167720.1; NM_001177903.1; XM_001120274.4; XM_001120790.4; XM_001121077.4; XM_001121110.4; XM_001121634.4; XM_003249771.3; XM_003250037.3; XM_003250183.3; XM_003250519.3; XM_003250521.3; XM_003250619.3; XM_003251058.3; XM_003251101.3; XM_003251553.3; XM_003251731.3; XM_006557831.2;…
GO:0005506	iron ion binding	molecular_function	32	1287	138	18963	1.31004e-10	4.12396e-09	3.41664	NM_001011633.1; NM_001040233.1; NM_001205062.1; XM_001123066.4; XM_003249424.3; XM_006557825.2; XM_006558617.2; XM_006562300.2; XM_006563932.2; XM_006563933.2; XM_006563934.2; XM_006563935.2; XM_006565000.2; XM_006565075.2; XM_006566841.2; XM_006570167.2; XM_016911472.1; XM_016911611.1; XM_016912045.1; XM_016913284.1; XM_016913285.1; XM_016913299.1; XM_016913397.1; XM_016915338.1; XM_016915702.1;…
GO:0042302	structural constituent of cuticle	molecular_function	20	1287	69	18963	2.87704e-09	8.9838e-08	4.2708	NM_001270815.1; NM_001270817.1; NM_001270818.1; NM_001270819.1; NM_001270821.1; NM_001270822.1; NM_001270826.1; NM_001270827.1; NM_001270828.1; NM_001270830.1; NM_001270831.1; XM_003249823.3; XM_006559428.2; XM_006560092.2; XM_006560093.2; XM_006563102.2; XM_006563659.2; XM_006563661.2; XM_006568558.2; XM_006569185.2
GO:0020037	heme binding	molecular_function	34	1287	182	18963	1.7764e-08	5.50259e-07	2.75256	NM_001040233.1; NM_001178069.1; NM_001205062.1; XM_001123234.4; XM_003251926.3; XM_006557330.2; XM_006557825.2; XM_006558081.2; XM_006558617.2; XM_006559615.2; XM_006562300.2; XM_006562940.2; XM_006563932.2; XM_006563933.2; XM_006563934.2; XM_006563935.2; XM_006565000.2; XM_006566368.2; XM_006566841.2; XM_006570167.2; XM_016911472.1; XM_016912045.1; XM_016912945.1; XM_016914715.1; XM_016914716.1;…
GO:0008281	sulfonylurea receptor activity	molecular_function	6	1287	8	18963	4.91727e-08	1.51108e-06	11.0507	XM_006560908.2; XM_016911396.1; XM_016911397.1; XM_016911399.1; XM_016911400.1; XM_016911401.1
GO:0071460	cellular response to cell-matrix adhesion	biological_process	5	1287	6	18963	9.66727e-08	2.94737e-06	12.2786	XM_006557701.2; XM_006557702.2; XM_006557703.2; XM_006557704.2; XM_395497.6
GO:0010998	regulation of translational initiation by eIF2 alpha phosphorylation	biological_process	7	1287	13	18963	4.16893e-07	1.25133e-05	7.93384	XM_001119884.4; XM_001120006.4; XM_001120137.4; XM_003249641.3; XM_006568175.2; XM_393575.6; XM_395659.5
GO:0042026	protein refolding	biological_process	7	1287	13	18963	4.16893e-07	1.25133e-05	7.93384	XM_001119884.4; XM_001120006.4; XM_001120137.4; XM_003249641.3; XM_006568175.2; XM_393575.6; XM_395659.5
GO:0006633	fatty acid biosynthetic process	biological_process	20	1287	90	18963	4.58328e-07	1.36511e-05	3.27428	XM_001120442.4; XM_001120770.4; XM_001123066.4; XM_006557782.2; XM_006557786.2; XM_006561609.2; XM_006561611.2; XM_006563066.1; XM_006567128.2; XM_006571829.2; XM_016911611.1; XM_016912683.1; XM_016913284.1; XM_016913285.1; XM_016913299.1; XM_016917028.1; XM_016917227.1; XM_016917701.1; XM_623093.5; XM_624791.5
GO:1902916	positive regulation of protein polyubiquitination	biological_process	5	1287	7	18963	6.37513e-07	1.88431e-05	10.5245	XM_006557701.2; XM_006557702.2; XM_006557703.2; XM_006557704.2; XM_395497.6
GO:0043243	positive regulation of protein complex disassembly	biological_process	4	1287	5	18963	1.42958e-06	4.13084e-05	11.7874	XM_006570547.2; XM_016912658.1; XM_016912659.1; XM_393208.6
GO:1903052	positive regulation of proteolysis involved in cellular protein catabolic process	biological_process	4	1287	5	18963	1.42958e-06	4.13084e-05	11.7874	XM_006570547.2; XM_016912658.1; XM_016912659.1; XM_393208.6
GO:0015355	secondary active monocarboxylate transmembrane transporter activity	molecular_function	4	1287	5	18963	1.42958e-06	4.13084e-05	11.7874	XM_016914862.1; XM_016916549.1; XM_392977.6; XM_394160.5
GO:0031090	organelle membrane	cellular_component	20	1287	97	18963	1.70497e-06	4.89011e-05	3.03799	NM_001040233.1; NM_001205062.1; XM_006557825.2; XM_006558617.2; XM_006561689.2; XM_006561690.2; XM_006562300.2; XM_006564397.2; XM_006565000.2; XM_006566368.2; XM_006566841.2; XM_006569589.2; XM_016914715.1; XM_016914716.1; XM_016915338.1; XM_016915702.1; XM_016917652.1; XM_393701.6; XM_394922.6; XM_623592.4
GO:0031339	negative regulation of vesicle fusion	biological_process	5	1287	8	18963	2.40253e-06	6.5976e-05	9.20892	NM_001142561.1; XM_006557676.2; XM_006557677.2; XM_006557680.2; XM_016916904.1
GO:0032127	dense core granule membrane	cellular_component	5	1287	8	18963	2.40253e-06	6.5976e-05	9.20892	NM_001142561.1; XM_006557676.2; XM_006557677.2; XM_006557680.2; XM_016916904.1
GO:0033604	negative regulation of catecholamine secretion	biological_process	5	1287	8	18963	2.40253e-06	6.5976e-05	9.20892	NM_001142561.1; XM_006557676.2; XM_006557677.2; XM_006557680.2; XM_016916904.1
GO:0050957	equilibrioception	biological_process	5	1287	8	18963	2.40253e-06	6.5976e-05	9.20892	XM_001120815.4; XM_006559987.2; XM_016910816.1; XM_016911799.1; XM_624480.5
GO:0032463	negative regulation of protein homooligomerization	biological_process	5	1287	8	18963	2.40253e-06	6.5976e-05	9.20892	XM_006560770.2; XM_006570547.2; XM_016912658.1; XM_016912659.1; XM_393208.6
GO:0042768	ecdysteroid 2-hydroxylase activity	molecular_function	5	1287	8	18963	2.40253e-06	6.5976e-05	9.20892	XM_006563932.2; XM_006563933.2; XM_006563934.2; XM_006563935.2; XM_016911472.1
GO:0043202	lysosomal lumen	cellular_component	8	1287	20	18963	2.51648e-06	6.86183e-05	5.89371	XM_001120691.4; XM_006559811.2; XM_006570547.2; XM_016912658.1; XM_016912659.1; XM_016913157.1; XM_016916350.1; XM_393208.6
GO:0009268	response to pH	biological_process	6	1287	12	18963	3.8179e-06	0.000103377	7.36713	XM_006567745.2; XM_006570547.2; XM_016912658.1; XM_016912659.1; XM_016913321.1; XM_393208.6
GO:0001786	phosphatidylserine binding	molecular_function	13	1287	51	18963	4.90939e-06	0.000132008	3.75579	NM_001142561.1; XM_006557676.2; XM_006557677.2; XM_006557680.2; XM_006559686.2; XM_006566935.2; XM_006566936.2; XM_006566938.2; XM_006570753.2; XM_006570757.2; XM_016911327.1; XM_016916904.1; XM_396241.5
GO:0016042	lipid catabolic process	biological_process	21	1287	113	18963	6.22459e-06	0.000166218	2.73823	NM_001170973.1; XM_001122519.4; XM_003251058.3; XM_006558606.2; XM_006563936.2; XM_006564023.2; XM_006565456.2; XM_006565457.2; XM_006567126.2; XM_006567225.2; XM_016911810.1; XM_016911812.1; XM_016913119.1; XM_016913195.1; XM_016913198.1; XM_016913201.1; XM_016915318.1; XM_394360.4; XM_394827.5; XM_395174.6; XR_001705513.1
GO:0005777	peroxisome	cellular_component	23	1287	130	18963	6.29946e-06	0.000167065	2.60683	NM_001178069.1; NM_001277300.1; XM_001122105.4; XM_001122685.4; XM_001123234.4; XM_001123292.4; XM_003251043.3; XM_003251926.3; XM_006559510.2; XM_006565149.2; XM_006565150.2; XM_006565151.2; XM_006572213.2; XM_006572214.2; XM_016913397.1; XM_016913595.1; XM_016915450.1; XM_016917349.1; XM_016917372.1; XM_016917436.1; XM_395153.6; XM_395486.6; XM_625146.5
GO:0045955	negative regulation of calcium ion-dependent exocytosis	biological_process	5	1287	9	18963	6.79117e-06	0.000177672	8.1857	NM_001142561.1; XM_006557676.2; XM_006557677.2; XM_006557680.2; XM_016916904.1
GO:0035720	intraciliary anterograde transport	biological_process	5	1287	9	18963	6.79117e-06	0.000177672	8.1857	XM_006567406.2; XM_006567407.2; XM_016914155.1; XM_016914157.1; XM_016914158.1
GO:0016705	oxidoreductase activity, acting on paired donors, with incorporation or reduction of molecular oxygen	molecular_function	15	1287	67	18963	7.63841e-06	0.000198357	3.29872	NM_001040233.1; NM_001205062.1; XM_006557825.2; XM_006558617.2; XM_006562300.2; XM_006563932.2; XM_006563933.2; XM_006563934.2; XM_006563935.2; XM_006565000.2; XM_006566841.2; XM_016911472.1; XM_016915338.1; XM_016915702.1; XM_623592.4
GO:0048082	regulation of adult chitin-containing cuticle pigmentation	biological_process	6	1287	13	18963	7.78574e-06	0.000198357	6.80043	NM_001011633.1; XM_006560394.2; XM_006563134.2; XM_006563135.2; XM_006565075.2; XM_016915905.1
GO:0046039	GTP metabolic process	biological_process	6	1287	13	18963	7.78574e-06	0.000198357	6.80043	XM_006566522.2; XM_006567716.2; XM_006567717.2; XM_006567718.2; XM_016912199.1; XM_016912200.1
GO:0007552	metamorphosis	biological_process	14	1287	60	18963	8.02505e-06	0.000198357	3.438	NM_001077819.1; XM_006558460.2; XM_006558464.2; XM_006558465.2; XM_006558466.2; XM_006558470.2; XM_006558471.2; XM_006558472.2; XM_006570846.2; XM_006570847.2; XM_006570850.2; XM_006570851.2; XM_006570853.2; XM_016916378.1
GO:0004360	glutamine-fructose-6-phosphate transaminase (isomerizing) activity	molecular_function	4	1287	6	18963	8.09411e-06	0.000198357	9.82284	NM_001134949.1; XM_006560501.2; XM_016911529.1; XM_016911531.1
GO:0006047	UDP-N-acetylglucosamine metabolic process	biological_process	4	1287	6	18963	8.09411e-06	0.000198357	9.82284	NM_001134949.1; XM_006560501.2; XM_016911529.1; XM_016911531.1
GO:0034186	apolipoprotein A-I binding	molecular_function	4	1287	6	18963	8.09411e-06	0.000198357	9.82284	XM_006566935.2; XM_006566936.2; XM_006566938.2; XM_396241.5
GO:0032715	negative regulation of interleukin-6 production	biological_process	4	1287	6	18963	8.09411e-06	0.000198357	9.82284	XM_006570547.2; XM_016912658.1; XM_016912659.1; XM_393208.6
GO:0033561	regulation of water loss via skin	biological_process	4	1287	6	18963	8.09411e-06	0.000198357	9.82284	XM_006570547.2; XM_016912658.1; XM_016912659.1; XM_393208.6
GO:0051247	positive regulation of protein metabolic process	biological_process	4	1287	6	18963	8.09411e-06	0.000198357	9.82284	XM_006570547.2; XM_016912658.1; XM_016912659.1; XM_393208.6
GO:0033574	response to testosterone	biological_process	6	1287	14	18963	1.46568e-05	0.000354696	6.31469	XM_001122685.4; XM_006570547.2; XM_016912658.1; XM_016912659.1; XM_016917349.1; XM_393208.6
GO:0061088	regulation of sequestering of zinc ion	biological_process	6	1287	14	18963	1.46568e-05	0.000354696	6.31469	XM_006562510.2; XM_006562511.2; XM_006562512.2; XM_006562513.2; XM_006562516.2; XM_016914303.1
GO:0008157	protein phosphatase 1 binding	molecular_function	5	1287	10	18963	1.59983e-05	0.000382761	7.36713	XM_006558588.2; XM_006558590.2; XM_006558591.2; XM_006558593.2; XM_016912170.1
GO:0007584	response to nutrient	biological_process	12	1287	49	18963	1.60143e-05	0.000382761	3.60839	XM_001120691.4; XM_006561609.2; XM_006561611.2; XM_006563140.2; XM_006565983.2; XM_006567266.2; XM_006567745.2; XM_016913321.1; XM_016914514.1; XM_392108.6; XM_392681.6; XM_392824.5
GO:0004096	catalase activity	molecular_function	3	1287	4	18963	2.1125e-05	0.000481153	11.0507	NM_001178069.1; XM_001123234.4; XM_003251926.3
GO:0005784	Sec61 translocon complex	cellular_component	3	1287	4	18963	2.1125e-05	0.000481153	11.0507	XM_001119885.4; XM_001119895.4; XM_624671.5
GO:0033229	cysteine transmembrane transporter activity	molecular_function	3	1287	4	18963	2.1125e-05	0.000481153	11.0507	XM_006560791.2; XM_006560792.2; XM_395840.6
GO:0042883	cysteine transport	biological_process	3	1287	4	18963	2.1125e-05	0.000481153	11.0507	XM_006560791.2; XM_006560792.2; XM_395840.6
GO:0001579	medium-chain fatty acid transport	biological_process	3	1287	4	18963	2.1125e-05	0.000481153	11.0507	XM_006563140.2; XM_006567266.2; XM_392108.6
GO:0015909	long-chain fatty acid transport	biological_process	3	1287	4	18963	2.1125e-05	0.000481153	11.0507	XM_006563140.2; XM_006567266.2; XM_392108.6
GO:0015866	ADP transport	biological_process	3	1287	4	18963	2.1125e-05	0.000481153	11.0507	XM_016915281.1; XM_396993.6; XR_412205.2
GO:0043262	adenosine-diphosphatase activity	molecular_function	3	1287	4	18963	2.1125e-05	0.000481153	11.0507	XM_016915281.1; XM_396993.6; XR_412205.2
GO:0042760	very long-chain fatty acid catabolic process	biological_process	4	1287	7	18963	2.67356e-05	0.000598383	8.41958	XM_006563140.2; XM_006567266.2; XM_392108.6; XM_395153.6
GO:0042157	lipoprotein metabolic process	biological_process	4	1287	7	18963	2.67356e-05	0.000598383	8.41958	XM_006566935.2; XM_006566936.2; XM_006566938.2; XM_396241.5
GO:1903061	positive regulation of protein lipidation	biological_process	4	1287	7	18963	2.67356e-05	0.000598383	8.41958	XM_006570547.2; XM_016912658.1; XM_016912659.1; XM_393208.6
GO:0016614	oxidoreductase activity, acting on CH-OH group of donors	molecular_function	12	1287	52	18963	3.19985e-05	0.000712059	3.40022	XM_003250519.3; XM_003250521.3; XM_003251101.3; XM_006563266.2; XM_006564981.2; XM_006567631.2; XM_006567945.2; XM_016912627.1; XM_016913397.1; XM_016913988.1; XM_016914001.1; XM_394210.6
GO:0005355	glucose transmembrane transporter activity	molecular_function	8	1287	26	18963	3.22638e-05	0.00071386	4.53362	XM_001122483.4; XM_006557720.2; XM_006557721.2; XM_006557722.2; XM_006557728.2; XM_016913003.1; XM_016914872.1; XM_016914873.1
GO:0003876	AMP deaminase activity	molecular_function	5	1287	11	18963	3.31678e-05	0.000717463	6.69739	XM_006567716.2; XM_006567717.2; XM_006567718.2; XM_016912199.1; XM_016912200.1
GO:0006188	IMP biosynthetic process	biological_process	5	1287	11	18963	3.31678e-05	0.000717463	6.69739	XM_006567716.2; XM_006567717.2; XM_006567718.2; XM_016912199.1; XM_016912200.1
GO:0032264	IMP salvage	biological_process	5	1287	11	18963	3.31678e-05	0.000717463	6.69739	XM_006567716.2; XM_006567717.2; XM_006567718.2; XM_016912199.1; XM_016912200.1
GO:0052652	cyclic purine nucleotide metabolic process	biological_process	5	1287	11	18963	3.31678e-05	0.000717463	6.69739	XM_006567716.2; XM_006567717.2; XM_006567718.2; XM_016912199.1; XM_016912200.1
GO:0016021	integral component of membrane	cellular_component	305	1287	3686	18963	3.93157e-05	0.000845723	1.21919	NM_001011592.1; NM_001077808.1; NM_001098232.1; NM_001113285.1; NM_001242976.1; NM_001242980.1; NM_001242993.1; NM_001242998.1; XM_001119831.4; XM_001119845.4; XM_001119885.4; XM_001119895.4; XM_001120000.4; XM_001120213.4; XM_001120897.4; XM_001120910.4; XM_001121102.4; XM_001121709.4; XM_001121864.4; XM_001122309.4; XM_001122519.4; XM_001122558.4; XM_001123016.4; XM_001123066.4; XM_003249995.3;…
GO:0046033	AMP metabolic process	biological_process	7	1287	21	18963	4.03247e-05	0.000862636	4.91142	XM_006565438.2; XM_006566522.2; XM_006567716.2; XM_006567717.2; XM_006567718.2; XM_016912199.1; XM_016912200.1
GO:0032450	maltose alpha-glucosidase activity	molecular_function	6	1287	16	18963	4.32936e-05	0.000916027	5.52535	XM_006560805.2; XM_006560806.2; XM_006564751.2; XM_016912480.1; XM_016912550.1; XM_016912551.1
GO:0043627	response to estrogen	biological_process	6	1287	16	18963	4.32936e-05	0.000916027	5.52535	XM_006567745.2; XM_006570547.2; XM_016912658.1; XM_016912659.1; XM_016913321.1; XM_393208.6
GO:0015129	lactate transmembrane transporter activity	molecular_function	8	1287	27	18963	4.54918e-05	0.000957306	4.36571	XM_006562165.2; XM_006568514.2; XM_006569158.2; XM_006569160.2; XM_016914862.1; XM_016916549.1; XM_392977.6; XM_394160.5
GO:0004860	protein kinase inhibitor activity	molecular_function	9	1287	34	18963	5.82876e-05	0.00121994	3.90025	XM_003249995.3; XM_006558866.2; XM_006562256.2; XM_006569772.2; XM_016911427.1; XM_016916588.1; XM_016917824.1; XM_394764.5; XR_410262.2
GO:0005975	carbohydrate metabolic process	biological_process	22	1287	139	18963	5.99769e-05	0.00122257	2.33204	NM_001134949.1; XM_001121634.4; XM_003250619.3; XM_006557253.2; XM_006557256.2; XM_006560501.2; XM_006562100.2; XM_006564864.2; XM_006570258.1; XM_006570547.2; XM_006570548.2; XM_006570549.1; XM_016911529.1; XM_016911531.1; XM_016912331.1; XM_016912658.1; XM_016912659.1; XM_016912802.1; XM_016912974.1; XM_016917044.1; XM_393208.6; XM_394574.6
GO:0046887	positive regulation of hormone secretion	biological_process	5	1287	12	18963	6.25177e-05	0.00122257	6.13928	XM_003249302.3; XM_006558552.2; XM_006558554.2; XM_006561366.2; XM_006570058.2
GO:0001875	lipopolysaccharide receptor activity	molecular_function	5	1287	12	18963	6.25177e-05	0.00122257	6.13928	XM_006566935.2; XM_006566936.2; XM_006566938.2; XM_016917417.1; XM_396241.5
GO:0006707	cholesterol catabolic process	biological_process	5	1287	12	18963	6.25177e-05	0.00122257	6.13928	XM_006566935.2; XM_006566936.2; XM_006566938.2; XM_016917417.1; XM_396241.5
GO:0008035	high-density lipoprotein particle binding	molecular_function	5	1287	12	18963	6.25177e-05	0.00122257	6.13928	XM_006566935.2; XM_006566936.2; XM_006566938.2; XM_016917417.1; XM_396241.5
GO:0010899	regulation of phosphatidylcholine catabolic process	biological_process	5	1287	12	18963	6.25177e-05	0.00122257	6.13928	XM_006566935.2; XM_006566936.2; XM_006566938.2; XM_016917417.1; XM_396241.5
GO:0015920	lipopolysaccharide transport	biological_process	5	1287	12	18963	6.25177e-05	0.00122257	6.13928	XM_006566935.2; XM_006566936.2; XM_006566938.2; XM_016917417.1; XM_396241.5
GO:0032497	detection of lipopolysaccharide	biological_process	5	1287	12	18963	6.25177e-05	0.00122257	6.13928	XM_006566935.2; XM_006566936.2; XM_006566938.2; XM_016917417.1; XM_396241.5
GO:0034384	high-density lipoprotein particle clearance	biological_process	5	1287	12	18963	6.25177e-05	0.00122257	6.13928	XM_006566935.2; XM_006566936.2; XM_006566938.2; XM_016917417.1; XM_396241.5
GO:0035461	vitamin transmembrane transport	biological_process	5	1287	12	18963	6.25177e-05	0.00122257	6.13928	XM_006566935.2; XM_006566936.2; XM_006566938.2; XM_016917417.1; XM_396241.5
GO:0043654	recognition of apoptotic cell	biological_process	5	1287	12	18963	6.25177e-05	0.00122257	6.13928	XM_006566935.2; XM_006566936.2; XM_006566938.2; XM_016917417.1; XM_396241.5
GO:0044406	adhesion of symbiont to host	biological_process	5	1287	12	18963	6.25177e-05	0.00122257	6.13928	XM_006566935.2; XM_006566936.2; XM_006566938.2; XM_016917417.1; XM_396241.5
GO:0070508	cholesterol import	biological_process	5	1287	12	18963	6.25177e-05	0.00122257	6.13928	XM_006566935.2; XM_006566936.2; XM_006566938.2; XM_016917417.1; XM_396241.5
GO:0001504	neurotransmitter uptake	biological_process	8	1287	28	18963	6.30208e-05	0.00122621	4.20979	XM_006558090.2; XM_006558092.2; XM_006558093.2; XM_006568105.2; XM_016912131.1; XM_016912133.1; XM_016912134.1; XM_016913589.1
GO:0023021	termination of signal transduction	biological_process	4	1287	8	18963	6.72907e-05	0.00130275	7.36713	XM_006570547.2; XM_016912658.1; XM_016912659.1; XM_393208.6
GO:0034383	low-density lipoprotein particle clearance	biological_process	6	1287	17	18963	6.92896e-05	0.00132162	5.20033	XM_006557257.2; XM_006566935.2; XM_006566936.2; XM_006566938.2; XM_016917417.1; XM_396241.5
GO:0004558	alpha-1,4-glucosidase activity	molecular_function	6	1287	17	18963	6.92896e-05	0.00132162	5.20033	XM_006560805.2; XM_006560806.2; XM_006564751.2; XM_016912480.1; XM_016912550.1; XM_016912551.1
GO:0001530	lipopolysaccharide binding	molecular_function	6	1287	17	18963	6.92896e-05	0.00132162	5.20033	XM_006566935.2; XM_006566936.2; XM_006566938.2; XM_006571473.2; XM_016917417.1; XM_396241.5
GO:0005789	endoplasmic reticulum membrane	cellular_component	69	1287	648	18963	7.50193e-05	0.0014239	1.56893	NM_001040233.1; NM_001205062.1; XM_001119845.4; XM_001120000.4; XM_001120897.4; XM_001122558.4; XM_003250013.3; XM_006557825.2; XM_006558176.2; XM_006558320.2; XM_006558617.2; XM_006559686.2; XM_006560311.2; XM_006561249.2; XM_006561609.2; XM_006561611.2; XM_006561689.2; XM_006561690.2; XM_006561709.2; XM_006561739.2; XM_006562300.2; XM_006562706.2; XM_006563140.2; XM_006564397.2; XM_006564495.2;…
GO:0007494	midgut development	biological_process	12	1287	57	18963	8.9812e-05	0.00169635	3.10195	XM_006563932.2; XM_006563933.2; XM_006563934.2; XM_006563935.2; XM_006565983.2; XM_006570167.2; XM_016911472.1; XM_016912045.1; XM_016916895.1; XM_016916897.1; XM_016916898.1; XM_016916901.1
GO:0040034	regulation of development, heterochronic	biological_process	14	1287	73	18963	9.53788e-05	0.00178267	2.82575	XM_006558460.2; XM_006558464.2; XM_006558465.2; XM_006558466.2; XM_006558470.2; XM_006558471.2; XM_006558472.2; XM_006570846.2; XM_006570847.2; XM_006570850.2; XM_006570851.2; XM_006570853.2; XM_016916006.1; XM_016916378.1
GO:0009072	aromatic amino acid family metabolic process	biological_process	3	1287	5	18963	9.99067e-05	0.00178267	8.84056	NM_001011633.1; XM_006565075.2; XM_623297.5
GO:0002793	positive regulation of peptide secretion	biological_process	3	1287	5	18963	9.99067e-05	0.00178267	8.84056	XM_003249302.3; XM_006558552.2; XM_006558554.2
GO:0017040	ceramidase activity	molecular_function	3	1287	5	18963	9.99067e-05	0.00178267	8.84056	XM_006559665.2; XM_006559667.2; XM_393129.6
GO:0000293	ferric-chelate reductase activity	molecular_function	3	1287	5	18963	9.99067e-05	0.00178267	8.84056	XM_006561067.2; XM_006572022.2; XM_006572023.2
GO:0031957	very long-chain fatty acid-CoA ligase activity	molecular_function	3	1287	5	18963	9.99067e-05	0.00178267	8.84056	XM_006563140.2; XM_006567266.2; XM_392108.6
GO:0017000	antibiotic biosynthetic process	biological_process	3	1287	5	18963	9.99067e-05	0.00178267	8.84056	XM_006568625.2; XM_006568626.2; XM_016913082.1
GO:0042045	epithelial fluid transport	biological_process	3	1287	5	18963	9.99067e-05	0.00178267	8.84056	XM_006568720.2; XM_016918103.1; XM_016918104.1
GO:0015217	ADP transmembrane transporter activity	molecular_function	3	1287	5	18963	9.99067e-05	0.00178267	8.84056	XM_016915281.1; XM_396993.6; XR_412205.2
GO:0015228	coenzyme A transmembrane transporter activity	molecular_function	3	1287	5	18963	9.99067e-05	0.00178267	8.84056	XM_016915281.1; XM_396993.6; XR_412205.2
GO:0080122	AMP transmembrane transporter activity	molecular_function	3	1287	5	18963	9.99067e-05	0.00178267	8.84056	XM_016915281.1; XM_396993.6; XR_412205.2
GO:2000042	negative regulation of double-strand break repair via homologous recombination	biological_process	3	1287	5	18963	9.99067e-05	0.00178267	8.84056	XM_016916744.1; XM_016916748.1; XM_016916749.1
GO:0006048	UDP-N-acetylglucosamine biosynthetic process	biological_process	5	1287	13	18963	0.000109431	0.00190863	5.66703	NM_001134949.1; XM_006560100.2; XM_006560501.2; XM_016911529.1; XM_016911531.1
GO:0006665	sphingolipid metabolic process	biological_process	5	1287	13	18963	0.000109431	0.00190863	5.66703	XM_006559665.2; XM_006559667.2; XM_006570548.2; XM_006570549.1; XM_393129.6
GO:0010886	positive regulation of cholesterol storage	biological_process	5	1287	13	18963	0.000109431	0.00190863	5.66703	XM_006566935.2; XM_006566936.2; XM_006566938.2; XM_016917417.1; XM_396241.5
GO:0051000	positive regulation of nitric-oxide synthase activity	biological_process	5	1287	13	18963	0.000109431	0.00190863	5.66703	XM_006566935.2; XM_006566936.2; XM_006566938.2; XM_016917417.1; XM_396241.5
GO:0004887	thyroid hormone receptor activity	molecular_function	5	1287	13	18963	0.000109431	0.00190863	5.66703	XM_006570846.2; XM_006570847.2; XM_006570850.2; XM_006570851.2; XM_006570853.2
GO:0071390	cellular response to ecdysone	biological_process	8	1287	30	18963	0.000115374	0.00200326	3.92914	XM_006558460.2; XM_006558464.2; XM_006558465.2; XM_006558466.2; XM_006558470.2; XM_006558471.2; XM_006558472.2; XM_016916378.1
GO:0034185	apolipoprotein binding	molecular_function	4	1287	9	18963	0.000142915	0.00245941	6.54856	XM_006566935.2; XM_006566936.2; XM_006566938.2; XM_396241.5
GO:0046512	sphingosine biosynthetic process	biological_process	4	1287	9	18963	0.000142915	0.00245941	6.54856	XM_006570547.2; XM_016912658.1; XM_016912659.1; XM_393208.6
GO:0008258	head involution	biological_process	12	1287	60	18963	0.000156719	0.00268503	2.94685	XM_006563932.2; XM_006563933.2; XM_006563934.2; XM_006563935.2; XM_006569764.2; XM_006570167.2; XM_016911472.1; XM_016912045.1; XM_016913640.1; XM_016913643.1; XM_016914359.1; XM_016916286.1
GO:0048066	developmental pigmentation	biological_process	6	1287	19	18963	0.000159146	0.00269089	4.65293	NM_001011633.1; XM_006558096.2; XM_006563134.2; XM_006563135.2; XM_006565075.2; XM_623533.5
GO:0006697	ecdysone biosynthetic process	biological_process	6	1287	19	18963	0.000159146	0.00269089	4.65293	XM_006557825.2; XM_006563932.2; XM_006563933.2; XM_006563934.2; XM_006563935.2; XM_016911472.1
GO:0097546	ciliary base	cellular_component	6	1287	19	18963	0.000159146	0.00269089	4.65293	XM_006567406.2; XM_006567407.2; XM_016914155.1; XM_016914157.1; XM_016914158.1; XR_001702694.1
GO:0004879	RNA polymerase II transcription factor activity, ligand-activated sequence-specific DNA binding	molecular_function	9	1287	38	18963	0.000163802	0.00275757	3.48969	XM_006560394.2; XM_006570846.2; XM_006570847.2; XM_006570850.2; XM_006570851.2; XM_006570853.2; XM_006571014.2; XM_016911120.1; XM_016915905.1
GO:0050660	flavin adenine dinucleotide binding	molecular_function	19	1287	121	18963	0.000179911	0.00298692	2.31365	XM_001122155.4; XM_003250519.3; XM_003250521.3; XM_003251101.3; XM_006563266.2; XM_006564981.2; XM_006566922.2; XM_006567631.2; XM_006567945.2; XM_006569704.2; XM_016912627.1; XM_016913160.1; XM_016913397.1; XM_016913988.1; XM_016914001.1; XM_393211.6; XM_393736.5; XM_394210.6; XM_395486.6
GO:0034968	histone lysine methylation	biological_process	5	1287	14	18963	0.000180511	0.00298692	5.26224	XM_006564282.2; XM_006564283.2; XM_006564285.2; XM_006565270.2; XM_006565271.2
GO:0070506	high-density lipoprotein particle receptor activity	molecular_function	5	1287	14	18963	0.000180511	0.00298692	5.26224	XM_006566935.2; XM_006566936.2; XM_006566938.2; XM_016917417.1; XM_396241.5
GO:0043101	purine-containing compound salvage	biological_process	5	1287	14	18963	0.000180511	0.00298692	5.26224	XM_006567716.2; XM_006567717.2; XM_006567718.2; XM_016912199.1; XM_016912200.1
GO:0042632	cholesterol homeostasis	biological_process	12	1287	61	18963	0.000186944	0.0030802	2.89854	XM_006557257.2; XM_006566935.2; XM_006566936.2; XM_006566938.2; XM_006567716.2; XM_006567717.2; XM_006567718.2; XM_016912199.1; XM_016912200.1; XM_016913943.1; XM_016917417.1; XM_396241.5
GO:0042744	hydrogen peroxide catabolic process	biological_process	8	1287	32	18963	0.000199943	0.00326658	3.68357	NM_001178069.1; XM_001123234.4; XM_003251926.3; XM_006557330.2; XM_006558081.2; XM_006562940.2; XM_016912945.1; XM_016917778.1
GO:0006631	fatty acid metabolic process	biological_process	8	1287	32	18963	0.000199943	0.00326658	3.68357	XM_001120471.4; XM_006563140.2; XM_006567266.2; XM_006571829.2; XM_016917227.1; XM_392108.6; XM_393211.6; XM_624791.5
GO:0046513	ceramide biosynthetic process	biological_process	7	1287	26	18963	0.000228118	0.00371124	3.96692	XM_006558738.2; XM_006570547.2; XM_016912658.1; XM_016912659.1; XM_016913766.1; XM_393208.6; XR_001702749.1
GO:0035070	salivary gland histolysis	biological_process	8	1287	33	18963	0.0002585	0.00418791	3.57194	XM_006558460.2; XM_006558464.2; XM_006558465.2; XM_006558466.2; XM_006558470.2; XM_006558471.2; XM_006558472.2; XM_016916378.1
GO:0000038	very long-chain fatty acid metabolic process	biological_process	4	1287	10	18963	0.000269832	0.00435329	5.89371	XM_006563140.2; XM_006567266.2; XM_392108.6; XM_395153.6
GO:0034625	fatty acid elongation, monounsaturated fatty acid	biological_process	3	1287	6	18963	0.000283532	0.00439211	7.36713	XM_003250013.3; XM_006557786.2; XM_006562423.2
GO:0045977	positive regulation of mitotic cell cycle, embryonic	biological_process	3	1287	6	18963	0.000283532	0.00439211	7.36713	XM_003250241.3; XM_003250242.3; XM_006563588.2
GO:0043623	cellular protein complex assembly	biological_process	3	1287	6	18963	0.000283532	0.00439211	7.36713	XM_003250586.3; XM_016910816.1; XM_624480.5
GO:0010610	regulation of mRNA stability involved in response to stress	biological_process	3	1287	6	18963	0.000283532	0.00439211	7.36713	XM_006566868.2; XM_006566870.2; XM_016915395.1
GO:0022013	pallium cell proliferation in forebrain	biological_process	3	1287	6	18963	0.000283532	0.00439211	7.36713	XM_006566868.2; XM_006566870.2; XM_016915395.1
GO:0005347	ATP transmembrane transporter activity	molecular_function	3	1287	6	18963	0.000283532	0.00439211	7.36713	XM_016915281.1; XM_396993.6; XR_412205.2
GO:0072757	cellular response to camptothecin	biological_process	3	1287	6	18963	0.000283532	0.00439211	7.36713	XM_016916744.1; XM_016916748.1; XM_016916749.1
GO:1990414	replication-born double-strand break repair via sister chromatid exchange	biological_process	3	1287	6	18963	0.000283532	0.00439211	7.36713	XM_016916744.1; XM_016916748.1; XM_016916749.1
GO:0044539	long-chain fatty acid import	biological_process	5	1287	15	18963	0.000283606	0.00439211	4.91142	XM_006561609.2; XM_006561611.2; XM_006563140.2; XM_006567266.2; XM_392108.6
GO:0043534	blood vessel endothelial cell migration	biological_process	5	1287	15	18963	0.000283606	0.00439211	4.91142	XM_006566935.2; XM_006566936.2; XM_006566938.2; XM_016917417.1; XM_396241.5
GO:0005385	zinc ion transmembrane transporter activity	molecular_function	7	1287	27	18963	0.000305014	0.00439211	3.81999	XM_006562510.2; XM_006562511.2; XM_006562512.2; XM_006562513.2; XM_006562516.2; XM_016914303.1; XM_624885.5
GO:0042373	vitamin K metabolic process	biological_process	2	1287	3	18963	0.000311939	0.00439211	9.82284	XM_001120000.4; XM_006566413.2
GO:0031325	positive regulation of cellular metabolic process	biological_process	2	1287	3	18963	0.000311939	0.00439211	9.82284	XM_001120897.4; XM_016914382.1
GO:0061051	positive regulation of cell growth involved in cardiac muscle cell development	biological_process	2	1287	3	18963	0.000311939	0.00439211	9.82284	XM_001122685.4; XM_016917349.1
GO:0031571	mitotic G1 DNA damage checkpoint	biological_process	2	1287	3	18963	0.000311939	0.00439211	9.82284	XM_003251951.1; XM_396341.5
GO:0006797	polyphosphate metabolic process	biological_process	2	1287	3	18963	0.000311939	0.00439211	9.82284	XM_006559742.2; XM_016917954.1
GO:0008969	phosphohistidine phosphatase activity	molecular_function	2	1287	3	18963	0.000311939	0.00439211	9.82284	XM_006559742.2; XM_016917954.1
GO:0030351	inositol-1,3,4,5,6-pentakisphosphate 3-phosphatase activity	molecular_function	2	1287	3	18963	0.000311939	0.00439211	9.82284	XM_006559742.2; XM_016917954.1
GO:0004058	aromatic-L-amino-acid decarboxylase activity	molecular_function	2	1287	3	18963	0.000311939	0.00439211	9.82284	XM_006563134.2; XM_006563135.2
GO:0006585	dopamine biosynthetic process from tyrosine	biological_process	2	1287	3	18963	0.000311939	0.00439211	9.82284	XM_006563134.2; XM_006563135.2
GO:0006587	serotonin biosynthetic process from tryptophan	biological_process	2	1287	3	18963	0.000311939	0.00439211	9.82284	XM_006563134.2; XM_006563135.2
GO:0004345	glucose-6-phosphate dehydrogenase activity	molecular_function	2	1287	3	18963	0.000311939	0.00439211	9.82284	XM_006564723.2; XM_006564724.2
GO:0051156	glucose 6-phosphate metabolic process	biological_process	2	1287	3	18963	0.000311939	0.00439211	9.82284	XM_006564723.2; XM_006564724.2
GO:0000823	inositol-1,4,5-trisphosphate 6-kinase activity	molecular_function	2	1287	3	18963	0.000311939	0.00439211	9.82284	XM_006569139.2; XM_016914290.1
GO:0000824	inositol tetrakisphosphate 3-kinase activity	molecular_function	2	1287	3	18963	0.000311939	0.00439211	9.82284	XM_006569139.2; XM_016914290.1
GO:0004735	pyrroline-5-carboxylate reductase activity	molecular_function	2	1287	3	18963	0.000311939	0.00439211	9.82284	XM_006569509.2; XM_392390.5
GO:0047992	hydroxylysine kinase activity	molecular_function	2	1287	3	18963	0.000311939	0.00439211	9.82284	XM_006571109.2; XM_006571111.2
GO:0000010	trans-hexaprenyltranstransferase activity	molecular_function	2	1287	3	18963	0.000311939	0.00439211	9.82284	XM_006572059.2; XM_396188.5
GO:0033601	positive regulation of mammary gland epithelial cell proliferation	biological_process	2	1287	3	18963	0.000311939	0.00439211	9.82284	XM_016911247.1; XR_408737.2
GO:1903691	positive regulation of wound healing, spreading of epidermal cells	biological_process	2	1287	3	18963	0.000311939	0.00439211	9.82284	XM_016911247.1; XR_408737.2
GO:0046909	intermembrane transport	biological_process	2	1287	3	18963	0.000311939	0.00439211	9.82284	XM_016911885.1; XM_016911886.1
GO:0003941	L-serine ammonia-lyase activity	molecular_function	2	1287	3	18963	0.000311939	0.00439211	9.82284	XM_016912358.1; XM_624899.4
GO:0004794	L-threonine ammonia-lyase activity	molecular_function	2	1287	3	18963	0.000311939	0.00439211	9.82284	XM_016912358.1; XM_624899.4
GO:0009097	isoleucine biosynthetic process	biological_process	2	1287	3	18963	0.000311939	0.00439211	9.82284	XM_016912358.1; XM_624899.4
GO:0071548	response to dexamethasone	biological_process	2	1287	3	18963	0.000311939	0.00439211	9.82284	XM_016914872.1; XM_016914873.1
GO:0004623	phospholipase A2 activity	molecular_function	8	1287	34	18963	0.000330576	0.00463765	3.46689	XM_003251058.3; XM_006565456.2; XM_006565457.2; XM_016913119.1; XM_016913195.1; XM_016913198.1; XM_016913201.1; XM_395174.6
GO:0102336	3-oxo-arachidoyl-CoA synthase activity	molecular_function	7	1287	28	18963	0.000401811	0.00555647	3.68357	XM_001120442.4; XM_001120770.4; XM_003250013.3; XM_006557782.2; XM_006557786.2; XM_006562423.2; XM_016917028.1
GO:0102337	3-oxo-cerotoyl-CoA synthase activity	molecular_function	7	1287	28	18963	0.000401811	0.00555647	3.68357	XM_001120442.4; XM_001120770.4; XM_003250013.3; XM_006557782.2; XM_006557786.2; XM_006562423.2; XM_016917028.1
GO:0102338	3-oxo-lignoceronyl-CoA synthase activity	molecular_function	7	1287	28	18963	0.000401811	0.00555647	3.68357	XM_001120442.4; XM_001120770.4; XM_003250013.3; XM_006557782.2; XM_006557786.2; XM_006562423.2; XM_016917028.1
GO:0019221	cytokine-mediated signaling pathway	biological_process	7	1287	28	18963	0.000401811	0.00555647	3.68357	XM_003249995.3; XM_006558866.2; XM_006562256.2; XM_006569772.2; XM_016916588.1; XM_394764.5; XR_410262.2
GO:0048808	male genitalia morphogenesis	biological_process	8	1287	35	18963	0.000418466	0.00573155	3.36783	XM_006558460.2; XM_006558464.2; XM_006558465.2; XM_006558466.2; XM_006558470.2; XM_006558471.2; XM_006558472.2; XM_016916378.1
GO:0006718	juvenile hormone biosynthetic process	biological_process	5	1287	16	18963	0.000427794	0.00573155	4.60446	XM_001119986.4; XM_001120613.4; XM_006572717.2; XM_623572.4; XM_624023.4
GO:0004161	dimethylallyltranstransferase activity	molecular_function	5	1287	16	18963	0.000427794	0.00573155	4.60446	XM_001122685.4; XM_006572034.2; XM_016917349.1; XM_016917462.1; XM_624295.5
GO:0004337	geranyltranstransferase activity	molecular_function	5	1287	16	18963	0.000427794	0.00573155	4.60446	XM_001122685.4; XM_006572034.2; XM_016917349.1; XM_016917462.1; XM_624295.5
GO:0008299	isoprenoid biosynthetic process	biological_process	5	1287	16	18963	0.000427794	0.00573155	4.60446	XM_001122685.4; XM_003251043.3; XM_006572059.2; XM_016917349.1; XM_396188.5
GO:0033384	geranyl diphosphate biosynthetic process	biological_process	5	1287	16	18963	0.000427794	0.00573155	4.60446	XM_001122685.4; XM_006572034.2; XM_016917349.1; XM_016917462.1; XM_624295.5
GO:0045337	farnesyl diphosphate biosynthetic process	biological_process	5	1287	16	18963	0.000427794	0.00573155	4.60446	XM_001122685.4; XM_006572034.2; XM_016917349.1; XM_016917462.1; XM_624295.5
GO:0071837	HMG box domain binding	molecular_function	5	1287	16	18963	0.000427794	0.00573155	4.60446	XM_006564128.2; XM_006564130.2; XM_006564131.2; XM_016911217.1; XM_392425.6
GO:0035721	intraciliary retrograde transport	biological_process	5	1287	16	18963	0.000427794	0.00573155	4.60446	XM_006567406.2; XM_006567407.2; XM_016914155.1; XM_016914157.1; XM_016914158.1
GO:0005902	microvillus	cellular_component	6	1287	22	18963	0.000449822	0.00598526	4.01844	XM_006561383.2; XM_006563140.2; XM_006567266.2; XM_016910816.1; XM_392108.6; XM_624480.5
GO:0051384	response to glucocorticoid	biological_process	6	1287	22	18963	0.000449822	0.00598526	4.01844	XM_006570547.2; XM_016912658.1; XM_016912659.1; XM_392824.5; XM_393208.6; XR_001704400.1
GO:0048027	mRNA 5'-UTR binding	molecular_function	4	1287	11	18963	0.000467052	0.00613026	5.35791	XM_006566868.2; XM_006566870.2; XM_016915395.1; XM_016915913.1
GO:0016241	regulation of macroautophagy	biological_process	4	1287	11	18963	0.000467052	0.00613026	5.35791	XM_006570547.2; XM_016912658.1; XM_016912659.1; XM_016913023.1
GO:0043589	skin morphogenesis	biological_process	4	1287	11	18963	0.000467052	0.00613026	5.35791	XM_006570547.2; XM_016912658.1; XM_016912659.1; XM_393208.6
GO:0007384	specification of segmental identity, thorax	biological_process	4	1287	11	18963	0.000467052	0.00613026	5.35791	XM_016916895.1; XM_016916897.1; XM_016916898.1; XM_016916901.1
GO:0035072	ecdysone-mediated induction of salivary gland cell autophagic cell death	biological_process	8	1287	36	18963	0.000524706	0.00684061	3.27428	XM_006558460.2; XM_006558464.2; XM_006558465.2; XM_006558466.2; XM_006558470.2; XM_006558471.2; XM_006558472.2; XM_016916378.1
GO:0030534	adult behavior	biological_process	8	1287	36	18963	0.000524706	0.00684061	3.27428	XM_006561837.2; XM_016910733.1; XM_016910734.1; XM_016910735.1; XM_016910736.1; XR_001705633.1; XR_001705637.1; XR_409682.2
GO:0004867	serine-type endopeptidase inhibitor activity	molecular_function	9	1287	44	18963	0.000592469	0.00769812	3.01383	XM_001120626.3; XM_001121077.4; XM_003250037.3; XM_006562182.2; XM_006563357.2; XM_006563359.2; XM_006565586.2; XM_006567880.2; XR_409319.2
GO:0022857	transmembrane transporter activity	molecular_function	11	1287	60	18963	0.000604827	0.00776792	2.70128	XM_006558090.2; XM_006558092.2; XM_006558093.2; XM_006565603.2; XM_006568105.2; XM_006570430.2; XM_016912131.1; XM_016912133.1; XM_016912134.1; XM_016913546.1; XM_016913589.1
GO:0019432	triglyceride biosynthetic process	biological_process	6	1287	23	18963	0.000609004	0.00776792	3.84372	XM_001120897.4; XM_006558176.2; XM_006560311.2; XM_016911611.1; XM_016914382.1; XM_016917701.1
GO:0008757	S-adenosylmethionine-dependent methyltransferase activity	molecular_function	6	1287	23	18963	0.000609004	0.00776792	3.84372	XM_006564282.2; XM_006564283.2; XM_006564285.2; XM_006565270.2; XM_006565271.2; XM_623404.5
GO:0050709	negative regulation of protein secretion	biological_process	5	1287	17	18963	0.000623342	0.00776792	4.33361	NM_001142561.1; XM_006557676.2; XM_006557677.2; XM_006557680.2; XM_016916904.1
GO:0050953	sensory perception of light stimulus	biological_process	5	1287	17	18963	0.000623342	0.00776792	4.33361	XM_001120815.4; XM_006559987.2; XM_016910816.1; XM_016911799.1; XM_624480.5
GO:0004553	hydrolase activity, hydrolyzing O-glycosyl compounds	molecular_function	5	1287	17	18963	0.000623342	0.00776792	4.33361	XM_001121634.4; XM_003250619.3; XM_006562100.2; XM_016912331.1; XM_016912974.1
GO:0033148	positive regulation of intracellular estrogen receptor signaling pathway	biological_process	5	1287	17	18963	0.000623342	0.00776792	4.33361	XM_006557701.2; XM_006557702.2; XM_006557703.2; XM_006557704.2; XM_395497.6
GO:0006449	regulation of translational termination	biological_process	3	1287	7	18963	0.000625927	0.00776792	6.31469	XM_003249424.3; XM_006566678.2; XM_016917436.1
GO:0070779	D-aspartate import	biological_process	3	1287	7	18963	0.000625927	0.00776792	6.31469	XM_006560791.2; XM_006560792.2; XM_395840.6
GO:0003943	N-acetylgalactosamine-4-sulfatase activity	molecular_function	3	1287	7	18963	0.000625927	0.00776792	6.31469	XM_006567745.2; XM_006567746.2; XM_016913321.1
GO:0061580	colon epithelial cell migration	biological_process	3	1287	7	18963	0.000625927	0.00776792	6.31469	XM_006567745.2; XM_006567746.2; XM_016913321.1
GO:0005275	amine transmembrane transporter activity	molecular_function	3	1287	7	18963	0.000625927	0.00776792	6.31469	XM_016911712.1; XM_016915768.1; XM_394472.6
GO:0015867	ATP transport	biological_process	3	1287	7	18963	0.000625927	0.00776792	6.31469	XM_016915281.1; XM_396993.6; XR_412205.2
GO:0051304	chromosome separation	biological_process	3	1287	7	18963	0.000625927	0.00776792	6.31469	XM_016916744.1; XM_016916748.1; XM_016916749.1
GO:0015758	glucose transport	biological_process	8	1287	37	18963	0.000652076	0.00806657	3.18579	XM_006557720.2; XM_006557721.2; XM_006557722.2; XM_006557728.2; XM_016914872.1; XM_016914873.1; XM_016916972.1; XM_016916974.1
GO:0010867	positive regulation of triglyceride biosynthetic process	biological_process	7	1287	30	18963	0.000670077	0.00826286	3.438	XM_006560311.2; XM_006566935.2; XM_006566936.2; XM_006566938.2; XM_016917417.1; XM_396241.5; XR_001705430.1
GO:0009253	peptidoglycan catabolic process	biological_process	4	1287	12	18963	0.000756005	0.00923424	4.91142	NM_001163715.1; NM_001163716.1; XM_006565506.2; XM_392452.6
GO:0042834	peptidoglycan binding	molecular_function	4	1287	12	18963	0.000756005	0.00923424	4.91142	NM_001163715.1; NM_001163716.1; XM_006565506.2; XM_392452.6
GO:0071906	CRD domain binding	molecular_function	4	1287	12	18963	0.000756005	0.00923424	4.91142	XM_006564128.2; XM_006564130.2; XM_006564131.2; XM_392425.6
GO:0003707	steroid hormone receptor activity	molecular_function	12	1287	70	18963	0.000765394	0.00931952	2.52587	XM_006560394.2; XM_006561546.2; XM_006561554.2; XM_006570846.2; XM_006570847.2; XM_006570850.2; XM_006570851.2; XM_006570853.2; XM_006571014.2; XM_016911120.1; XM_016915905.1; XM_396527.6
GO:0007458	progression of morphogenetic furrow involved in compound eye morphogenesis	biological_process	8	1287	38	18963	0.000803609	0.00972367	3.10195	XM_006558460.2; XM_006558464.2; XM_006558465.2; XM_006558466.2; XM_006558470.2; XM_006558471.2; XM_006558472.2; XM_016916378.1
GO:0033762	response to glucagon	biological_process	8	1287	38	18963	0.000803609	0.00972367	3.10195	XM_006565950.2; XM_006570055.2; XM_006570058.2; XM_006570059.2; XM_006570063.2; XM_006570065.2; XM_016917818.1; XM_623389.5
GO:0006198	cAMP catabolic process	biological_process	7	1287	31	18963	0.000849983	0.0102528	3.32709	XM_006563239.2; XM_006563240.2; XM_006563243.2; XM_006568526.2; XM_006568535.2; XM_016913879.1; XM_394762.6
GO:0006695	cholesterol biosynthetic process	biological_process	5	1287	18	18963	0.000881637	0.0105037	4.09285	XM_001122685.4; XM_003251043.3; XM_006572034.2; XM_016917349.1; XM_624295.5
GO:0035307	positive regulation of protein dephosphorylation	biological_process	5	1287	18	18963	0.000881637	0.0105037	4.09285	XM_006565358.2; XM_006570547.2; XM_016912658.1; XM_016912659.1; XM_393208.6
GO:0030169	low-density lipoprotein particle binding	molecular_function	5	1287	18	18963	0.000881637	0.0105037	4.09285	XM_006566935.2; XM_006566936.2; XM_006566938.2; XM_016917417.1; XM_396241.5
GO:0050764	regulation of phagocytosis	biological_process	5	1287	18	18963	0.000881637	0.0105037	4.09285	XM_006566935.2; XM_006566936.2; XM_006566938.2; XM_006567220.2; XM_396241.5
GO:0000086	G2/M transition of mitotic cell cycle	biological_process	11	1287	63	18963	0.000955593	0.0113152	2.57265	XM_003250241.3; XM_003250242.3; XM_006557701.2; XM_006557702.2; XM_006557703.2; XM_006557704.2; XM_006563588.2; XM_006568341.2; XM_016910816.1; XM_395497.6; XM_624480.5
GO:0000187	activation of MAPK activity	biological_process	11	1287	63	18963	0.000955593	0.0113152	2.57265	XM_006559929.2; XM_006559936.2; XM_006561366.2; XM_016910733.1; XM_016910734.1; XM_016910735.1; XM_016910736.1; XM_016911810.1; XM_016911812.1; XM_016916626.1; XR_001702139.1
GO:0009608	response to symbiont	biological_process	8	1287	39	18963	0.000982589	0.0115993	3.02241	XM_006558460.2; XM_006558464.2; XM_006558465.2; XM_006558466.2; XM_006558470.2; XM_006558471.2; XM_006558472.2; XM_016916378.1
GO:0010043	response to zinc ion	biological_process	6	1287	25	18963	0.00105946	0.0116541	3.53622	XM_006562510.2; XM_006562511.2; XM_006562512.2; XM_006562513.2; XM_006562516.2; XM_016914303.1
GO:0010025	wax biosynthetic process	biological_process	6	1287	25	18963	0.00105946	0.0116541	3.53622	XM_006565149.2; XM_006565150.2; XM_006565151.2; XM_006572213.2; XM_006572214.2; XM_016915450.1
GO:0018472	1-hydroxy-2-naphthaldehyde dehydrogenase activity	molecular_function	6	1287	25	18963	0.00105946	0.0116541	3.53622	XM_006565149.2; XM_006565150.2; XM_006565151.2; XM_006572213.2; XM_006572214.2; XM_016915450.1
GO:0018473	cis-2-methyl-5-isopropylhexa-2,5-dienal dehydrogenase activity	molecular_function	6	1287	25	18963	0.00105946	0.0116541	3.53622	XM_006565149.2; XM_006565150.2; XM_006565151.2; XM_006572213.2; XM_006572214.2; XM_016915450.1
GO:0018474	2-carboxybenzaldehyde dehydrogenase activity	molecular_function	6	1287	25	18963	0.00105946	0.0116541	3.53622	XM_006565149.2; XM_006565150.2; XM_006565151.2; XM_006572213.2; XM_006572214.2; XM_016915450.1
GO:0018475	trans-2-methyl-5-isopropylhexa-2,5-dienal dehydrogenase activity	molecular_function	6	1287	25	18963	0.00105946	0.0116541	3.53622	XM_006565149.2; XM_006565150.2; XM_006565151.2; XM_006572213.2; XM_006572214.2; XM_016915450.1
GO:0019115	benzaldehyde dehydrogenase activity	molecular_function	6	1287	25	18963	0.00105946	0.0116541	3.53622	XM_006565149.2; XM_006565150.2; XM_006565151.2; XM_006572213.2; XM_006572214.2; XM_016915450.1
GO:0034520	2-naphthaldehyde dehydrogenase activity	molecular_function	6	1287	25	18963	0.00105946	0.0116541	3.53622	XM_006565149.2; XM_006565150.2; XM_006565151.2; XM_006572213.2; XM_006572214.2; XM_016915450.1
GO:0034525	1-naphthaldehyde dehydrogenase activity	molecular_function	6	1287	25	18963	0.00105946	0.0116541	3.53622	XM_006565149.2; XM_006565150.2; XM_006565151.2; XM_006572213.2; XM_006572214.2; XM_016915450.1
GO:0034530	4-hydroxymethylsalicyaldehyde dehydrogenase activity	molecular_function	6	1287	25	18963	0.00105946	0.0116541	3.53622	XM_006565149.2; XM_006565150.2; XM_006565151.2; XM_006572213.2; XM_006572214.2; XM_016915450.1
GO:0034538	3-methylsalicylaldehyde dehydrogenase activity	molecular_function	6	1287	25	18963	0.00105946	0.0116541	3.53622	XM_006565149.2; XM_006565150.2; XM_006565151.2; XM_006572213.2; XM_006572214.2; XM_016915450.1
GO:0034601	oxoglutarate dehydrogenase [NAD(P)+] activity	molecular_function	6	1287	25	18963	0.00105946	0.0116541	3.53622	XM_006565149.2; XM_006565150.2; XM_006565151.2; XM_006572213.2; XM_006572214.2; XM_016915450.1
GO:0034602	oxoglutarate dehydrogenase (NAD+) activity	molecular_function	6	1287	25	18963	0.00105946	0.0116541	3.53622	XM_006565149.2; XM_006565150.2; XM_006565151.2; XM_006572213.2; XM_006572214.2; XM_016915450.1
GO:0034822	citronellal dehydrogenase activity	molecular_function	6	1287	25	18963	0.00105946	0.0116541	3.53622	XM_006565149.2; XM_006565150.2; XM_006565151.2; XM_006572213.2; XM_006572214.2; XM_016915450.1
GO:0034832	geranial dehydrogenase activity	molecular_function	6	1287	25	18963	0.00105946	0.0116541	3.53622	XM_006565149.2; XM_006565150.2; XM_006565151.2; XM_006572213.2; XM_006572214.2; XM_016915450.1
GO:0035336	long-chain fatty-acyl-CoA metabolic process	biological_process	6	1287	25	18963	0.00105946	0.0116541	3.53622	XM_006565149.2; XM_006565150.2; XM_006565151.2; XM_006572213.2; XM_006572214.2; XM_016915450.1
GO:0043745	N2-acetyl-L-aminoadipate semialdehyde dehydrogenase activity	molecular_function	6	1287	25	18963	0.00105946	0.0116541	3.53622	XM_006565149.2; XM_006565150.2; XM_006565151.2; XM_006572213.2; XM_006572214.2; XM_016915450.1
GO:0043796	glyceraldehyde dehydrogenase (NADP) activity	molecular_function	6	1287	25	18963	0.00105946	0.0116541	3.53622	XM_006565149.2; XM_006565150.2; XM_006565151.2; XM_006572213.2; XM_006572214.2; XM_016915450.1
GO:0043870	N-acetyl-gamma-aminoadipyl-phosphate reductase activity	molecular_function	6	1287	25	18963	0.00105946	0.0116541	3.53622	XM_006565149.2; XM_006565150.2; XM_006565151.2; XM_006572213.2; XM_006572214.2; XM_016915450.1
GO:0043878	glyceraldehyde-3-phosphate dehydrogenase (NAD+) (non-phosphorylating) activity	molecular_function	6	1287	25	18963	0.00105946	0.0116541	3.53622	XM_006565149.2; XM_006565150.2; XM_006565151.2; XM_006572213.2; XM_006572214.2; XM_016915450.1
GO:0044104	2,5-dioxovalerate dehydrogenase (NAD+) activity	molecular_function	6	1287	25	18963	0.00105946	0.0116541	3.53622	XM_006565149.2; XM_006565150.2; XM_006565151.2; XM_006572213.2; XM_006572214.2; XM_016915450.1
GO:0050062	long-chain-fatty-acyl-CoA reductase activity	molecular_function	6	1287	25	18963	0.00105946	0.0116541	3.53622	XM_006565149.2; XM_006565150.2; XM_006565151.2; XM_006572213.2; XM_006572214.2; XM_016915450.1
GO:0052814	medium-chain-aldehyde dehydrogenase activity	molecular_function	6	1287	25	18963	0.00105946	0.0116541	3.53622	XM_006565149.2; XM_006565150.2; XM_006565151.2; XM_006572213.2; XM_006572214.2; XM_016915450.1
GO:0080019	fatty-acyl-CoA reductase (alcohol-forming) activity	molecular_function	6	1287	25	18963	0.00105946	0.0116541	3.53622	XM_006565149.2; XM_006565150.2; XM_006565151.2; XM_006572213.2; XM_006572214.2; XM_016915450.1
GO:0040040	thermosensory behavior	biological_process	7	1287	32	18963	0.00106666	0.011667	3.22312	NM_001011633.1; XM_006563134.2; XM_006563135.2; XM_006565075.2; XM_006568526.2; XM_006568535.2; XM_394762.6
GO:0046426	negative regulation of JAK-STAT cascade	biological_process	7	1287	32	18963	0.00106666	0.011667	3.22312	XM_003249995.3; XM_006558866.2; XM_006562256.2; XM_006569772.2; XM_016916588.1; XM_394764.5; XR_410262.2
GO:0055114	oxidation-reduction process	biological_process	15	1287	100	18963	0.00110388	0.01204	2.21014	XM_001122155.4; XM_006558081.2; XM_006561067.2; XM_006564425.2; XM_006566368.2; XM_006571829.2; XM_006572022.2; XM_006572023.2; XM_016914715.1; XM_016914716.1; XM_016916735.1; XM_016917227.1; XM_016917372.1; XM_394313.6; XM_624791.5
GO:0006532	aspartate biosynthetic process	biological_process	2	1287	4	18963	0.00118438	0.0122966	7.36713	XM_003251951.1; XM_396341.5
GO:0006739	NADP metabolic process	biological_process	2	1287	4	18963	0.00118438	0.0122966	7.36713	XM_006564723.2; XM_006564724.2
GO:0004991	parathyroid hormone receptor activity	molecular_function	2	1287	4	18963	0.00118438	0.0122966	7.36713	XM_006566836.2; XR_001704081.1
GO:0005131	growth hormone receptor binding	molecular_function	2	1287	4	18963	0.00118438	0.0122966	7.36713	XM_006569772.2; XM_394764.5
GO:0008269	JAK pathway signal transduction adaptor activity	molecular_function	2	1287	4	18963	0.00118438	0.0122966	7.36713	XM_006569772.2; XM_394764.5
GO:1990234	transferase complex	cellular_component	2	1287	4	18963	0.00118438	0.0122966	7.36713	XM_006572059.2; XM_396188.5
GO:1904106	protein localization to microvillus	biological_process	2	1287	4	18963	0.00118438	0.0122966	7.36713	XM_016910816.1; XM_624480.5
GO:0006565	L-serine catabolic process	biological_process	2	1287	4	18963	0.00118438	0.0122966	7.36713	XM_016912358.1; XM_624899.4
GO:0006567	threonine catabolic process	biological_process	2	1287	4	18963	0.00118438	0.0122966	7.36713	XM_016912358.1; XM_624899.4
GO:0042600	chorion	cellular_component	2	1287	4	18963	0.00118438	0.0122966	7.36713	XM_016912945.1; XM_016917778.1
GO:0004615	phosphomannomutase activity	molecular_function	2	1287	4	18963	0.00118438	0.0122966	7.36713	XM_016917477.1; XM_623322.4
GO:0060113	inner ear receptor cell differentiation	biological_process	3	1287	8	18963	0.00118456	0.0122966	5.52535	XM_001120815.4; XM_006559987.2; XM_006568692.2
GO:0021903	rostrocaudal neural tube patterning	biological_process	3	1287	8	18963	0.00118456	0.0122966	5.52535	XM_006558512.2; XM_006558513.2; XM_006558514.2
GO:0033092	positive regulation of immature T cell proliferation in thymus	biological_process	3	1287	8	18963	0.00118456	0.0122966	5.52535	XM_006558512.2; XM_006558513.2; XM_006558514.2
GO:0005283	sodium:amino acid symporter activity	molecular_function	3	1287	8	18963	0.00118456	0.0122966	5.52535	XM_006564957.2; XM_006564958.2; XM_016917932.1
GO:0042940	D-amino acid transport	biological_process	3	1287	8	18963	0.00118456	0.0122966	5.52535	XM_006564957.2; XM_006564958.2; XM_016917932.1
GO:0042943	D-amino acid transmembrane transporter activity	molecular_function	3	1287	8	18963	0.00118456	0.0122966	5.52535	XM_006564957.2; XM_006564958.2; XM_016917932.1
GO:0004065	arylsulfatase activity	molecular_function	3	1287	8	18963	0.00118456	0.0122966	5.52535	XM_006567745.2; XM_006567746.2; XM_016913321.1
GO:0004364	glutathione transferase activity	molecular_function	5	1287	19	18963	0.0012151	0.0124797	3.87744	NM_001178028.1; XM_006563331.2; XM_006572044.2; XM_016917355.1; XM_394313.6
GO:0030666	endocytic vesicle membrane	cellular_component	5	1287	19	18963	0.0012151	0.0124797	3.87744	XM_001120691.4; XM_006566935.2; XM_006566936.2; XM_006566938.2; XM_396241.5
GO:0000792	heterochromatin	cellular_component	5	1287	19	18963	0.0012151	0.0124797	3.87744	XM_003250586.3; XM_006558512.2; XM_006558513.2; XM_006558514.2; XM_392422.6
GO:0004467	long-chain fatty acid-CoA ligase activity	molecular_function	5	1287	19	18963	0.0012151	0.0124797	3.87744	XM_006561609.2; XM_006561611.2; XM_006563140.2; XM_006567266.2; XM_392108.6
GO:0052689	carboxylic ester hydrolase activity	molecular_function	11	1287	65	18963	0.00127266	0.0130363	2.49349	NM_001142609.1; XM_006561837.2; XM_006564023.2; XM_006566867.2; XM_016912947.1; XM_016912969.1; XM_016912970.1; XM_016915318.1; XM_391943.6; XM_392698.6; XM_394697.6
GO:0005778	peroxisomal membrane	cellular_component	12	1287	74	18963	0.00131191	0.013403	2.38934	XM_001123234.4; XM_006559510.2; XM_006561609.2; XM_006561611.2; XM_006565149.2; XM_006565150.2; XM_006565151.2; XM_006572213.2; XM_006572214.2; XM_016915450.1; XM_394313.6; XM_395153.6
GO:0008611	ether lipid biosynthetic process	biological_process	6	1287	26	18963	0.00136575	0.0139163	3.40022	XM_006565149.2; XM_006565150.2; XM_006565151.2; XM_006572213.2; XM_006572214.2; XM_016915450.1
GO:0001752	compound eye photoreceptor fate commitment	biological_process	8	1287	41	18963	0.00143728	0.0146017	2.87498	XM_006558460.2; XM_006558464.2; XM_006558465.2; XM_006558466.2; XM_006558470.2; XM_006558471.2; XM_006558472.2; XM_016916378.1
GO:0006469	negative regulation of protein kinase activity	biological_process	9	1287	49	18963	0.00144056	0.0146017	2.70629	XM_003249995.3; XM_006558866.2; XM_006562256.2; XM_006569772.2; XM_016911427.1; XM_016912683.1; XM_016916588.1; XM_394764.5; XR_410262.2
GO:0046034	ATP metabolic process	biological_process	7	1287	34	18963	0.00163134	0.0163789	3.03353	XM_001120471.4; XM_006565438.2; XM_006567716.2; XM_006567717.2; XM_006567718.2; XM_016912199.1; XM_016912200.1
GO:0008061	chitin binding	molecular_function	7	1287	34	18963	0.00163134	0.0163789	3.03353	XM_003250619.3; XM_003251731.3; XM_006559428.2; XM_006562100.2; XM_006563102.2; XM_016912331.1; XM_016915693.1
GO:0048661	positive regulation of smooth muscle cell proliferation	biological_process	7	1287	34	18963	0.00163134	0.0163789	3.03353	XM_006557701.2; XM_006557702.2; XM_006557703.2; XM_006557704.2; XM_006566698.2; XM_006570451.2; XM_395497.6
GO:0045931	positive regulation of mitotic cell cycle	biological_process	5	1287	20	18963	0.00163704	0.0163789	3.68357	XM_003250241.3; XM_003250242.3; XM_006561366.2; XM_006563588.2; XM_006568285.2
GO:0070328	triglyceride homeostasis	biological_process	5	1287	20	18963	0.00163704	0.0163789	3.68357	XM_006566935.2; XM_006566936.2; XM_006566938.2; XM_016917417.1; XM_396241.5
GO:0046889	positive regulation of lipid biosynthetic process	biological_process	9	1287	50	18963	0.001693	0.0168347	2.65217	XM_006570055.2; XM_006570058.2; XM_006570059.2; XM_006570063.2; XM_006570065.2; XM_016916972.1; XM_016916974.1; XM_016917818.1; XM_623389.5
GO:0006002	fructose 6-phosphate metabolic process	biological_process	4	1287	14	18963	0.00170434	0.0168347	4.20979	NM_001134949.1; XM_006560501.2; XM_016911529.1; XM_016911531.1
GO:0042813	Wnt-activated receptor activity	molecular_function	4	1287	14	18963	0.00170434	0.0168347	4.20979	XM_006559225.2; XM_006559230.2; XM_006569187.2; XM_006569191.2
GO:0015175	neutral amino acid transmembrane transporter activity	molecular_function	4	1287	14	18963	0.00170434	0.0168347	4.20979	XM_006564957.2; XM_006564958.2; XM_006568482.2; XM_016917932.1
GO:0006702	androgen biosynthetic process	biological_process	4	1287	14	18963	0.00170434	0.0168347	4.20979	XM_006566935.2; XM_006566936.2; XM_006566938.2; XM_396241.5
GO:0043621	protein self-association	molecular_function	8	1287	42	18963	0.0017208	0.016954	2.80653	XM_006557720.2; XM_006557721.2; XM_006557722.2; XM_006557728.2; XM_006566836.2; XM_016914872.1; XM_016914873.1; XR_001704081.1
GO:0004028	3-chloroallyl aldehyde dehydrogenase activity	molecular_function	6	1287	27	18963	0.00173701	0.0169841	3.27428	XM_006565149.2; XM_006565150.2; XM_006565151.2; XM_006572213.2; XM_006572214.2; XM_016915450.1
GO:0034604	pyruvate dehydrogenase (NAD+) activity	molecular_function	6	1287	27	18963	0.00173701	0.0169841	3.27428	XM_006565149.2; XM_006565150.2; XM_006565151.2; XM_006572213.2; XM_006572214.2; XM_016915450.1
GO:0097542	ciliary tip	cellular_component	6	1287	27	18963	0.00173701	0.0169841	3.27428	XM_006567406.2; XM_006567407.2; XM_016914155.1; XM_016914157.1; XM_016914158.1; XR_001702694.1
GO:0007562	eclosion	biological_process	9	1287	51	18963	0.00198008	0.0187818	2.60016	XM_006558460.2; XM_006558464.2; XM_006558465.2; XM_006558466.2; XM_006558470.2; XM_006558471.2; XM_006558472.2; XM_006565608.2; XM_016916378.1
GO:0016491	oxidoreductase activity	molecular_function	14	1287	96	18963	0.00198528	0.0187818	2.14875	NM_001011620.1; XM_001123066.4; XM_006565000.2; XM_006567171.2; XM_006570187.1; XM_006572022.2; XM_006572023.2; XM_016913284.1; XM_016913285.1; XM_016913299.1; XM_016915702.1; XM_016917543.1; XM_623093.5; XM_623592.4
GO:0005504	fatty acid binding	molecular_function	3	1287	9	18963	0.00201788	0.0187818	4.91142	NM_001011630.1; XM_006560311.2; XM_006568150.2
GO:0042136	neurotransmitter biosynthetic process	biological_process	3	1287	9	18963	0.00201788	0.0187818	4.91142	NM_001011633.1; XM_001122519.4; XM_006565075.2
GO:0045735	nutrient reservoir activity	molecular_function	3	1287	9	18963	0.00201788	0.0187818	4.91142	NM_001098717.1; NM_001101023.1; XM_016914665.1
GO:0034626	fatty acid elongation, polyunsaturated fatty acid	biological_process	3	1287	9	18963	0.00201788	0.0187818	4.91142	XM_003250013.3; XM_006557786.2; XM_006562423.2
GO:0060305	regulation of cell diameter	biological_process	3	1287	9	18963	0.00201788	0.0187818	4.91142	XM_003250241.3; XM_003250242.3; XM_006563588.2
GO:0044030	regulation of DNA methylation	biological_process	3	1287	9	18963	0.00201788	0.0187818	4.91142	XM_003250586.3; XM_016910845.1; XM_392422.6
GO:0006259	DNA metabolic process	biological_process	3	1287	9	18963	0.00201788	0.0187818	4.91142	XM_006557424.2; XM_016916748.1; XM_016916749.1
GO:0030890	positive regulation of B cell proliferation	biological_process	3	1287	9	18963	0.00201788	0.0187818	4.91142	XM_006558512.2; XM_006558513.2; XM_006558514.2
GO:0030282	bone mineralization	biological_process	3	1287	9	18963	0.00201788	0.0187818	4.91142	XM_006559742.2; XM_016917954.1; XR_001704081.1
GO:0034417	bisphosphoglycerate 3-phosphatase activity	molecular_function	3	1287	9	18963	0.00201788	0.0187818	4.91142	XM_006559742.2; XM_006571936.2; XM_016917954.1
GO:0052826	inositol hexakisphosphate 2-phosphatase activity	molecular_function	3	1287	9	18963	0.00201788	0.0187818	4.91142	XM_006559742.2; XM_006571936.2; XM_016917954.1
GO:0006027	glycosaminoglycan catabolic process	biological_process	3	1287	9	18963	0.00201788	0.0187818	4.91142	XM_006559811.2; XM_006561404.2; XM_016913157.1
GO:0045047	protein targeting to ER	biological_process	3	1287	9	18963	0.00201788	0.0187818	4.91142	XM_006567375.1; XM_016914118.1; XM_393701.6
GO:0042811	pheromone biosynthetic process	biological_process	3	1287	9	18963	0.00201788	0.0187818	4.91142	XM_006571829.2; XM_016917227.1; XM_624791.5
GO:0015101	organic cation transmembrane transporter activity	molecular_function	3	1287	9	18963	0.00201788	0.0187818	4.91142	XM_016911712.1; XM_016915768.1; XM_394472.6
GO:0015226	carnitine transmembrane transporter activity	molecular_function	3	1287	9	18963	0.00201788	0.0187818	4.91142	XM_016911712.1; XM_016915768.1; XM_394472.6
GO:0006741	NADP biosynthetic process	biological_process	3	1287	9	18963	0.00201788	0.0187818	4.91142	XM_016916288.1; XM_016916289.1; XM_016916290.1
GO:0016591	DNA-directed RNA polymerase II, holoenzyme	cellular_component	3	1287	9	18963	0.00201788	0.0187818	4.91142	XM_016916744.1; XM_016916748.1; XM_016916749.1
GO:0035075	response to ecdysone	biological_process	8	1287	43	18963	0.00204737	0.0190106	2.74126	XM_006558460.2; XM_006558464.2; XM_006558465.2; XM_006558466.2; XM_006558470.2; XM_006558471.2; XM_006558472.2; XM_016916378.1
GO:0016239	positive regulation of macroautophagy	biological_process	5	1287	21	18963	0.0021616	0.0199278	3.50816	XM_003250928.3; XM_006566900.2; XM_006570547.2; XM_016912658.1; XM_016912659.1
GO:0040007	growth	biological_process	5	1287	21	18963	0.0021616	0.0199278	3.50816	XM_006563134.2; XM_006563135.2; XM_016911120.1; XM_016911849.1; XM_016916400.1
GO:0034375	high-density lipoprotein particle remodeling	biological_process	5	1287	21	18963	0.0021616	0.0199278	3.50816	XM_006566935.2; XM_006566936.2; XM_006566938.2; XM_016917417.1; XM_396241.5
GO:0001917	photoreceptor inner segment	cellular_component	7	1287	36	18963	0.00240956	0.0219477	2.865	XM_001120815.4; XM_006559389.2; XM_006559391.2; XM_006559987.2; XM_016910816.1; XM_016911799.1; XM_624480.5
GO:0050482	arachidonic acid secretion	biological_process	4	1287	15	18963	0.0024147	0.0219477	3.92914	XM_003251058.3; XM_016913195.1; XM_016913198.1; XM_016913201.1
GO:0009083	branched-chain amino acid catabolic process	biological_process	4	1287	15	18963	0.0024147	0.0219477	3.92914	XM_003251951.1; XM_392824.5; XM_393211.6; XM_396341.5
GO:0007306	eggshell chorion assembly	biological_process	4	1287	15	18963	0.0024147	0.0219477	3.92914	XM_006557330.2; XM_006562940.2; XM_016912945.1; XM_016917778.1
GO:0060102	collagen and cuticulin-based cuticle extracellular matrix	cellular_component	4	1287	15	18963	0.0024147	0.0219477	3.92914	XM_006563659.2; XM_006563661.2; XM_006568558.2; XM_006569185.2
GO:0090161	Golgi ribbon formation	biological_process	4	1287	15	18963	0.0024147	0.0219477	3.92914	XM_006565029.2; XM_016910845.1; XM_016915036.1; XM_393466.6
GO:0004497	monooxygenase activity	molecular_function	10	1287	61	18963	0.00243192	0.0220524	2.41545	NM_001040233.1; NM_001205062.1; XM_001122155.4; XM_006558617.2; XM_006562300.2; XM_006565000.2; XM_006566841.2; XM_016915338.1; XM_016915702.1; XM_623592.4
GO:0010494	cytoplasmic stress granule	cellular_component	5	1287	22	18963	0.00280351	0.0245701	3.3487	XM_003249424.3; XM_006566868.2; XM_006566870.2; XM_016913331.1; XM_016915395.1
GO:0089711	L-glutamate transmembrane transport	biological_process	5	1287	22	18963	0.00280351	0.0245701	3.3487	XM_006560791.2; XM_006560792.2; XM_006566475.2; XM_016916977.1; XM_395840.6
GO:0043691	reverse cholesterol transport	biological_process	5	1287	22	18963	0.00280351	0.0245701	3.3487	XM_006566935.2; XM_006566936.2; XM_006566938.2; XM_016917417.1; XM_396241.5
GO:0097009	energy homeostasis	biological_process	5	1287	22	18963	0.00280351	0.0245701	3.3487	XM_006567716.2; XM_006567717.2; XM_006567718.2; XM_016912199.1; XM_016912200.1
GO:0071391	cellular response to estrogen stimulus	biological_process	2	1287	5	18963	0.0028111	0.0245701	5.89371	NM_001012615.1; XM_006569180.2
GO:0004766	spermidine synthase activity	molecular_function	2	1287	5	18963	0.0028111	0.0245701	5.89371	XM_001120306.4; XM_006565024.2
GO:0008202	steroid metabolic process	biological_process	2	1287	5	18963	0.0028111	0.0245701	5.89371	XM_001120471.4; XM_006569589.2
GO:0008191	metalloendopeptidase inhibitor activity	molecular_function	2	1287	5	18963	0.0028111	0.0245701	5.89371	XM_003249997.3; XM_006565586.2
GO:0097200	cysteine-type endopeptidase activity involved in execution phase of apoptosis	molecular_function	2	1287	5	18963	0.0028111	0.0245701	5.89371	XM_003250928.3; XM_006566900.2
GO:1990525	BIR domain binding	molecular_function	2	1287	5	18963	0.0028111	0.0245701	5.89371	XM_003250928.3; XM_006566900.2
GO:0001784	phosphotyrosine binding	molecular_function	2	1287	5	18963	0.0028111	0.0245701	5.89371	XM_006557257.2; XM_016916350.1
GO:0048771	tissue remodeling	biological_process	2	1287	5	18963	0.0028111	0.0245701	5.89371	XM_006558606.2; XM_006571285.2
GO:0051656	establishment of organelle localization	biological_process	2	1287	5	18963	0.0028111	0.0245701	5.89371	XM_006559389.2; XM_006559391.2
GO:0052745	inositol phosphate phosphatase activity	molecular_function	2	1287	5	18963	0.0028111	0.0245701	5.89371	XM_006559742.2; XM_016917954.1
GO:0003958	NADPH-hemoprotein reductase activity	molecular_function	2	1287	5	18963	0.0028111	0.0245701	5.89371	XM_006569704.2; XM_016913160.1
GO:0019885	antigen processing and presentation of endogenous peptide antigen via MHC class I	biological_process	2	1287	5	18963	0.0028111	0.0245701	5.89371	XM_006571710.2; XM_395725.6
GO:0003993	acid phosphatase activity	molecular_function	7	1287	37	18963	0.00289439	0.0252411	2.78756	XM_001120274.4; XM_006559742.2; XM_006563155.2; XM_006569896.2; XM_006571936.2; XM_016916350.1; XM_016917954.1
GO:0048747	muscle fiber development	biological_process	9	1287	54	18963	0.00308337	0.0268288	2.45571	XM_006558460.2; XM_006558464.2; XM_006558465.2; XM_006558466.2; XM_006558470.2; XM_006558471.2; XM_006558472.2; XM_016916378.1; XM_396649.6
GO:0009922	fatty acid elongase activity	molecular_function	3	1287	10	18963	0.00318325	0.0271488	4.42028	XM_003250013.3; XM_006557786.2; XM_006562423.2
GO:0019367	fatty acid elongation, saturated fatty acid	biological_process	3	1287	10	18963	0.00318325	0.0271488	4.42028	XM_003250013.3; XM_006557786.2; XM_006562423.2
GO:0007488	histoblast morphogenesis	biological_process	3	1287	10	18963	0.00318325	0.0271488	4.42028	XM_003250241.3; XM_003250242.3; XM_006563588.2
GO:0030665	clathrin-coated vesicle membrane	cellular_component	3	1287	10	18963	0.00318325	0.0271488	4.42028	XM_003250842.2; XM_006558608.2; XM_006571604.2
GO:0035813	regulation of renal sodium excretion	biological_process	3	1287	10	18963	0.00318325	0.0271488	4.42028	XM_006557831.2; XM_016913975.1; XM_016913976.1
GO:0001676	long-chain fatty acid metabolic process	biological_process	3	1287	10	18963	0.00318325	0.0271488	4.42028	XM_006563140.2; XM_006567266.2; XM_392108.6
GO:0032027	myosin light chain binding	molecular_function	3	1287	10	18963	0.00318325	0.0271488	4.42028	XM_006569764.2; XM_016913640.1; XM_016913643.1
GO:0003951	NAD+ kinase activity	molecular_function	3	1287	10	18963	0.00318325	0.0271488	4.42028	XM_016916288.1; XM_016916289.1; XM_016916290.1
GO:0009298	GDP-mannose biosynthetic process	biological_process	3	1287	10	18963	0.00318325	0.0271488	4.42028	XM_016917477.1; XM_392845.6; XM_623322.4
GO:0030672	synaptic vesicle membrane	cellular_component	14	1287	101	18963	0.00329119	0.0279202	2.04237	XM_006558090.2; XM_006558092.2; XM_006558093.2; XM_006561164.2; XM_006561166.2; XM_006564920.2; XM_006564921.2; XM_006566475.2; XM_006568105.2; XM_016912131.1; XM_016912133.1; XM_016912134.1; XM_016913589.1; XM_016916977.1
GO:0005890	sodium:potassium-exchanging ATPase complex	cellular_component	4	1287	16	18963	0.00331785	0.0279202	3.68357	XM_006564160.2; XM_016912168.1; XM_016912169.1; XM_392257.6
GO:0006687	glycosphingolipid metabolic process	biological_process	4	1287	16	18963	0.00331785	0.0279202	3.68357	XM_006566530.2; XM_006570547.2; XM_016912658.1; XM_016912659.1
GO:0097066	response to thyroid hormone	biological_process	4	1287	16	18963	0.00331785	0.0279202	3.68357	XM_006570547.2; XM_016912658.1; XM_016912659.1; XM_393208.6
GO:0004601	peroxidase activity	molecular_function	6	1287	30	18963	0.00333114	0.0279202	2.94685	NM_001170973.1; XM_006557330.2; XM_006558081.2; XM_006562940.2; XM_016912945.1; XM_016917778.1
GO:0030864	cortical actin cytoskeleton	cellular_component	6	1287	30	18963	0.00333114	0.0279202	2.94685	XM_006557720.2; XM_006557721.2; XM_006557722.2; XM_006557728.2; XM_016914872.1; XM_016914873.1
GO:0005267	potassium channel activity	molecular_function	8	1287	46	18963	0.00333138	0.0279202	2.56248	XM_006560908.2; XM_016911396.1; XM_016911397.1; XM_016911399.1; XM_016911400.1; XM_016911401.1; XM_016916271.1; XM_016916272.1
GO:0045600	positive regulation of fat cell differentiation	biological_process	8	1287	46	18963	0.00333138	0.0279202	2.56248	XM_006568562.2; XM_006570055.2; XM_006570058.2; XM_006570059.2; XM_006570063.2; XM_006570065.2; XM_016917818.1; XM_623389.5
GO:0009611	response to wounding	biological_process	5	1287	23	18963	0.00357804	0.0297939	3.2031	NM_001011633.1; XM_006563134.2; XM_006563135.2; XM_006565075.2; XM_016911217.1
GO:0045956	positive regulation of calcium ion-dependent exocytosis	biological_process	5	1287	23	18963	0.00357804	0.0297939	3.2031	NM_001142561.1; XM_006557676.2; XM_006557677.2; XM_006557680.2; XM_016916904.1
GO:0072562	blood microparticle	cellular_component	5	1287	23	18963	0.00357804	0.0297939	3.2031	XM_006557728.2; XM_006565222.2; XM_006568970.2; XM_016916589.1; XM_624040.5
GO:0050661	NADP binding	molecular_function	7	1287	39	18963	0.00408918	0.0298032	2.64461	XM_001122155.4; XM_001123234.4; XM_006564723.2; XM_006564724.2; XM_006566922.2; XM_006569704.2; XM_016913160.1
GO:0007420	brain development	biological_process	28	1287	254	18963	0.00418644	0.0298032	1.62425	NM_001142561.1; XM_006557676.2; XM_006557677.2; XM_006557680.2; XM_006558512.2; XM_006558513.2; XM_006558514.2; XM_006561366.2; XM_006561609.2; XM_006561611.2; XM_006566318.2; XM_006571628.2; XM_016910733.1; XM_016910734.1; XM_016910735.1; XM_016910736.1; XM_016911200.1; XM_016911217.1; XM_016912860.1; XM_016914011.1; XM_016914227.1; XM_016915817.1; XM_016916904.1; XM_016917436.1; XM_392422.6; XM…
GO:0035220	wing disc development	biological_process	14	1287	104	18963	0.00436707	0.0298032	1.98346	NM_001011633.1; XM_006557635.2; XM_006557812.2; XM_006558674.2; XM_006559331.2; XM_006559333.2; XM_006563134.2; XM_006563135.2; XM_006565021.2; XM_006565075.2; XM_016913695.1; XM_016913696.1; XM_016916019.1; XM_016916394.1
GO:0015804	neutral amino acid transport	biological_process	4	1287	17	18963	0.00444056	0.0298032	3.46689	XM_006564957.2; XM_006564958.2; XM_006568482.2; XM_016917932.1
GO:0000003	reproduction	biological_process	4	1287	17	18963	0.00444056	0.0298032	3.46689	XM_006568526.2; XM_006568535.2; XM_006569710.2; XM_394762.6
GO:0007383	specification of segmental identity, antennal segment	biological_process	4	1287	17	18963	0.00444056	0.0298032	3.46689	XM_016916895.1; XM_016916897.1; XM_016916898.1; XM_016916901.1
GO:0097150	neuronal stem cell population maintenance	biological_process	5	1287	24	18963	0.00450078	0.0298032	3.06964	XM_001122891.4; XM_006559321.2; XM_006566868.2; XM_006566870.2; XM_016915395.1
GO:0047536	2-aminoadipate transaminase activity	molecular_function	1	1287	2	18963	0.00460287	0.0298032	7.36713	XM_001120032.4
GO:0008205	ecdysone metabolic process	biological_process	1	1287	2	18963	0.00460287	0.0298032	7.36713	XM_001120471.4
GO:0018454	acetoacetyl-CoA reductase activity	molecular_function	1	1287	2	18963	0.00460287	0.0298032	7.36713	XM_001120471.4
GO:0030283	testosterone dehydrogenase [NAD(P)] activity	molecular_function	1	1287	2	18963	0.00460287	0.0298032	7.36713	XM_001120471.4
GO:0047015	3-hydroxy-2-methylbutyryl-CoA dehydrogenase activity	molecular_function	1	1287	2	18963	0.00460287	0.0298032	7.36713	XM_001120471.4
GO:0047022	7-beta-hydroxysteroid dehydrogenase (NADP+) activity	molecular_function	1	1287	2	18963	0.00460287	0.0298032	7.36713	XM_001120471.4
GO:0015235	cobalamin transporter activity	molecular_function	1	1287	2	18963	0.00460287	0.0298032	7.36713	XM_001120691.4
GO:0021575	hindbrain morphogenesis	biological_process	1	1287	2	18963	0.00460287	0.0298032	7.36713	XM_001120974.4
GO:0048884	neuromast development	biological_process	1	1287	2	18963	0.00460287	0.0298032	7.36713	XM_001120974.4
GO:0048909	anterior lateral line nerve development	biological_process	1	1287	2	18963	0.00460287	0.0298032	7.36713	XM_001120974.4
GO:0048918	posterior lateral line nerve development	biological_process	1	1287	2	18963	0.00460287	0.0298032	7.36713	XM_001120974.4
GO:0071698	olfactory placode development	biological_process	1	1287	2	18963	0.00460287	0.0298032	7.36713	XM_001120974.4
GO:1990384	hyaloid vascular plexus regression	biological_process	1	1287	2	18963	0.00460287	0.0298032	7.36713	XM_001121102.4
GO:0015292	uniporter activity	molecular_function	1	1287	2	18963	0.00460287	0.0298032	7.36713	XM_001121758.4
GO:0035786	protein complex oligomerization	biological_process	1	1287	2	18963	0.00460287	0.0298032	7.36713	XM_001121758.4
GO:2000348	regulation of CD40 signaling pathway	biological_process	1	1287	2	18963	0.00460287	0.0298032	7.36713	XM_001122891.4
GO:0004046	aminoacylase activity	molecular_function	1	1287	2	18963	0.00460287	0.0298032	7.36713	XM_001123234.4
GO:0009650	UV protection	biological_process	1	1287	2	18963	0.00460287	0.0298032	7.36713	XM_001123234.4
GO:0018126	protein hydroxylation	biological_process	1	1287	2	18963	0.00460287	0.0298032	7.36713	XM_003249424.3
GO:0031543	peptidyl-proline dioxygenase activity	molecular_function	1	1287	2	18963	0.00460287	0.0298032	7.36713	XM_003249424.3
GO:0070634	transepithelial ammonium transport	biological_process	1	1287	2	18963	0.00460287	0.0298032	7.36713	XM_003250003.3
GO:0000171	ribonuclease MRP activity	molecular_function	1	1287	2	18963	0.00460287	0.0298032	7.36713	XM_003250428.3
GO:0016078	tRNA catabolic process	biological_process	1	1287	2	18963	0.00460287	0.0298032	7.36713	XM_003250428.3
GO:0050992	dimethylallyl diphosphate biosynthetic process	biological_process	1	1287	2	18963	0.00460287	0.0298032	7.36713	XM_003251043.3
GO:0048019	receptor antagonist activity	molecular_function	1	1287	2	18963	0.00460287	0.0298032	7.36713	XM_003251553.3
GO:0046688	response to copper ion	biological_process	1	1287	2	18963	0.00460287	0.0298032	7.36713	XM_003251926.3
GO:0048664	neuron fate determination	biological_process	1	1287	2	18963	0.00460287	0.0298032	7.36713	XM_003251978.3
GO:0005883	neurofilament	cellular_component	1	1287	2	18963	0.00460287	0.0298032	7.36713	XM_006557257.2
GO:0042982	amyloid precursor protein metabolic process	biological_process	1	1287	2	18963	0.00460287	0.0298032	7.36713	XM_006557257.2
GO:0090003	regulation of establishment of protein localization to plasma membrane	biological_process	1	1287	2	18963	0.00460287	0.0298032	7.36713	XM_006557257.2
GO:0090205	positive regulation of cholesterol metabolic process	biological_process	1	1287	2	18963	0.00460287	0.0298032	7.36713	XM_006557257.2
GO:1905602	positive regulation of receptor-mediated endocytosis involved in cholesterol transport	biological_process	1	1287	2	18963	0.00460287	0.0298032	7.36713	XM_006557257.2
GO:0008251	tRNA-specific adenosine deaminase activity	molecular_function	1	1287	2	18963	0.00460287	0.0298032	7.36713	XM_006557344.2
GO:0008020	G-protein coupled photoreceptor activity	molecular_function	1	1287	2	18963	0.00460287	0.0298032	7.36713	XM_006557786.2
GO:0003846	2-acylglycerol O-acyltransferase activity	molecular_function	1	1287	2	18963	0.00460287	0.0298032	7.36713	XM_006558176.2
GO:0004771	sterol esterase activity	molecular_function	1	1287	2	18963	0.00460287	0.0298032	7.36713	XM_006558606.2
GO:1990429	peroxisomal importomer complex	cellular_component	1	1287	2	18963	0.00460287	0.0298032	7.36713	XM_006559510.2
GO:0002755	MyD88-dependent toll-like receptor signaling pathway	biological_process	1	1287	2	18963	0.00460287	0.0298032	7.36713	XM_006560440.2
GO:0030593	neutrophil chemotaxis	biological_process	1	1287	2	18963	0.00460287	0.0298032	7.36713	XM_006560440.2
GO:1901534	positive regulation of hematopoietic progenitor cell differentiation	biological_process	1	1287	2	18963	0.00460287	0.0298032	7.36713	XM_006560440.2
GO:0010349	L-galactose dehydrogenase activity	molecular_function	1	1287	2	18963	0.00460287	0.0298032	7.36713	XM_006561097.2
GO:0048382	mesendoderm development	biological_process	1	1287	2	18963	0.00460287	0.0298032	7.36713	XM_006561423.2
GO:0014707	branchiomeric skeletal muscle development	biological_process	1	1287	2	18963	0.00460287	0.0298032	7.36713	XM_006561922.2
GO:0048608	reproductive structure development	biological_process	1	1287	2	18963	0.00460287	0.0298032	7.36713	XM_006561922.2
GO:0048732	gland development	biological_process	1	1287	2	18963	0.00460287	0.0298032	7.36713	XM_006561922.2
GO:0060435	bronchiole development	biological_process	1	1287	2	18963	0.00460287	0.0298032	7.36713	XM_006561922.2
GO:0060766	negative regulation of androgen receptor signaling pathway	biological_process	1	1287	2	18963	0.00460287	0.0298032	7.36713	XM_006561922.2
GO:0072277	metanephric glomerular capillary formation	biological_process	1	1287	2	18963	0.00460287	0.0298032	7.36713	XM_006561922.2
GO:0003830	beta-1,4-mannosylglycoprotein 4-beta-N-acetylglucosaminyltransferase activity	molecular_function	1	1287	2	18963	0.00460287	0.0298032	7.36713	XM_006562425.2
GO:0003878	ATP citrate synthase activity	molecular_function	1	1287	2	18963	0.00460287	0.0298032	7.36713	XM_006563066.1
GO:0009346	citrate lyase complex	cellular_component	1	1287	2	18963	0.00460287	0.0298032	7.36713	XM_006563066.1
GO:0002639	positive regulation of immunoglobulin production	biological_process	1	1287	2	18963	0.00460287	0.0298032	7.36713	XM_006563633.2
GO:0008890	glycine C-acetyltransferase activity	molecular_function	1	1287	2	18963	0.00460287	0.0298032	7.36713	XM_006563841.2
GO:0016427	tRNA (cytosine) methyltransferase activity	molecular_function	1	1287	2	18963	0.00460287	0.0298032	7.36713	XM_006563941.2
GO:0070980	biphenyl catabolic process	biological_process	1	1287	2	18963	0.00460287	0.0298032	7.36713	XM_006564397.2
GO:0071378	cellular response to growth hormone stimulus	biological_process	1	1287	2	18963	0.00460287	0.0298032	7.36713	XM_006564397.2
GO:0000322	storage vacuole	cellular_component	1	1287	2	18963	0.00460287	0.0298032	7.36713	XM_006564920.2
GO:0043229	intracellular organelle	cellular_component	1	1287	2	18963	0.00460287	0.0298032	7.36713	XM_006564920.2
GO:0010963	regulation of L-arginine import	biological_process	1	1287	2	18963	0.00460287	0.0298032	7.36713	XM_006565983.2
GO:0019547	arginine catabolic process to ornithine	biological_process	1	1287	2	18963	0.00460287	0.0298032	7.36713	XM_006565983.2
GO:0045428	regulation of nitric oxide biosynthetic process	biological_process	1	1287	2	18963	0.00460287	0.0298032	7.36713	XM_006565983.2
GO:0045988	negative regulation of striated muscle contraction	biological_process	1	1287	2	18963	0.00460287	0.0298032	7.36713	XM_006565983.2
GO:0050998	nitric-oxide synthase binding	molecular_function	1	1287	2	18963	0.00460287	0.0298032	7.36713	XM_006565983.2
GO:0046041	ITP metabolic process	biological_process	1	1287	2	18963	0.00460287	0.0298032	7.36713	XM_006566522.2
GO:0046051	UTP metabolic process	biological_process	1	1287	2	18963	0.00460287	0.0298032	7.36713	XM_006566522.2
GO:0046899	nucleoside triphosphate adenylate kinase activity	molecular_function	1	1287	2	18963	0.00460287	0.0298032	7.36713	XM_006566522.2
GO:0046655	folic acid metabolic process	biological_process	1	1287	2	18963	0.00460287	0.0298032	7.36713	XM_006566922.2
GO:0010735	positive regulation of transcription via serum response element binding	biological_process	1	1287	2	18963	0.00460287	0.0298032	7.36713	XM_006567938.2
GO:0004736	pyruvate carboxylase activity	molecular_function	1	1287	2	18963	0.00460287	0.0298032	7.36713	XM_006568044.2
GO:0006768	biotin metabolic process	biological_process	1	1287	2	18963	0.00460287	0.0298032	7.36713	XM_006568044.2
GO:0019074	viral RNA genome packaging	biological_process	1	1287	2	18963	0.00460287	0.0298032	7.36713	XM_006568044.2
GO:0044791	positive regulation by host of viral release from host cell	biological_process	1	1287	2	18963	0.00460287	0.0298032	7.36713	XM_006568044.2
GO:0044794	positive regulation by host of viral process	biological_process	1	1287	2	18963	0.00460287	0.0298032	7.36713	XM_006568044.2
GO:1904211	membrane protein proteolysis involved in retrograde protein transport, ER to cytosol	biological_process	1	1287	2	18963	0.00460287	0.0298032	7.36713	XM_006570301.2
GO:0031258	lamellipodium membrane	cellular_component	1	1287	2	18963	0.00460287	0.0298032	7.36713	XM_006571285.2
GO:0006333	chromatin assembly or disassembly	biological_process	1	1287	2	18963	0.00460287	0.0298032	7.36713	XM_016910696.1
GO:0001651	dense fibrillar component	cellular_component	1	1287	2	18963	0.00460287	0.0298032	7.36713	XM_016910848.1
GO:0048638	regulation of developmental growth	biological_process	1	1287	2	18963	0.00460287	0.0298032	7.36713	XM_016911120.1
GO:0030690	Noc1p-Noc2p complex	cellular_component	1	1287	2	18963	0.00460287	0.0298032	7.36713	XM_016911822.1
GO:0030691	Noc2p-Noc3p complex	cellular_component	1	1287	2	18963	0.00460287	0.0298032	7.36713	XM_016911822.1
GO:0004862	cAMP-dependent protein kinase inhibitor activity	molecular_function	1	1287	2	18963	0.00460287	0.0298032	7.36713	XM_016912683.1
GO:0097165	nuclear stress granule	cellular_component	1	1287	2	18963	0.00460287	0.0298032	7.36713	XM_016913331.1
GO:0030195	negative regulation of blood coagulation	biological_process	1	1287	2	18963	0.00460287	0.0298032	7.36713	XM_016913933.1
GO:1903142	positive regulation of establishment of endothelial barrier	biological_process	1	1287	2	18963	0.00460287	0.0298032	7.36713	XM_016913933.1
GO:0014009	glial cell proliferation	biological_process	1	1287	2	18963	0.00460287	0.0298032	7.36713	XM_016914278.1
GO:0061090	positive regulation of sequestering of zinc ion	biological_process	1	1287	2	18963	0.00460287	0.0298032	7.36713	XM_016914303.1
GO:0043754	dihydrolipoyllysine-residue (2-methylpropanoyl)transferase activity	molecular_function	1	1287	2	18963	0.00460287	0.0298032	7.36713	XM_016914981.1
GO:0004334	fumarylacetoacetase activity	molecular_function	1	1287	2	18963	0.00460287	0.0298032	7.36713	XM_016915943.1
GO:0016653	oxidoreductase activity, acting on NAD(P)H, heme protein as acceptor	molecular_function	1	1287	2	18963	0.00460287	0.0298032	7.36713	XM_016916735.1
GO:0001193	maintenance of transcriptional fidelity during DNA-templated transcription elongation from RNA polymerase II promoter	biological_process	1	1287	2	18963	0.00460287	0.0298032	7.36713	XM_016916951.1
GO:0001832	blastocyst growth	biological_process	1	1287	2	18963	0.00460287	0.0298032	7.36713	XM_016917084.1
GO:0034474	U2 snRNA 3'-end processing	biological_process	1	1287	2	18963	0.00460287	0.0298032	7.36713	XM_016917084.1
GO:0001758	retinal dehydrogenase activity	molecular_function	1	1287	2	18963	0.00460287	0.0298032	7.36713	XM_016917372.1
GO:0004090	carbonyl reductase (NADPH) activity	molecular_function	1	1287	2	18963	0.00460287	0.0298032	7.36713	XM_016917372.1
GO:0016892	endoribonuclease activity, producing 3'-phosphomonoesters	molecular_function	1	1287	2	18963	0.00460287	0.0298032	7.36713	XM_016917436.1
GO:0036041	long-chain fatty acid binding	molecular_function	1	1287	2	18963	0.00460287	0.0298032	7.36713	XM_016917436.1
GO:1904012	platinum binding	molecular_function	1	1287	2	18963	0.00460287	0.0298032	7.36713	XM_016917436.1
GO:1904013	xenon atom binding	molecular_function	1	1287	2	18963	0.00460287	0.0298032	7.36713	XM_016917436.1
GO:0034724	DNA replication-independent nucleosome organization	biological_process	1	1287	2	18963	0.00460287	0.0298032	7.36713	XM_016917807.1
GO:0035101	FACT complex	cellular_component	1	1287	2	18963	0.00460287	0.0298032	7.36713	XM_016917807.1
GO:0061099	negative regulation of protein tyrosine kinase activity	biological_process	1	1287	2	18963	0.00460287	0.0298032	7.36713	XM_016917824.1
GO:0019483	beta-alanine biosynthetic process	biological_process	1	1287	2	18963	0.00460287	0.0298032	7.36713	XM_392773.6
GO:0003863	3-methyl-2-oxobutanoate dehydrogenase (2-methylpropanoyl-transferring) activity	molecular_function	1	1287	2	18963	0.00460287	0.0298032	7.36713	XM_392824.5
GO:0015132	prostaglandin transmembrane transporter activity	molecular_function	1	1287	2	18963	0.00460287	0.0298032	7.36713	XM_393148.6
GO:0032269	negative regulation of cellular protein metabolic process	biological_process	1	1287	2	18963	0.00460287	0.0298032	7.36713	XM_393208.6
GO:0003939	L-iditol 2-dehydrogenase activity	molecular_function	1	1287	2	18963	0.00460287	0.0298032	7.36713	XM_393651.5
GO:1901687	glutathione derivative biosynthetic process	biological_process	1	1287	2	18963	0.00460287	0.0298032	7.36713	XM_394313.6
GO:0019439	aromatic compound catabolic process	biological_process	1	1287	2	18963	0.00460287	0.0298032	7.36713	XM_394922.6
GO:0005324	long-chain fatty acid transporter activity	molecular_function	1	1287	2	18963	0.00460287	0.0298032	7.36713	XM_395153.6
GO:0032000	positive regulation of fatty acid beta-oxidation	biological_process	1	1287	2	18963	0.00460287	0.0298032	7.36713	XM_395153.6
GO:0045745	positive regulation of G-protein coupled receptor protein signaling pathway	biological_process	1	1287	2	18963	0.00460287	0.0298032	7.36713	XM_395313.6
GO:0070086	ubiquitin-dependent endocytosis	biological_process	1	1287	2	18963	0.00460287	0.0298032	7.36713	XM_395698.6
GO:0050347	trans-octaprenyltranstransferase activity	molecular_function	1	1287	2	18963	0.00460287	0.0298032	7.36713	XM_396188.5
GO:0001710	mesodermal cell fate commitment	biological_process	1	1287	2	18963	0.00460287	0.0298032	7.36713	XM_396649.6
GO:0005007	fibroblast growth factor-activated receptor activity	molecular_function	1	1287	2	18963	0.00460287	0.0298032	7.36713	XM_396649.6
GO:0007493	endodermal cell fate determination	biological_process	1	1287	2	18963	0.00460287	0.0298032	7.36713	XM_396649.6
GO:0007523	larval visceral muscle development	biological_process	1	1287	2	18963	0.00460287	0.0298032	7.36713	XM_396649.6
GO:0004505	phenylalanine 4-monooxygenase activity	molecular_function	1	1287	2	18963	0.00460287	0.0298032	7.36713	XM_623297.5
GO:0051998	protein carboxyl O-methyltransferase activity	molecular_function	1	1287	2	18963	0.00460287	0.0298032	7.36713	XM_623404.5
GO:0008520	L-ascorbate:sodium symporter activity	molecular_function	1	1287	2	18963	0.00460287	0.0298032	7.36713	XM_623909.4
GO:0015882	L-ascorbic acid transport	biological_process	1	1287	2	18963	0.00460287	0.0298032	7.36713	XM_623909.4
GO:0070890	sodium-dependent L-ascorbate transmembrane transporter activity	molecular_function	1	1287	2	18963	0.00460287	0.0298032	7.36713	XM_623909.4
GO:0070904	transepithelial L-ascorbic acid transport	biological_process	1	1287	2	18963	0.00460287	0.0298032	7.36713	XM_623909.4
GO:0005137	interleukin-5 receptor binding	molecular_function	1	1287	2	18963	0.00460287	0.0298032	7.36713	XM_624040.5
GO:0005895	interleukin-5 receptor complex	cellular_component	1	1287	2	18963	0.00460287	0.0298032	7.36713	XM_624040.5
GO:0000479	endonucleolytic cleavage of tricistronic rRNA transcript (SSU-rRNA, 5.8S rRNA, LSU-rRNA)	biological_process	1	1287	2	18963	0.00460287	0.0298032	7.36713	XM_624166.4
GO:0008745	N-acetylmuramoyl-L-alanine amidase activity	molecular_function	3	1287	11	18963	0.00473536	0.0299597	4.01844	NM_001163716.1; XM_006565506.2; XM_392452.6
GO:0071398	cellular response to fatty acid	biological_process	3	1287	11	18963	0.00473536	0.0299597	4.01844	XM_001122685.4; XM_006570058.2; XM_016917349.1
GO:0035338	long-chain fatty-acyl-CoA biosynthetic process	biological_process	3	1287	11	18963	0.00473536	0.0299597	4.01844	XM_003250013.3; XM_006557786.2; XM_006562423.2
GO:0043647	inositol phosphate metabolic process	biological_process	3	1287	11	18963	0.00473536	0.0299597	4.01844	XM_006559742.2; XM_016911451.1; XM_016917954.1
GO:0042998	positive regulation of Golgi to plasma membrane protein transport	biological_process	3	1287	11	18963	0.00473536	0.0299597	4.01844	XM_006561609.2; XM_006561611.2; XM_006570803.2
GO:0000050	urea cycle	biological_process	3	1287	11	18963	0.00473536	0.0299597	4.01844	XM_006565983.2; XM_006569564.2; XM_624059.5
GO:0031036	myosin II filament assembly	biological_process	3	1287	11	18963	0.00473536	0.0299597	4.01844	XM_006569764.2; XM_016913640.1; XM_016913643.1
GO:0032507	maintenance of protein location in cell	biological_process	3	1287	11	18963	0.00473536	0.0299597	4.01844	XM_006569764.2; XM_016913640.1; XM_016913643.1
GO:0045200	establishment of neuroblast polarity	biological_process	3	1287	11	18963	0.00473536	0.0299597	4.01844	XM_006569764.2; XM_016913640.1; XM_016913643.1
GO:0032434	regulation of proteasomal ubiquitin-dependent protein catabolic process	biological_process	3	1287	11	18963	0.00473536	0.0299597	4.01844	XM_006570547.2; XM_016912658.1; XM_016912659.1
GO:0009651	response to salt stress	biological_process	3	1287	11	18963	0.00473536	0.0299597	4.01844	XM_016910905.1; XM_016911885.1; XM_016911886.1
GO:0006559	L-phenylalanine catabolic process	biological_process	3	1287	11	18963	0.00473536	0.0299597	4.01844	XM_016915943.1; XM_016917408.1; XM_623297.5
GO:0016747	transferase activity, transferring acyl groups other than amino-acyl groups	molecular_function	3	1287	11	18963	0.00473536	0.0299597	4.01844	XM_394452.5; XM_394861.6; XM_395035.6
GO:0003726	double-stranded RNA adenosine deaminase activity	molecular_function	3	1287	11	18963	0.00473536	0.0299597	4.01844	XR_001705633.1; XR_001705637.1; XR_409682.2
GO:0004115	3',5'-cyclic-AMP phosphodiesterase activity	molecular_function	7	1287	40	18963	0.00481333	0.0304033	2.5785	XM_006563239.2; XM_006563240.2; XM_006563243.2; XM_006568526.2; XM_006568535.2; XM_016913879.1; XM_394762.6
GO:0042073	intraciliary transport	biological_process	6	1287	32	18963	0.0048915	0.0308467	2.76267	XM_006567406.2; XM_006567407.2; XM_016912372.1; XM_016914155.1; XM_016914157.1; XM_016914158.1
GO:0008219	cell death	biological_process	9	1287	58	18963	0.00526013	0.0320983	2.28635	XM_006558460.2; XM_006558464.2; XM_006558465.2; XM_006558466.2; XM_006558470.2; XM_006558471.2; XM_006558472.2; XM_016913160.1; XM_016916378.1
GO:0045785	positive regulation of cell adhesion	biological_process	2	1287	6	18963	0.00533866	0.0320983	4.91142	NM_001011592.1; XM_006562203.2
GO:0042416	dopamine biosynthetic process	biological_process	2	1287	6	18963	0.00533866	0.0320983	4.91142	NM_001011633.1; XM_006565075.2
GO:0048067	cuticle pigmentation	biological_process	2	1287	6	18963	0.00533866	0.0320983	4.91142	NM_001011633.1; XM_006565075.2
GO:0007340	acrosome reaction	biological_process	2	1287	6	18963	0.00533866	0.0320983	4.91142	NM_001077808.1; XM_016914660.1
GO:0001961	positive regulation of cytokine-mediated signaling pathway	biological_process	2	1287	6	18963	0.00533866	0.0320983	4.91142	XM_001120897.4; XM_016914382.1
GO:0033197	response to vitamin E	biological_process	2	1287	6	18963	0.00533866	0.0320983	4.91142	XM_001123234.4; XM_006565983.2
GO:0010623	programmed cell death involved in cell development	biological_process	2	1287	6	18963	0.00533866	0.0320983	4.91142	XM_003250928.3; XM_006566900.2
GO:0035615	clathrin adaptor activity	molecular_function	2	1287	6	18963	0.00533866	0.0320983	4.91142	XM_006557257.2; XM_006571604.2
GO:0010669	epithelial structure maintenance	biological_process	2	1287	6	18963	0.00533866	0.0320983	4.91142	XM_006559389.2; XM_006559391.2
GO:0051717	inositol-1,3,4,5-tetrakisphosphate 3-phosphatase activity	molecular_function	2	1287	6	18963	0.00533866	0.0320983	4.91142	XM_006559742.2; XM_016917954.1
GO:0046548	retinal rod cell development	biological_process	2	1287	6	18963	0.00533866	0.0320983	4.91142	XM_006559811.2; XM_016913157.1
GO:0004827	proline-tRNA ligase activity	molecular_function	2	1287	6	18963	0.00533866	0.0320983	4.91142	XM_006560657.2; XM_006560659.2
GO:0006433	prolyl-tRNA aminoacylation	biological_process	2	1287	6	18963	0.00533866	0.0320983	4.91142	XM_006560657.2; XM_006560659.2
GO:2001247	positive regulation of phosphatidylcholine biosynthetic process	biological_process	2	1287	6	18963	0.00533866	0.0320983	4.91142	XM_006561609.2; XM_006561611.2
GO:0002138	retinoic acid biosynthetic process	biological_process	2	1287	6	18963	0.00533866	0.0320983	4.91142	XM_006561689.2; XM_006561690.2
GO:0008843	endochitinase activity	molecular_function	2	1287	6	18963	0.00533866	0.0320983	4.91142	XM_006562100.2; XM_016912331.1
GO:0043063	intercellular bridge organization	biological_process	2	1287	6	18963	0.00533866	0.0320983	4.91142	XM_006563146.2; XM_016917011.1
GO:1902259	regulation of delayed rectifier potassium channel activity	biological_process	2	1287	6	18963	0.00533866	0.0320983	4.91142	XM_006564920.2; XM_006564921.2
GO:0031240	external side of cell outer membrane	cellular_component	2	1287	6	18963	0.00533866	0.0320983	4.91142	XM_006565506.2; XM_392452.6
GO:0098542	defense response to other organism	biological_process	2	1287	6	18963	0.00533866	0.0320983	4.91142	XM_006565506.2; XM_392452.6
GO:0021978	telencephalon regionalization	biological_process	2	1287	6	18963	0.00533866	0.0320983	4.91142	XM_006566318.2; XM_016911217.1
GO:0032958	inositol phosphate biosynthetic process	biological_process	2	1287	6	18963	0.00533866	0.0320983	4.91142	XM_006569139.2; XM_016914290.1
GO:0033743	peptide-methionine (R)-S-oxide reductase activity	molecular_function	2	1287	6	18963	0.00533866	0.0320983	4.91142	XM_006569171.2; XM_016914507.1
GO:0070191	methionine-R-sulfoxide reductase activity	molecular_function	2	1287	6	18963	0.00533866	0.0320983	4.91142	XM_006569171.2; XM_016914507.1
GO:0006561	proline biosynthetic process	biological_process	2	1287	6	18963	0.00533866	0.0320983	4.91142	XM_006569509.2; XM_392390.5
GO:0006554	lysine catabolic process	biological_process	2	1287	6	18963	0.00533866	0.0320983	4.91142	XM_006571109.2; XM_006571111.2
GO:1904970	brush border assembly	biological_process	2	1287	6	18963	0.00533866	0.0320983	4.91142	XM_016910816.1; XM_624480.5
GO:0006020	inositol metabolic process	biological_process	2	1287	6	18963	0.00533866	0.0320983	4.91142	XM_016911451.1; XM_392398.6
GO:0019852	L-ascorbic acid metabolic process	biological_process	2	1287	6	18963	0.00533866	0.0320983	4.91142	XM_016914514.1; XM_623909.4
GO:0031519	PcG protein complex	cellular_component	5	1287	25	18963	0.00558752	0.0334905	2.94685	XM_006557500.2; XM_006557502.2; XM_006558512.2; XM_006558513.2; XM_006558514.2
GO:0042694	muscle cell fate specification	biological_process	5	1287	25	18963	0.00558752	0.0334905	2.94685	XM_016916895.1; XM_016916897.1; XM_016916898.1; XM_016916901.1; XM_016917824.1
GO:0010718	positive regulation of epithelial to mesenchymal transition	biological_process	6	1287	33	18963	0.00585164	0.0349653	2.67896	XM_001120213.4; XM_006570944.2; XM_006570947.2; XM_016917974.1; XM_624040.5; XM_624620.5
GO:0008217	regulation of blood pressure	biological_process	6	1287	33	18963	0.00585164	0.0349653	2.67896	XM_006557831.2; XM_006571710.2; XM_016913975.1; XM_016913976.1; XM_395313.6; XM_395725.6
GO:0033344	cholesterol efflux	biological_process	8	1287	50	18963	0.00594138	0.0354469	2.35748	XM_006566935.2; XM_006566936.2; XM_006566938.2; XM_006569372.2; XM_016913943.1; XM_016917417.1; XM_396241.5; XM_623406.5
GO:0042626	ATPase activity, coupled to transmembrane movement of substances	molecular_function	9	1287	59	18963	0.00595752	0.0354885	2.2476	XM_001123016.4; XM_006560908.2; XM_016911396.1; XM_016911397.1; XM_016911399.1; XM_016911400.1; XM_016911401.1; XM_394443.6; XM_395153.6
GO:0007596	blood coagulation	biological_process	7	1287	42	18963	0.006552	0.0389698	2.45571	XM_006560191.2; XM_006560194.2; XM_006560195.2; XM_006560196.2; XM_016913933.1; XM_016914392.1; XM_016916085.1
GO:0004054	arginine kinase activity	molecular_function	3	1287	12	18963	0.00672504	0.0395134	3.68357	NM_001011603.1; XM_006559180.2; XM_006559183.2
GO:0005773	vacuole	cellular_component	3	1287	12	18963	0.00672504	0.0395134	3.68357	XM_001122155.4; XM_016911885.1; XM_016911886.1
GO:0006636	unsaturated fatty acid biosynthetic process	biological_process	3	1287	12	18963	0.00672504	0.0395134	3.68357	XM_003250013.3; XM_006557786.2; XM_006562423.2
GO:0008327	methyl-CpG binding	molecular_function	3	1287	12	18963	0.00672504	0.0395134	3.68357	XM_003250586.3; XM_016910845.1; XM_392422.6
GO:0003050	regulation of systemic arterial blood pressure by atrial natriuretic peptide	biological_process	3	1287	12	18963	0.00672504	0.0395134	3.68357	XM_006557831.2; XM_016913975.1; XM_016913976.1
GO:1902041	regulation of extrinsic apoptotic signaling pathway via death domain receptors	biological_process	3	1287	12	18963	0.00672504	0.0395134	3.68357	XM_006559929.2; XM_006559936.2; XM_016916626.1
GO:0008440	inositol-1,4,5-trisphosphate 3-kinase activity	molecular_function	3	1287	12	18963	0.00672504	0.0395134	3.68357	XM_006569139.2; XM_016911451.1; XM_016914290.1
GO:0070986	left/right axis specification	biological_process	3	1287	12	18963	0.00672504	0.0395134	3.68357	XM_006569764.2; XM_016913640.1; XM_016913643.1
GO:0009617	response to bacterium	biological_process	6	1287	34	18963	0.00694579	0.040687	2.60016	XM_006562100.2; XM_006565506.2; XM_016911912.1; XM_016911914.1; XM_016912331.1; XM_392452.6
GO:0046329	negative regulation of JNK cascade	biological_process	6	1287	34	18963	0.00694579	0.040687	2.60016	XM_006564779.2; XM_006565506.2; XM_016911427.1; XM_016915226.1; XM_392452.6; XR_001702866.1
GO:0055085	transmembrane transport	biological_process	14	1287	110	18963	0.00737556	0.0431392	1.87527	XM_006558330.2; XM_006559445.2; XM_006559446.2; XM_006562801.2; XM_006563538.2; XM_006565603.2; XM_006566698.2; XM_006569372.2; XM_006570430.2; XM_016915071.1; XM_016915072.1; XM_016916648.1; XM_395153.6; XM_623406.5
GO:0017147	Wnt-protein binding	molecular_function	4	1287	19	18963	0.00745018	0.0434444	3.10195	XM_006559225.2; XM_006559230.2; XM_006569187.2; XM_006569191.2
GO:0001618	virus receptor activity	molecular_function	4	1287	19	18963	0.00745018	0.0434444	3.10195	XM_006566935.2; XM_006566936.2; XM_006566938.2; XM_396241.5
GO:0072015	glomerular visceral epithelial cell development	biological_process	7	1287	43	18963	0.00758163	0.0441445	2.3986	NM_001242998.1; XM_006564361.2; XM_006567716.2; XM_006567717.2; XM_006567718.2; XM_016912199.1; XM_016912200.1
GO:0045214	sarcomere organization	biological_process	18	1287	153	18963	0.00775789	0.0451029	1.73344	XM_001119884.4; XM_001120006.4; XM_001120137.4; XM_003249641.3; XM_006568175.2; XM_006569764.2; XM_006569802.2; XM_016911341.1; XM_016911343.1; XM_016912244.1; XM_016912967.1; XM_016913432.1; XM_016913629.1; XM_016913640.1; XM_016913643.1; XM_016916676.1; XM_393575.6; XM_395659.5
GO:0016310	phosphorylation	biological_process	6	1287	35	18963	0.00818456	0.0475122	2.52587	XM_016910733.1; XM_016910734.1; XM_016910735.1; XM_016910736.1; XM_394574.6; XR_001702139.1
GO:0001935	endothelial cell proliferation	biological_process	5	1287	27	18963	0.00831606	0.0481312	2.72857	XM_006566935.2; XM_006566936.2; XM_006566938.2; XM_016917417.1; XM_396241.5
GO:1901215	negative regulation of neuron death	biological_process	5	1287	27	18963	0.00831606	0.0481312	2.72857	XM_006570058.2; XM_006570547.2; XM_016912658.1; XM_016912659.1; XM_393208.6
GO:0071260	cellular response to mechanical stimulus	biological_process	7	1287	44	18963	0.00872833	0.0493636	2.34409	XM_006560388.2; XM_006569764.2; XM_006570451.2; XM_006571628.2; XM_016913640.1; XM_016913643.1; XM_016914514.1
GO:0071356	cellular response to tumor necrosis factor	biological_process	8	1287	53	18963	0.00876343	0.0493636	2.22404	NM_001012615.1; XM_003250619.3; XM_006570451.2; XM_006570547.2; XM_016912658.1; XM_016912659.1; XM_393208.6; XR_001704857.1
[truncated: 3,201 more rows]
