# Supplementary material for: Uncovering the Changing Gene Expression Profile of Honeybee (Apis mellifera) Worker Larvae Transplanted to Queen Cells
Source: Front Genet. 2018 Oct 24;9:416. doi: 10.3389/fgene.2018.00416 (PMC6207841; doi:10.3389/fgene.2018.00416)
Supplement: FILE S4 — The common pathways in L1 vs. L2 and L1 vs. L3. The information of the pathways enriched by DEGs in L1 vs. L2 as well as DEGs in L1 vs. L3, including the enrichment score, functional category and DEGs’ ID. [file Data_Sheet_4.xlsx]

## Sheet: L1 vs L2
id	term	ListHits	ListTotal	PopHits	PopTotal	pval	padj	Enrichment_score	Functional categories	Gene
path:ame00510	N-Glycan biosynthesis	3	171	56	4883	0.131505	0.279447	1.52976	biosynthesis and metabolism	XM_016911745.1; XM_006562425.2; XM_006563575.2
path:ame00830	Retinol metabolism	2	171	25	4883	0.0551829	0.170565	2.28444		XM_016915825.1; XM_016915826.1
path:ame00983	Drug metabolism - other enzymes	3	171	35	4883	0.0326426	0.123316	2.44762		XM_395069.5; XM_016913147.1; XM_392773.6
path:ame00511	Other glycan degradation	7	171	43	4883	9.76e-05	0.00196767	4.64858		XM_016912659.1; XM_006570549.1; XM_006570548.2; XM_006570547.2; XM_016912658.1; XM_393208.6; XM_016914011.1
path:ame00330	Arginine and proline metabolism	7	171	44	4883	0.000115745	0.00196767	4.54293		XM_006569509.2; XM_392390.5; XM_394614.6; XM_624932.4; XM_006565982.2; XM_006565983.2; XM_392104.6
path:ame01040	Biosynthesis of unsaturated fatty acids	2	171	33	4883	0.107194	0.273345	1.73064		XM_006571829.2; XM_016917227.1
path:ame00062	Fatty acid elongation	1	171	21	4883	0.166243	0.319939	1.35979		XM_006562422.2
path:ame00590	Arachidonic acid metabolism	1	171	35	4883	0.348313	0.504164	0.815873		XM_016913198.1
path:ame00260	Glycine, serine and threonine metabolism	7	171	54	4883	0.000504056	0.00642672	3.70165		XM_016912627.1; XM_006563266.2; XM_016914001.1; XM_006564984.2; XM_016912358.1; XM_624899.4; XM_394614.6
path:ame00592	alpha-Linolenic acid metabolism	1	171	21	4883	0.166243	0.319939	1.35979		XM_016913198.1
path:ame00860	Porphyrin and chlorophyll metabolism	1	171	34	4883	0.335403	0.495813	0.839869		XM_006571706.1
path:ame00053	Ascorbate and aldarate metabolism	2	171	17	4883	0.0199861	0.0926627	3.35948		XM_394614.6; XM_392104.6
path:ame00400	Phenylalanine, tyrosine and tryptophan biosynthesis	1	171	6	4883	0.0166669	0.0845182	4.75926		XM_623297.5
path:ame00410	beta-Alanine metabolism	3	171	33	4883	0.0269171	0.109822	2.59596		XM_394614.6; XM_392773.6; XM_392104.6
path:ame00982	Drug metabolism - cytochrome P450	2	171	22	4883	0.0398561	0.140183	2.59596		NM_001178028.1; XM_006563331.2
path:ame00230	Purine metabolism	6	171	230	4883	0.703607	0.77866	0.744928		XM_016918057.1; XM_016912373.1; XM_006559782.2; XM_006564172.2; XM_016912371.1; XM_016916951.1
path:ame00071	Fatty acid degradation	2	171	38	4883	0.146527	0.305015	1.50292		XM_394614.6; XM_392104.6
path:ame00531	Glycosaminoglycan degradation	2	171	18	4883	0.0233786	0.0993591	3.17284		XM_006559811.2; XM_016913157.1
path:ame00564	Glycerophospholipid metabolism	8	171	134	4883	0.0443555	0.150809	1.70481		XM_006571113.2; XM_006560586.2; XM_016913198.1; XM_006566101.2; XM_016914626.1; XM_006566354.2; XM_006572221.2; XM_006572219.2
path:ame01212	Fatty acid metabolism	2	171	74	4883	0.483159	0.614306	0.771772		XM_006571829.2; XM_016917227.1
path:ame01200	Carbon metabolism	5	171	162	4883	0.504369	0.621374	0.881344		XM_016912358.1; XM_624899.4; XM_006559258.2; XM_006566919.2; XM_006566922.2
path:ame00300	Lysine biosynthesis	1	171	3	4883	0.00357388	0.0316733	9.51852		XM_394614.6
path:ame00600	Sphingolipid metabolism	11	171	56	4883	3.38e-07	1.72e-05	5.60913		XM_006558743.2; XM_006558742.2; XR_001702749.1; XM_016912659.1; XM_006570549.1; XM_006570548.2; XM_006570547.2; XM_016912658.1; XM_393208.6; XM_006559665.2; XM_016914626.1
path:ame00340	Histidine metabolism	3	171	29	4883	0.0174008	0.0845182	2.95402		XM_394614.6; XM_392104.6; XM_006563135.2
path:ame03008	Ribosome biogenesis in eukaryotes	3	171	95	4883	0.4275	0.581399	0.901754		XM_395323.5; XM_006564597.2; XM_003250428.3
path:ame00220	Arginine biosynthesis	5	171	26	4883	0.000216964	0.00316148	5.49145		XM_396374.5; XM_016914090.1; XM_624932.4; XM_006565982.2; XM_006565983.2
path:ame00900	Terpenoid backbone biosynthesis	1	171	45	4883	0.471417	0.608666	0.634568		XM_001122685.4
path:ame00130	Ubiquinone and other terpenoid-quinone biosynthesis	1	171	13	4883	0.0738411	0.215127	2.19658		XM_016915547.1
path:ame00565	Ether lipid metabolism	4	171	46	4883	0.0213382	0.0946303	2.48309		XM_016913198.1; XM_016914626.1; XM_006572221.2; XM_006572219.2
path:ame01210	2-Oxocarboxylic acid metabolism	1	171	18	4883	0.129453	0.279447	1.58642		XM_396341.5
path:ame00380	Tryptophan metabolism	3	171	40	4883	0.0498524	0.158905	2.14167		XM_394614.6; XM_392104.6; XM_006563135.2
path:ame00290	Valine, leucine and isoleucine biosynthesis	3	171	5	4883	7.07e-06	0.000240336	17.1333		XM_016912358.1; XM_624899.4; XM_396341.5
path:ame00360	Phenylalanine metabolism	2	171	14	4883	0.0115534	0.073653	4.07937		XM_623297.5; XM_006563135.2
path:ame00010	Glycolysis / Gluconeogenesis	3	171	75	4883	0.267565	0.430326	1.14222		XM_394614.6; XM_016917035.1; XM_392104.6
path:ame00760	Nicotinate and nicotinamide metabolism	1	171	25	4883	0.217547	0.382583	1.14222		XM_016916288.1
path:ame00561	Glycerolipid metabolism	7	171	76	4883	0.00475179	0.0372833	2.63012		XM_006571113.2; XM_394614.6; XM_006566101.2; XM_016914626.1; XM_016915825.1; XM_016915826.1; XM_392104.6
path:ame00770	Pantothenate and CoA biosynthesis	2	171	13	4883	0.00931419	0.0633365	4.39316		XM_396341.5; XM_392773.6
path:ame00670	One carbon pool by folate	2	171	31	4883	0.0928089	0.249119	1.84229		XM_006566919.2; XM_006566922.2
path:ame00350	Tyrosine metabolism	3	171	19	4883	0.00372627	0.0316733	4.50877		XM_016915943.1; XM_006563135.2; XM_016917408.1
path:ame01230	Biosynthesis of amino acids	11	171	87	4883	4.16e-05	0.00106074	3.61047		XM_623297.5; XM_396374.5; XM_016912358.1; XM_624899.4; XM_006569509.2; XM_392390.5; XM_396341.5; XM_394614.6; XM_624932.4; XM_006565982.2; XM_006565983.2
path:ame00100	Steroid biosynthesis	5	171	9	4883	1.3e-07	1.33e-05	15.8642		XM_623093.5; XM_016913299.1; XM_016913285.1; XM_016913284.1; XM_001123066.4
path:ame00280	Valine, leucine and isoleucine degradation	3	171	47	4883	0.0808297	0.222828	1.8227		XM_396341.5; XM_394614.6; XM_392104.6
path:ame00620	Pyruvate metabolism	3	171	65	4883	0.192152	0.349992	1.31795		XM_394614.6; XM_006559258.2; XM_392104.6
path:ame00270	Cysteine and methionine metabolism	1	171	63	4883	0.65404	0.741245	0.453263		XM_396341.5
path:ame00052	Galactose metabolism	1	171	43	4883	0.447844	0.593248	0.664083		XM_016917035.1
path:ame00520	Amino sugar and nucleotide sugar metabolism	5	171	98	4883	0.127816	0.279447	1.45692		XR_001702547.1; XM_016911531.1; XM_006562100.2; XM_006572267.2; XM_016917477.1
path:ame00051	Fructose and mannose metabolism	2	171	42	4883	0.180851	0.341608	1.35979		XM_006572267.2; XM_016917477.1
path:ame00250	Alanine, aspartate and glutamate metabolism	3	171	46	4883	0.075927	0.215127	1.86232		XM_396374.5; XM_016911531.1; XM_016914090.1
path:ame00562	Inositol phosphate metabolism	4	171	108	4883	0.327327	0.495813	1.05761		XM_006568608.2; XM_006567225.2; XM_006569139.2; XM_006570469.2
path:ame00980	Metabolism of xenobiotics by cytochrome P450	2	171	26	4883	0.0608312	0.182494	2.19658		NM_001178028.1; XM_006563331.2
path:ame00240	Pyrimidine metabolism	8	171	110	4883	0.0143396	0.0845182	2.07677		XM_016912373.1; XM_006559782.2; XM_006564172.2; XM_016912371.1; XM_395069.5; XM_016913147.1; XM_392773.6; XM_016916951.1
path:ame00480	Glutathione metabolism	2	171	58	4883	0.331862	0.495813	0.984674		NM_001178028.1; XM_006563331.2
path:ame00650	Butanoate metabolism	1	171	21	4883	0.166243	0.319939	1.35979		XM_016911803.1
path:ame04120	Ubiquitin mediated proteolysis	7	171	182	4883	0.305323	0.479122	1.09829		XM_016911591.1; XM_016911964.1; XM_016911631.1; XM_006557461.2; XM_006557701.2; XM_006557702.2; XM_006557704.2
path:ame04146	Peroxisome	1	171	106	4883	0.891863	0.900693	0.269392	cellular processes	XM_006565147.2
path:ame04130	SNARE interactions in vesicular transport	1	171	48	4883	0.505628	0.621374	0.594907		XM_006565029.2
path:ame04144	Endocytosis	6	171	258	4883	0.808589	0.833092	0.664083		XM_016911591.1; XM_006567648.2; XM_006570222.2; XR_411843.2; XM_006559147.2; XM_016917564.1
path:ame00190	Oxidative phosphorylation	1	171	129	4883	0.945033	0.945033	0.221361		XM_016913023.1
path:ame04214	Apoptosis - fly	5	171	123	4883	0.260891	0.429208	1.16079		XM_006557240.2; XM_006561546.2; XM_016916455.1; XM_006563325.2; NM_001011629.1
path:ame04512	ECM-receptor interaction	5	171	47	4883	0.00550666	0.04012	3.03783		XM_016912134.1; XM_006568105.2; XM_016912133.1; XM_016913589.1; XR_001705595.1
path:ame04142	Lysosome	10	171	101	4883	0.000723692	0.00738166	2.82728		XM_016912659.1; XM_006570549.1; XM_006570548.2; XM_006570547.2; XM_016912658.1; XM_393208.6; XM_006559811.2; XM_016913157.1; XM_016913023.1; XM_006559011.2
path:ame04070	Phosphatidylinositol signaling system	5	171	123	4883	0.260891	0.429208	1.16079		XM_006568608.2; XM_006571113.2; XM_006567225.2; XM_006569139.2; XM_006570469.2
path:ame04145	Phagosome	4	171	131	4883	0.487831	0.614306	0.871925		XM_394471.4; XM_016913023.1; XM_006567375.1; XM_016914118.1
path:ame04080	Neuroactive ligand-receptor interaction	3	171	109	4883	0.534818	0.641782	0.785933		NM_001040264.1; XR_001704081.1; XM_006566836.2
path:ame04140	Autophagy	3	171	54	4883	0.119284	0.279447	1.58642		XM_006558835.2; XM_006566518.2; XM_006566579.2
path:ame03410	Base excision repair	4	171	43	4883	0.0162923	0.0845182	2.65633	genetic information processing	XM_016912373.1; XM_006559782.2; XM_016912371.1; XM_006562814.2
path:ame04141	Protein processing in endoplasmic reticulum	5	171	179	4883	0.60348	0.691628	0.797641		XM_006571272.2; XM_006557240.2; XM_016911745.1; XM_006567375.1; XM_016914118.1
path:ame03015	mRNA surveillance pathway	3	171	147	4883	0.764467	0.810837	0.582766		XM_016913510.1; XM_006564597.2; XM_006561621.2
path:ame03420	Nucleotide excision repair	3	171	64	4883	0.185012	0.343114	1.33854		XM_016912373.1; XM_006559782.2; XM_016912371.1
path:ame03022	Basal transcription factors	1	171	53	4883	0.559378	0.655822	0.538784		XM_016913104.1
path:ame03018	RNA degradation	2	171	101	4883	0.693815	0.777683	0.565457		XM_006565056.2; XM_006565058.2
path:ame00970	Aminoacyl-tRNA biosynthesis	4	171	74	4883	0.116251	0.279447	1.54354		XM_006558633.2; XM_016916166.1; XM_016916173.1; XM_006560658.2
path:ame03060	Protein export	2	171	24	4883	0.0498003	0.158905	2.37963		XM_006567375.1; XM_016914118.1
path:ame03040	Spliceosome	5	171	204	4883	0.727557	0.781166	0.699891		XM_016912162.1; XM_006568279.2; XM_006561621.2; XM_006564325.2; XM_006563508.2
path:ame03050	Proteasome	1	171	45	4883	0.471417	0.608666	0.634568		XM_016914806.1
path:ame00310	Lysine degradation	5	171	58	4883	0.0151406	0.0845182	2.46169		XM_006571109.2; XM_006559101.2; XM_006557978.2; XM_394614.6; XM_392104.6
path:ame03020	RNA polymerase	2	171	36	4883	0.130262	0.279447	1.58642		XM_006564172.2; XM_016916951.1
path:ame03013	RNA transport	5	171	231	4883	0.828221	0.844786	0.618086		XM_016910845.1; XM_006564597.2; XM_006561621.2; XM_003250428.3; XM_006564368.2
path:ame03030	DNA replication	3	171	55	4883	0.125331	0.279447	1.55758		XM_016912373.1; XM_006559782.2; XM_016912371.1
path:ame04933	AGE-RAGE signaling pathway in diabetic complications	4	171	75	4883	0.121235	0.279447	1.52296	human diseases	XM_006557240.2; XM_006567225.2; XM_006570222.2; XM_006570469.2
path:ame03460	Fanconi anemia pathway	1	171	41	4883	0.423697	0.581399	0.696477		XM_016912290.1
path:ame04745	Phototransduction - fly	3	171	111	4883	0.549362	0.651569	0.771772	insects rhythm	XM_006560521.2; XM_006560531.2; XM_006567225.2
path:ame04711	Circadian rhythm - fly	2	171	33	4883	0.107194	0.273345	1.73064		XM_006567361.2; XM_016914939.1
path:ame04341	Hedgehog signaling pathway - Fly	2	171	84	4883	0.569274	0.65984	0.679894	development	XM_006567361.2; XM_016914939.1
path:ame04310	Wnt signaling pathway	10	171	267	4883	0.332348	0.495813	1.0695		XM_006569611.2; XM_006557240.2; XM_016911235.1; XM_006560521.2; XM_006560531.2; XM_006567225.2; XM_006567361.2; XM_016914939.1; XM_016914906.1; XM_016915229.1
path:ame04213	Longevity regulating pathway - multiple species	1	171	71	4883	0.717589	0.77866	0.402191		XM_006570469.2
path:ame04392	Hippo signaling pathway - multiple species	1	171	50	4883	0.52763	0.640693	0.571111		XM_016914939.1
path:ame00981	Insect hormone biosynthesis	5	171	31	4883	0.000599877	0.00679861	4.60573		XM_006563935.2; XM_001119986.4; XM_006570167.2; XM_006570168.2; XM_392104.6
path:ame04350	TGF-beta signaling pathway	1	171	79	4883	0.77109	0.810837	0.361463		XM_016914906.1
path:ame04320	Dorso-ventral axis formation	1	171	70	4883	0.710214	0.77866	0.407937		XM_006562560.2
path:ame04068	FoxO signaling pathway	8	171	124	4883	0.0289601	0.113613	1.84229		XM_006567943.2; XM_006557240.2; XM_016911235.1; XM_016914939.1; XM_006570469.2; XM_006557701.2; XM_006557702.2; XM_006557704.2
path:ame04013	MAPK signaling pathway - fly	7	171	208	4883	0.445077	0.593248	0.961004		XM_016910717.1; XM_006557240.2; XR_408737.2; XM_006558096.2; XM_006566288.2; XM_006566289.2; XM_006561366.2
path:ame04391	Hippo signaling pathway -fly	6	171	164	4883	0.350938	0.504164	1.04472		XM_006557240.2; XM_016914185.1; XM_016914939.1; XM_006558964.2; XM_016914906.1; XM_016914813.1
path:ame04150	mTOR signaling pathway	7	171	199	4883	0.396317	0.56145	1.00447		XM_006567943.2; XM_006567361.2; XM_006566405.2; XM_006570469.2; XM_006557701.2; XM_006557702.2; XM_006557704.2
path:ame04624	Toll and Imd signaling pathway	1	171	85	4883	0.805245	0.833092	0.335948		XM_006557240.2

## Sheet: L1 VS L3
id	term	ListHits	ListTotal	PopHits	PopTotal	pval	padj	Enrichment_score	Functional categories	Gene
path:ame00510	N-Glycan biosynthesis	1	363	56	4883	0.928432	0.990328	0.240211	biosynthesis and metabolism	XM_006562425.2
path:ame00830	Retinol metabolism	3	363	25	4883	0.110215	0.257169	1.61421		XM_006564397.2; XM_006566489.2; XM_006560311.2
path:ame00983	Drug metabolism - other enzymes	3	363	35	4883	0.260489	0.442042	1.15301		XM_395069.5; XM_392773.6; XM_006564397.2
path:ame00511	Other glycan degradation	9	363	43	4883	0.000945996	0.00882929	2.81549		XM_016911612.1; XM_016912659.1; XM_006570549.1; XM_006570548.2; XM_006570547.2; XM_016912658.1; XM_393208.6; XM_003249866.3; XM_016914011.1
path:ame00330	Arginine and proline metabolism	8	363	44	4883	0.00431495	0.0263261	2.44578		XM_006569509.2; XM_392390.5; XM_006565983.2; XM_001120306.4; XM_006565024.2; XM_006559180.2; NM_001011603.1; XM_006559183.2
path:ame01040	Biosynthesis of unsaturated fatty acids	4	363	33	4883	0.0940725	0.234136	1.63052		XM_395486.6; XM_624791.5; XM_006571829.2; XM_016917227.1
path:ame00062	Fatty acid elongation	1	363	21	4883	0.469874	0.66615	0.640561		XM_006562423.2
path:ame00590	Arachidonic acid metabolism	7	363	35	4883	0.0034176	0.0239232	2.69036		XM_003251058.3; XM_016913198.1; XM_016913195.1; XM_016913201.1; XM_006565456.2; XM_006572044.2; XM_016917355.1
path:ame00260	Glycine, serine and threonine metabolism	8	363	54	4883	0.0167857	0.0671427	1.99286		XM_016912627.1; XM_006563266.2; XM_016914001.1; XM_006567631.2; XM_016912358.1; XM_624899.4; XM_006563841.2; XM_006562405.2
path:ame00592	alpha-Linolenic acid metabolism	6	363	21	4883	0.000551868	0.00772616	3.84337		XM_003251058.3; XM_395486.6; XM_016913198.1; XM_016913195.1; XM_016913201.1; XM_006565456.2
path:ame00860	Porphyrin and chlorophyll metabolism	2	363	34	4883	0.468835	0.66615	0.791282		XM_006564397.2; XM_016916735.1
path:ame00053	Ascorbate and aldarate metabolism	1	363	17	4883	0.363974	0.543534	0.791282		XM_006564397.2
path:ame00400	Phenylalanine, tyrosine and tryptophan biosynthesis	1	363	6	4883	0.0676776	0.180474	2.24197		XM_623297.5
path:ame00410	beta-Alanine metabolism	3	363	33	4883	0.227328	0.410658	1.22289		XM_392773.6; XM_001120306.4; XM_006565024.2
path:ame00982	Drug metabolism - cytochrome P450	6	363	22	4883	0.000758419	0.00882929	3.66867		XM_394313.6; XM_006564397.2; NM_001178028.1; XM_006563331.2; XM_006572044.2; XM_016917355.1
path:ame00230	Purine metabolism	18	363	230	4883	0.348422	0.527342	1.05275		XM_006559782.2; XM_006564173.2; XM_016912199.1; XM_016912200.1; XM_006567716.2; XM_006567718.2; XM_006567717.2; XM_006565438.2; XM_394762.6; XM_006568526.2; XM_006568535.2; NM_001077808.1; XM_016914660.1; XM_006566522.2; XM_006559200.2; XM_016916951.1; XM_624348.5; XR_412288.2
path:ame00071	Fatty acid degradation	5	363	38	4883	0.0590908	0.169697	1.76997		XM_395486.6; XM_006561611.2; XM_006561609.2; XM_393736.5; XM_393211.6
path:ame00531	Glycosaminoglycan degradation	4	363	18	4883	0.00842338	0.0410182	2.98929		XM_006559811.2; XM_016913157.1; XM_003249866.3; XM_006561404.2
path:ame00564	Glycerophospholipid metabolism	9	363	134	4883	0.543546	0.716202	0.903478		XM_006571113.2; XM_003251058.3; XM_016913198.1; XM_016913195.1; XM_016913201.1; XM_006565456.2; XM_006568336.2; XM_001120897.4; XM_016914382.1
path:ame01212	Fatty acid metabolism	7	363	74	4883	0.181827	0.377124	1.27247		XM_395486.6; XM_006561611.2; XM_006561609.2; XM_393211.6; XM_624791.5; XM_006571829.2; XM_016917227.1
path:ame01200	Carbon metabolism	13	363	162	4883	0.317039	0.514614	1.07946		XM_006564723.2; XM_006564724.2; XM_625146.5; XM_016912358.1; XM_624899.4; NM_001178069.1; XM_016914545.1; XM_006562405.2; XM_006559258.2; XM_006566922.2; XM_006568044.2; XM_003251926.3; XM_001123234.4
path:ame00300	Lysine biosynthesis	1	363	3	4883	0.0157214	0.0671427	4.48393		XM_001120032.4
path:ame00600	Sphingolipid metabolism	12	363	56	4883	0.000170382	0.00318047	2.88253		XR_001702749.1; XM_006558738.2; XM_016912659.1; XM_006570549.1; XM_006570548.2; XM_006570547.2; XM_016912658.1; XM_393208.6; XM_393129.6; XM_006559667.2; XM_006559665.2; XM_006566530.2
path:ame00340	Histidine metabolism	3	363	29	4883	0.164964	0.348603	1.39156		XM_006570842.2; XM_006563134.2; XM_006563135.2
path:ame03008	Ribosome biogenesis in eukaryotes	6	363	95	4883	0.567103	0.721186	0.849587		XM_006571593.2; XM_016910848.1; XM_395323.5; XM_006564597.2; XM_006569710.2; XM_003250428.3
path:ame00220	Arginine biosynthesis	3	363	26	4883	0.123041	0.276915	1.55213		XM_006569564.2; XM_624059.5; XM_006565983.2
path:ame00900	Terpenoid backbone biosynthesis	6	363	45	4883	0.0462472	0.151716	1.79357		XM_003251043.3; XM_006572034.2; XM_001122685.4; XM_016917349.1; XM_396188.5; XM_624295.5
path:ame00130	Ubiquinone and other terpenoid-quinone biosynthesis	3	363	13	4883	0.0125272	0.0561219	3.10426		XM_001120000.4; XM_006566413.2; XM_016915547.1
path:ame00565	Ether lipid metabolism	6	363	46	4883	0.0512212	0.155048	1.75458		XM_003251058.3; XM_016913198.1; XM_016913195.1; XM_016913201.1; XM_006565456.2; XM_006568336.2
path:ame01210	2-Oxocarboxylic acid metabolism	3	363	18	4883	0.039944	0.144314	2.24197		XM_001120032.4; XM_396341.5; XM_003251951.1
path:ame00380	Tryptophan metabolism	8	363	40	4883	0.00216794	0.0168498	2.69036		XM_001120032.4; NM_001178069.1; XM_016914545.1; XM_393736.5; XM_006563134.2; XM_006563135.2; XM_003251926.3; XM_001123234.4
path:ame00290	Valine, leucine and isoleucine biosynthesis	4	363	5	4883	2.21297e-06	8.26175e-05	10.7614		XM_016912358.1; XM_624899.4; XM_396341.5; XM_003251951.1
path:ame00360	Phenylalanine metabolism	3	363	14	4883	0.0165297	0.0671427	2.88253		XM_623297.5; XM_006563134.2; XM_006563135.2
path:ame00010	Glycolysis / Gluconeogenesis	4	363	75	4883	0.665264	0.776141	0.717429		XM_006559742.2; XM_006560464.2; XM_396295.6; XM_016917035.1
path:ame00760	Nicotinate and nicotinamide metabolism	3	363	25	4883	0.110215	0.257169	1.61421		XM_016916288.1; XM_016916289.1; XM_016916290.1
path:ame00561	Glycerolipid metabolism	6	363	76	4883	0.334816	0.515764	1.06198		XM_006570795.2; XM_006571113.2; XM_006558176.2; XM_001120897.4; XM_016914382.1; XM_006560311.2
path:ame00770	Pantothenate and CoA biosynthesis	3	363	13	4883	0.0125272	0.0561219	3.10426		XM_396341.5; XM_392773.6; XM_003251951.1
path:ame00670	One carbon pool by folate	3	363	31	4883	0.195368	0.384445	1.30179		XM_006562405.2; XM_006564425.2; XM_006566922.2
path:ame00350	Tyrosine metabolism	6	363	19	4883	0.000272439	0.00435903	4.24793		XM_006565075.2; NM_001011633.1; XM_016915943.1; XM_006563134.2; XM_006563135.2; XM_016917408.1
path:ame01230	Biosynthesis of amino acids	13	363	87	4883	0.00446603	0.0263261	2.01004		XM_623297.5; XM_006569564.2; XM_624059.5; XM_001120032.4; XM_016912358.1; XM_624899.4; XM_006569509.2; XM_392390.5; XM_396341.5; XM_006565983.2; XM_006562405.2; XM_006568044.2; XM_003251951.1
path:ame00100	Steroid biosynthesis	6	363	9	4883	3.75077e-07	4.20086e-05	8.96786		XM_006558606.2; XM_623093.5; XM_016913299.1; XM_016913285.1; XM_016913284.1; XM_001123066.4
path:ame00280	Valine, leucine and isoleucine degradation	7	363	47	4883	0.0209401	0.0808719	2.00346		XM_392824.5; XM_396341.5; XM_392681.6; XM_001120471.4; XM_016914981.1; XM_393211.6; XM_003251951.1
path:ame00620	Pyruvate metabolism	4	363	65	4883	0.536355	0.716202	0.827803		XM_006560464.2; XM_396295.6; XM_006559258.2; XM_006568044.2
path:ame00270	Cysteine and methionine metabolism	5	363	63	4883	0.325958	0.515764	1.0676		XM_396341.5; XM_016914514.1; XM_001120306.4; XM_006565024.2; XM_003251951.1
path:ame00052	Galactose metabolism	4	363	43	4883	0.212348	0.389884	1.25133		XM_016912480.1; XM_006560805.2; XM_006560806.2; XM_016917035.1
path:ame00520	Amino sugar and nucleotide sugar metabolism	14	363	98	4883	0.00536293	0.0286023	1.92168		XM_006560501.2; NM_001134949.1; XM_016911529.1; XM_016911531.1; XM_006562100.2; XM_016912331.1; XM_003250619.3; XM_003249866.3; XM_016915249.1; XM_016915248.1; XM_392845.6; XM_006560100.2; XM_016917477.1; XM_623322.4
path:ame00051	Fructose and mannose metabolism	4	363	42	4883	0.198827	0.384445	1.28112		XM_394781.6; XM_392845.6; XM_016917477.1; XM_623322.4
path:ame00250	Alanine, aspartate and glutamate metabolism	6	363	46	4883	0.0512212	0.155048	1.75458		XM_006569564.2; XM_624059.5; XM_006560501.2; NM_001134949.1; XM_016911529.1; XM_016911531.1
path:ame00562	Inositol phosphate metabolism	11	363	108	4883	0.103149	0.251145	1.37009		XM_006568608.2; XM_006559742.2; XM_016911451.1; XM_016911810.1; XM_016911812.1; XM_006567225.2; XM_392398.6; XM_016913653.1; XM_006559573.2; XM_016914290.1; XM_006569139.2
path:ame00980	Metabolism of xenobiotics by cytochrome P450	6	363	26	4883	0.00225668	0.0168498	3.10426		XM_394313.6; XM_006564397.2; NM_001178028.1; XM_006563331.2; XM_006572044.2; XM_016917355.1
path:ame00240	Pyrimidine metabolism	7	363	110	4883	0.579525	0.721186	0.856023		XM_006559782.2; XM_006564173.2; XM_395069.5; XM_006558636.2; XM_392773.6; XM_006559200.2; XM_016916951.1
path:ame00480	Glutathione metabolism	11	363	58	4883	0.000923784	0.00882929	2.5512		XM_006564723.2; XM_006564724.2; XM_394313.6; XM_016914514.1; XM_001120306.4; XM_006565024.2; XM_006559200.2; NM_001178028.1; XM_006563331.2; XM_006572044.2; XM_016917355.1
path:ame00650	Butanoate metabolism	1	363	21	4883	0.469874	0.66615	0.640561		XM_392681.6
path:ame04120	Ubiquitin mediated proteolysis	14	363	182	4883	0.376709	0.555151	1.03475		XM_006568578.2; XM_006569600.2; XM_006561056.2; XM_006564100.2; XM_016915304.1; XR_407486.2; XM_006557461.2; XM_016916642.1; XM_006557701.2; XM_395497.6; XM_006557702.2; XM_006557703.2; XM_006557704.2; XM_006572342.2
path:ame04146	Peroxisome	16	363	106	4883	0.00187193	0.0161274	2.03046	cellular processes	XM_625146.5; NM_001178069.1; XM_395486.6; XM_395153.6; XM_006559510.2; XM_006561611.2; XM_006561609.2; NM_001277300.1; XM_016915450.1; XM_006565150.2; XM_006565151.2; XM_006565149.2; XM_006572213.2; XM_006572214.2; XM_003251926.3; XM_001123234.4
path:ame04130	SNARE interactions in vesicular transport	7	363	48	4883	0.0235593	0.0879547	1.96172		XM_624532.4; XM_001122558.4; XM_016915036.1; XM_006570275.2; XM_006565029.2; XM_006564920.2; XM_006564921.2
path:ame04144	Endocytosis	8	363	258	4883	0.997836	0.998691	0.41711		XM_016917974.1; XM_006557257.2; XM_006567248.2; XR_411843.2; XM_006559148.2; XM_016913222.1; XM_396649.6; XM_006571996.2
path:ame00190	Oxidative phosphorylation	2	363	129	4883	0.99722	0.998691	0.208555		XM_016913023.1; XM_016916735.1
path:ame04214	Apoptosis - fly	12	363	123	4883	0.123623	0.276915	1.31237		XM_006561546.2; XM_006561554.2; XM_006558460.2; XM_006558465.2; XM_006558471.2; XM_006558470.2; XM_006558472.2; XM_006558464.2; XM_006558466.2; XM_006563325.2; XM_006563323.2; NM_001011629.1
path:ame04512	ECM-receptor interaction	5	363	47	4883	0.132752	0.291534	1.43104		XM_016912131.1; XM_016912134.1; XM_006568105.2; XM_016912133.1; XM_016913589.1
path:ame04142	Lysosome	20	363	101	4883	1.12957e-05	0.000253024	2.66372		XM_006558608.2; XM_006558606.2; XM_016911612.1; XM_006570258.1; XM_016912659.1; XM_006570549.1; XM_006570548.2; XM_006570547.2; XM_016912658.1; XM_393208.6; XM_006559811.2; XM_016913157.1; XM_016913023.1; XM_392857.5; XM_003249866.3; XM_016913943.1; XM_006562801.2; NM_001011592.1; XM_006562203.2; XM_006561404.2
path:ame04070	Phosphatidylinositol signaling system	11	363	123	4883	0.201315	0.384445	1.20301		XM_006568608.2; XM_006571113.2; XM_016911451.1; XM_016911810.1; XM_016911812.1; XM_006567225.2; XM_392398.6; XM_016913653.1; XM_006559573.2; XM_016914290.1; XM_006569139.2
path:ame04145	Phagosome	9	363	131	4883	0.513817	0.707334	0.924169		XM_001119885.4; XM_394471.4; XM_016913023.1; XM_006564609.2; XM_006567375.1; XM_016914118.1; XM_006563504.2; XM_006563189.2; XM_006563185.2
path:ame04080	Neuroactive ligand-receptor interaction	7	363	109	4883	0.568888	0.721186	0.863876		XM_394893.5; XM_016911383.1; XM_006560833.2; XR_001704081.1; XM_006566836.2; XM_006564403.2; XM_016916235.1
path:ame04140	Autophagy	3	363	54	4883	0.578035	0.721186	0.747322		XM_016914020.1; XM_016915005.1; XM_006566578.2
path:ame03410	Base excision repair	4	363	43	4883	0.212348	0.389884	1.25133	genetic information processing	XM_006559782.2; XM_006562814.2; XM_006570361.2; XM_016914886.1
path:ame04141	Protein processing in endoplasmic reticulum	19	363	179	4883	0.0418564	0.146497	1.42784		XM_395659.5; XM_393575.6; XM_001119884.4; XM_001120006.4; XM_003249641.3; XM_006568175.2; XM_001119885.4; XM_006564609.2; XM_006567375.1; XM_016914118.1; XM_392515.6; XM_016914362.1; XM_016915304.1; XM_624671.5; XM_006565030.2; XM_624604.5; XM_623750.5; XM_006572342.2; XM_001119895.4
path:ame03015	mRNA surveillance pathway	5	363	147	4883	0.967831	0.998691	0.457544		XM_006571593.2; XM_006564597.2; XM_016914785.1; XM_006566678.2; XM_016915913.1
path:ame03420	Nucleotide excision repair	2	363	64	4883	0.865283	0.969117	0.420368		XM_006570024.2; XM_006559782.2
path:ame03022	Basal transcription factors	3	363	53	4883	0.562915	0.721186	0.761422		XM_006569578.2; XM_006570024.2; XM_016913104.1
path:ame03018	RNA degradation	1	363	101	4883	0.996506	0.998691	0.133186		XM_016917789.1
path:ame00970	Aminoacyl-tRNA biosynthesis	2	363	74	4883	0.921369	0.990328	0.363562		XM_006560659.2; XM_006560657.2
path:ame03060	Protein export	5	363	24	4883	0.00690189	0.0351369	2.80246		XM_001119885.4; XM_006564609.2; XM_006567375.1; XM_016914118.1; XM_393701.6
path:ame03040	Spliceosome	5	363	204	4883	0.9984	0.998691	0.329701		XM_016912162.1; XM_016914397.1; XM_006566433.2; XM_016915575.1; XM_006563518.2
path:ame03050	Proteasome	1	363	45	4883	0.858547	0.969117	0.298929		XM_006571473.2
path:ame00310	Lysine degradation	7	363	58	4883	0.0631058	0.176696	1.62349		XM_006571111.2; XM_006571109.2; XM_001120032.4; XM_006559101.2; XM_016914545.1; XM_393736.5; XM_016916135.1
path:ame03020	RNA polymerase	2	363	36	4883	0.507545	0.707334	0.747322		XM_006564173.2; XM_016916951.1
path:ame03013	RNA transport	10	363	231	4883	0.963742	0.998691	0.582329		XM_016910845.1; XM_006570109.2; XM_006571593.2; XM_006561994.2; XM_006569450.2; XM_006564597.2; XM_003250428.3; XM_006564368.2; XM_016914785.1; XM_006566678.2
path:ame03030	DNA replication	1	363	55	4883	0.923761	0.990328	0.244578		XM_006559782.2
path:ame04933	AGE-RAGE signaling pathway in diabetic complications	4	363	75	4883	0.665264	0.776141	0.717429	human diseases	XM_016917974.1; XM_016911810.1; XM_016911812.1; XM_006567225.2
path:ame03460	Fanconi anemia pathway	2	363	41	4883	0.597341	0.724742	0.656185		XM_001122891.4; XM_006572260.2
path:ame04745	Phototransduction - fly	5	363	111	4883	0.844116	0.964704	0.605937	insects rhythm	XM_001122519.4; XM_016911562.1; XM_016911563.1; XM_006560532.2; XM_006567225.2
path:ame04711	Circadian rhythm - fly	4	363	33	4883	0.0940725	0.234136	1.63052		XM_016913907.1; XM_006567363.2; XM_006567357.2; XM_016914939.1
path:ame04341	Hedgehog signaling pathway - Fly	5	363	84	4883	0.601794	0.724742	0.800702	development	XM_016913907.1; XM_006567363.2; XM_006567357.2; XM_016914939.1; XM_016915817.1
path:ame04310	Wnt signaling pathway	22	363	267	4883	0.25648	0.442042	1.10839		XM_016911230.1; XM_016911562.1; XM_016911563.1; XM_006560532.2; XM_006567225.2; XM_006567740.1; XM_625180.3; XM_006564130.2; XM_006564128.2; XM_392425.6; XM_006564131.2; XM_006557635.2; XM_016913907.1; XM_006567363.2; XM_006567357.2; XM_006559230.2; XM_006559225.2; XM_016914939.1; XM_003250399.3; XM_016914906.1; XM_016915229.1; XM_001120213.4
path:ame04213	Longevity regulating pathway - multiple species	16	363	71	4883	1.11016e-05	0.000253024	3.03139		XM_395659.5; XM_393575.6; XM_001119884.4; XM_001120006.4; XM_003249641.3; XM_006568175.2; XM_006568694.2; XM_006567128.2; NM_001178069.1; XM_016912683.1; XM_016913804.1; XM_394770.6; NM_001077808.1; XM_016914660.1; XM_003251926.3; XM_001123234.4
path:ame04392	Hippo signaling pathway - multiple species	1	363	50	4883	0.895797	0.98362	0.269036		XM_016914939.1
path:ame00981	Insect hormone biosynthesis	11	363	31	4883	9.19798e-07	5.15087e-05	4.77322		XM_016911472.1; XM_006563932.2; XM_006563933.2; XM_006563934.2; XM_006563935.2; XM_001119986.4; XM_006570167.2; XM_016912045.1; XM_623572.4; XM_394922.6; XM_006557825.2
path:ame04350	TGF-beta signaling pathway	5	363	79	4883	0.540338	0.716202	0.851379		XM_016917974.1; XM_395096.6; XM_003250399.3; XM_016914906.1; XM_001120213.4
path:ame04320	Dorso-ventral axis formation	11	363	70	4883	0.00490214	0.027452	2.11385		XM_016912014.1; XM_003251553.3; XM_006562560.2; XM_006565540.2; XM_006558460.2; XM_006558465.2; XM_006558471.2; XM_006558470.2; XM_006558472.2; XM_006558464.2; XM_006558466.2
path:ame04068	FoxO signaling pathway	17	363	124	4883	0.00429241	0.0263261	1.8442		XM_016917974.1; XM_006568694.2; XM_006560464.2; XM_396295.6; XM_016911230.1; XM_006567128.2; NM_001178069.1; XM_016912683.1; XM_016913804.1; XM_016914939.1; XM_006557701.2; XM_395497.6; XM_006557702.2; XM_006557703.2; XM_006557704.2; XM_003251926.3; XM_001123234.4
path:ame04013	MAPK signaling pathway - fly	18	363	208	4883	0.20252	0.384445	1.1641		XM_016915795.1; XR_412179.2; XM_006559095.2; XM_016910717.1; XM_006560472.2; XM_016911247.1; XR_408737.2; XM_006564130.2; XM_006564128.2; XM_392425.6; XM_006564131.2; XM_003251553.3; XM_006558096.2; XM_006565540.2; XM_016915045.1; XM_006566288.2; XM_006564861.2; XM_006561366.2
path:ame04391	Hippo signaling pathway -fly	3	363	164	4883	0.998691	0.998691	0.246069		XM_016914939.1; XM_003250399.3; XM_016914906.1
path:ame04150	mTOR signaling pathway	14	363	199	4883	0.517869	0.707334	0.946357		XM_006571591.2; XM_006568694.2; XM_006567740.1; XM_016913804.1; XM_016913907.1; XM_006567363.2; XM_006567357.2; XM_006559230.2; XM_006559225.2; XM_006557701.2; XM_395497.6; XM_006557702.2; XM_006557703.2; XM_006557704.2
path:ame04624	Toll and Imd signaling pathway	3	363	85	4883	0.886711	0.983283	0.474769		XM_006560440.2; XM_016911912.1; XM_016911914.1
